# Supplementary material for: Mutation of amphioxus Pdx and Cdx demonstrates conserved roles for ParaHox genes in gut, anus and tail patterning
Source: BMC Biol. 2020 Jun 16;18:68. doi: 10.1186/s12915-020-00796-2 (PMC7296684; doi:10.1186/s12915-020-00796-2)
Supplement: Supplementary file 2 — Additional file 2: Supplementary Data. Gene expression differences between mutant and wild type amphioxus inferred from mapping RNAseq reads to superTranscriptome. Contig identity, expression fold change, FPKM, raw read counts and DNA sequence are given for Cdx gene mutation analysis (42 h dataset; 34 h and 42 h datasets) and Pdx mutation analysis. Data underlying identification of gut-enriched genes in B. lanceolatum, inference of inferred B. floridae orthologues, presence in Pdx and Cdx differential gene expression datasets and putative gene identities. [file 12915_2020_796_MOESM2_ESM.xlsx]

## Sheet: Sig 42h Cdx
			Gene	trancript_id	log2FoldChange	pvalue	padj	BfCdx,aa,2_fpkm	BfCdx,aa,3_fpkm	mean-aa	BfCdx,WT,1_fpkm	BfCdx,WT,2_fpkm	mean-wt	#r_BfCdx,aa,2	#r_BfCdx,aa,3	#r_BfCdx,WT,1	#r_BfCdx,WT,2	sequence
	unknown	potential coding RNA	NOVEL_74861	L643885_seq0	-4.46383	7.21e-12	1.76e-09	0.121509	0.0897061	0.105607	2.10554	2.55242	2.32898	4.06235	2.99911	70.3936	85.334	GAATAAGGTCATGCATGAACTGTGTACATATAGGGCTTTGAGCTCGAACTTTGTGACAAACGCCGACTGTGTCTGACTGGAGAACCGTCTGTTTTGGAGGAAGAATGGCTGACTTTTCCGGCAAATGGCGTCCCGTAGAAGGACAGGAGAATACGGAGAGTTTCATCAAGTTCTTTGCCGCTATGGGTGCACCAAACCCCGAAATGGCCCAGAAACTGTTTAAGACGGCCGAACATAACGAAATCATCGACAAGGGAGACACGGTCATCTTCAGGATTCCCAACTTTGAGACTGGTGAGGGGACGAAGGACATTGTCTTCAAAGTAGGGGAGGAGAATGAATCACTCGGACCGGTTGGGATCCCAGTAAAGAAATTCGTCACCAAAGAGGGAAACAAGC…
	unknown	potential coding RNA	FE_G17650	FETU33658	-4.44574	1.03e-14	3.52e-12	0.261728	0.206107	0.233918	5.2187	4.96749	5.0931	5.07794	3.99881	101.251	96.3772	CATGAACTGTGTACATATAGGGCTGTGAGCTCGAACTTTGTGGCAAACGCCGACTGTGTCTGACTGGAGAAACGTCTGTTTTTTTAAGAAGAATGGCTGACTTTTCCGGCAAATGGCGTCCCGTAGAAGGACAAGAGAATGAGGAGAGTTTCATCAAGTTCTTTGCAGCTATGGGTGCACCAAACCCCGAAATGGCCCAGAAACTGTTTAAGACGGCCGAACATAACGAAATCATCGACAAGGGAGACACGGTCATCTTCAGGATTCCCAACTTTGAGACTGGTGAGGGGACGAAGGACATTGTCTTCAAAGTAGGGGAGGAGAATGAAGCACTCGGACCGGTTGGAATCCCAGTGAAGAAATTCGTCACCAAAGAGGGAAACAAGCTGACATTCCACG…
	lncRNA	lncRNA predited by CPC2	GE_G6515	GETU9953	-4.3037	7.42e-07	7.93e-05	0.136812	0.134672	0.135742	2.85786	2.50197	2.67992	2.03117	1.99941	42.429	37.1454	GATTCCCAACTTTGAGACTGGTGAGGGGACGAAGGACATTGTCTTTAAAGTAGGGGAGGAGAATGAAGCAATCGGACCGGTTGGAATCCCAGTAAAGAAATTCGTCACCAAAGAGGGAAACAAGCTGACATTCCACGAGACGGCACCGAACGGAGAGAAAAACATCACTGTTCGCGAGCTACAGGGAGACAGGATGCTATTTTCCAAGACTCACGTGGGCTCCGGCGTCACAGCGTCTACTGTTTTCAGGAGGGAGTAACCAATGACGTCATCGCTGTGTCCGCTGCCATGCTGGTGTCCTGATTTGCATTTTCAGTGAATACTGGCTGAAGCTTTTGAGGACATGTAAACGATTCAAATGACCATTACTCAATGTCAACAGCTAACAGACGAGCGTAT…
	RABP2_BOVIN(Q5PXY7)	Cellular retinoic acid-binding protein 2	NOVEL_82533	L64125237_seq0	-3.76981	0.000301835	0.0152843	1.54964	0.234677	0.892156	10.6392	13.6688	12.154	13.2026	1.99941	90.6438	116.456	CCTCCCCGACCTTGAAGCTGGTTTCCTTGGTCTTGGCGCCGATGGTCTTGACCTTGAAGCTATCGCCATCTTGTTGGATCTCCAACTTCGGGGTGATGCCAGCCGCGATCTTTCTCATGGCAAAGTTTATACCCATGGCCTTCAGATAGTCGTCGAAGTTCTCCGACTCGACATGCTTCCAGTTTCCGGTGAAGTTCACAGCCATTTTGATTGTTGTATACTTGATCGTGTAGTTCCCGTATAGGCCGAGTAGCCAGTTGGTGTCTGCTTCTGAGTACCGTGGGTAGCTGCTGGCGGCCTGTA
	unannotated		GE_G1163	GETU1715	-3.37694	1.15e-17	5.3e-15	1.38917	2.18791	1.78854	20.5766	16.616	18.5963	10.1559	15.9952	150.43	121.475	CTGTGGTACCAACAGGCCGGCCAACATCGCCACCCGATCGGATGTCACCATCGAATTCTCTTCGGACTACAGCGTCACAGGTACCGGGTTCTCCCTCTCGTTCAGCCGCGGAGGTGAAATCGTCACGACCACCACTCTGCCCCCTCCCACCTACGCTCCTGGCTCATGCGGAACCCCTGCCATCCAGCCCCGCACCTCGGAGATGCTGAGGTACGATCAGGCCGAGGGACGCATCGTCAACGGAGACGACGCCACCCCCC
chymotrypsinogen 2 [Thunnus orientalis]	CTRA_GADMO(P47796)	Chymotrypsin A	GE_G1492	GETU2197	-3.31093	0.000266319	0.0138584	0.189102	1.02379	0.606447	6.82295	5.23407	6.02851	2.03117	10.9967	73.2865	56.22	CAAGCATGAAGGTTTTCGTAGCTCTTGCGGCATTGCTGGCTGTGGCCAATGGATGCGGTCAGCAGGCCATCCAACCACGTACCATGGGCATGACTCGCGTGGTCAACGGGGAGAACGCGGCTGCACACAGCTGGCCGTGGCAGGTGTCGCTGCAAACCTCCAGCACCTGGCACTACTGTGGCGGAGTTCTGATCAGTGATCAGTGGGTTCTGTCTGCCGCTCATTGCTACCAATCCGACTACTCGACACACAGCGTCATCCTGGGTGAGCACGATCGCAGCTCCGGCAGTGAGGACATCCAGGTCATCCCCATCGAGCAGGAGATTATGCACGAGCGCTACAGCTCCAGGACCATCGAGAATGACATCATGTTGGTGAAGCT
	unknown	potential coding RNA	NOVEL_56211	L6171045_seq0	-3.29571	1.49e-10	3.04e-08	0.577895	0.853285	0.71559	7.59048	6.4743	7.03239	6.09352	8.99732	80.0366	68.2672	GTTCAAACCGACGCTGCGAACCTGGCCAGAGACAAGTGGAACCGTGCGGGTCCGGTAAAGATGTGGTGTGTGAAGACTGCGTCCCTCTGGCGGAAGGATACACCTGTGAAACTGGTGCAGAGCGGACCTGTGTGTTATGTGACCGCCAGGGAAAGAAGACCGTCCGACCTTGCGACAGATTTTCACAAACTGTTTGCGGTGGATGTTTAGAAGGATATTTTGCACAAGCCACACACTCGAGTAAAGTTGTTTGCATTCCCTGCGAATTCGACAAAGCAAACAGCTCCGACTGCCCAGTAAAGGTCAAAGAAACAGGAAACCAAGATCCGGAAGCATCAGAGGAAGTGTCACAGCAGAAAACCCATCTGCAGCCCC
	unknown	potential coding RNA	NOVEL_69488	L6344887_seq0	-3.16546	0.000117863	0.00689678	0.217581	0.428356	0.322968	2.5824	3.22625	2.90433	2.03117	3.99881	24.1074	30.1179	CAGTCAGTCGCCATGTTGGCCCTGCTGCCTGTTCCTCCCACCTGGGTACTACTTGTAGGACTGTTCACGGTTTTGTTCTACCTTTGCTATTTGGCCTGCATCCAAGGTATCCTGAAAACATTCACGCTGAGACCATGTTGGACCTTCTGCCGTTCCCCCCTGCGTGGGTGCTGGTAGGACTATCGGCTTTGCTGTTTTACCTGTTCCTTGTGTGGCCATTCTCCACCTTCAAGAAGCTGGGCATCCCCGGGCCGAAGCCGATCCCCTTGTTTGGAAACTACCTGGATTATTTGAAGGGAACGAATCTCTTCGACCAGGAATGCTACAACAAG
PREDICTED: deoxyribonuclease-1 [Elephantulus edwardii]	DNAS1_RAT(P21704)	Deoxyribonuclease-1	ML_G23053	MLTU41212	-3.04273	4.65e-08	6.38e-06	0.298499	0.734577	0.516538	4.18051	4.35233	4.26642	4.06235	9.99703	56.8935	59.2318	GAACTGTTCACCGTGTACCAGGACGTCGTGTCGCGCTGGGGGGTCGAGAACGTCATCATCATGGGAGATCTCAACGCAGACTGCAGCTACGTGGGCGCCTCTGATTGGTCGAGCATTCGAATCTGGACGGACAACCGATTCGAATGGCTGATCGGGAACGAGGCTGACACAACCGTCAAGAGCACCCACTGTGCTTATGACCGGCTGGTTGTTGCAGGTTCCCAGCTCCAGGAGTCTGTCGTGAGCTACAGCGTCTTCGACTACAAGTCTGAATATCGCCTGACCCAGTCAGAGGCCGAGGATGTGAGTGACCACTGGCCTGTGGAAATGGACATTGCGGTCTGGTAGTGACACATCTCCCCTCAGAACATCTGCAGAGAAaccaagAACTACCTCCGC…
	unknown	potential coding RNA	GE_G22575	GETU34649	-3.03225	1.03e-06	0.000106199	1.18034	3.25326	2.2168	19.5007	16.8018	18.1513	10.1559	27.9917	167.788	144.566	GAAAAATTGTATAAAAAGGGTGCTACGTGACTGCACGTTCACTCTGAAATCCTGATCGGTTTCCTGCCTGACAAGCTCATCGACATTGACTCCACGATGCTGCGACTTCTTAGCCTTCTTGTGCTGGTGTCTTACACCGCAGCCCAAAGCTGTGGCGGTACTTTCACCGGTTCCAGCGGCACAGCGGCCTCGCCCAACTACCCCAGCAGCTACGGCAACGACCAGAACTGCGAGTACAGCTTCCCAGCTAACGGCCAGCTGCTGCAAATCACCTTCAACAGCTTCCAGCTGGAGGCAGCGAGCTCC
Nuclear receptor subfamily 4 group A member 2, partial [Ophiophagus hannah]	NR4A2_MOUSE(Q06219)	Nuclear receptor subfamily 4 group A member 2	FE_G18767	FETU35866	-2.99439	2.85e-14	9.43e-12	0.776407	0.810119	0.793263	7.98383	4.65869	6.32126	203.117	211.937	2088.67	1218.77	AAATTTCAATACTCAATCGTATCAAAAGCAACCGTAACTTTTCCTACCATTATTCTCAAGTTTAGCAGAAAATAAATTCCTTTATTACTTAAGTAAATATTAAAAGTTCCCTCGATCGGATCGAAAACCCATTCCCTCTCTGCACGGCTAAGTTATGTATTTTCATTTCCAAATTTATTAGCACGCAAATCTGCAGAAATTGGACGCAACAAAAGTTATTAAGAGAGGTAATTAATTAATACAACACCGCGCGAGCTGAAGTATACATCATTGTAATAGAATGGCACTACAGGGCACATTTATCAAGCGTGAAGCGCAGTCAACACCCGACTAGAAGGTAATAGAAGCGCTGACAGAAGCAGTGCTAATTGTGCCGGAGTGATAGCTATTTTTGCAGAG…
PREDICTED: deoxyribonuclease-1 [Ochotona princeps]	DNAS1_RAT(P21704)	Deoxyribonuclease-1	FE_G24392	FETU46684	-2.96998	8.56e-07	9.02e-05	1.00796	2.51355	1.76075	14.5153	13.0859	13.8006	30.4676	75.9774	438.755	395.548	CTGCTAACCGTTGAAGGACAGATTCTGAAGCAGGGCAGGACAATGAAGTGCGGTTTGGCATTTTTGGCCCTCGGGGTCTTAGCTCTTTCTGGAGCCTGCTCTGCGCTGAAAATCGGCGCCTTCAATGTCCAGACTTTCGGCAGGACGAAGATGTCAAAGCCTGACGTCGTTGAGATACTTCTTCAGATTGCAGAGCGTTATGACATCTTGCTGATCCAGGAGATTCGGGACAGCACGTTTACCGCCATCTACAGTTTCCTGGACCAGCTCAATGCCCGCCGCGGAAACGATTACTCCATGGTTCTGAGTGACCGTCTGGGGAGGTCTACATACATGGAACAGTACGCCTTTCTCTGGAGGAACGATAGGGATCTGGTTCTCGCCGGCGACTATCACTAC…
	unannotated		GE_G13383	GETU20609	-2.91979	1.23e-06	0.000124425	0.30057	0.295868	0.298219	2.23555	2.27792	2.25673	6.09352	5.99822	45.3219	46.1808	CCTGACACAAGTGCCATCATCACCAATGATGGAATAGGTATCAATCCAGCCCAGACTGCAGGCAACGTTTTCCTAAAGCATGGCTCTGAGCTGAGGATTATACCAAGAGACCGGGTTGGCTGCTGAAAAAAGAACTCCTCCACCTATCCATCTTATTTTACAAGGACGTCGACATGGCTATGTGACAAAACTATCAAGTTGAAGAAACTGCAAATATGTAAGGCTCAATGTATTAGTTTGTCAAATTGACTAAAGAAGATACTTGATGCAATCACTGATGTGTACTACCAGAAGATATTTATTTCCATTATTCTTGTCAGCTGGAGTCCCCATTTTATCCATAATGTTACAGTGGTAGAAATGCAGTTTTAGTTTTTTAAGAAAAGTATGTTAATCAAA…
	MOXD1_DANRE(Q5TZ24)	DBH-like monooxygenase protein 1 homolog	NOVEL_74664	L642809_seq0	-2.91414	1.7e-32	2.28e-29	0.965089	0.926244	0.945666	7.14751	7.10738	7.12745	40.6235	38.9884	300.86	299.171	GAGTCTGGGGTGAGCAGCCCGGCCTACCACGGGGCCAACAGGGGAGTCAGAAGCACGGTGCTTCTCAGTAACATCATCGCGCCGCCAAACCTGAAGGAAACAAACATCACAACAGTTGACCTCTTGATGAATAATGTCTCCGTTCCTGAAAGGGACACAGTATACTGGTGCCGTGTGTTCCAGTTGCCGGAGTTGGCTAGCAAACACCACATGATAAAGTACGAACCCATCACCACCCCTGGTAACGAAGGCGTGGTTCATCATCTGCTGATCTACAGCTGTCCGGCAGATCAAAGCGTCACTTTTCTGCCAGAGGAACATCCGGGACATCGGTGCCGCTCTCCCAACATGCCTCGGGACTGGTGGCCATGTTATGGCGGAAGCCTTCTGGCGGCATGG…
PLB1 protein [Homo sapiens]	PLB1_HUMAN(Q6P1J6)	Phospholipase B1 membrane-associated	FE_G16656	FETU31683	-2.90592	5.45e-135	3.15e-130	8.07202	9.74242	8.90722	68.3934	65.1563	66.7749	318.894	384.886	2701.96	2574.07	TATAAGGTGGGCTAGTCGCCGAGAATTCGATACTTTTTCCTCGGCTGTTGTTGAAGCTGTGCCCCACAGAACCGTCTCGACATGAAGTTCCTCGTCATTGCTGCTGCCTTGTTGGCGACTGCCACTGGGTCGGAGTGGAAGTGGAAGCAGTACCAGGACGCAATCAAGCACGTGGCCGCAGCTCAAGACGGAGCATCAAGCAGATGGACCCTTCCGGCTGTGGGCTTCAGCAACTTCGGCTGCCAGGTGCAATACTCCGCTACCGCCCCGACTTCCGTCCACCAGCTCCGCCCCTCTGACATCAACGTGGTTGCTGCACTGGGAGATTCCATCACCGCAGCTAACGGTGCCCTGGCCTCCAACGTCCTCGAGGTTCTGACCGAGTACCGAGGCGCCTCC…
PREDICTED: RNA-directed DNA polymerase from mobile element jockey-like [Austrofundulus limnaeus]	RTXE_DROME(Q9NBX4)	Probable RNA-directed DNA polymerase from transposon X-element	FE_G43508	FETU83520	-2.90025	1.68e-11	3.9e-09	0.934946	1.74377	1.33936	10.9097	9.09621	10.003	38.5923	71.9786	450.326	375.47	CAGGTGCCGGAACACGGACGGGACGTACGACTGCGTCTGCCCGGAGAGACACGAGGGACCCAACTGCGAGCCAAGTAAGCGCCAGGATGAAAGTTTATGTTTTGCATTACTTTATGATGATGATGATGATGATGAATGGTTTATTGGTAAAAGAAATCACTCGCAGCCTGTTTGGCTGAATTGCGGATATCATACAAATAATTCTTGTCCAGCCAGAGCTTATTCTAGAAAATTAAAACATCTGTATCATCAATTATATCGATTAACAACATTTAAATAACAATTAAAATTCTGACATTGATAAAATCAAATTAAGTGCGTGTATCAACACTTTTAGACACAACAGATATCCTTAGAGATTTAATACACAACACATATCCTTAGAGATAAGGTCATTAG…
	unknown	potential coding RNA	NOVEL_3230	L5122910_seq0	-2.84235	2.07e-08	2.98e-06	0.699067	1.37627	1.03767	7.08012	7.83181	7.45597	6.09352	11.9964	61.715	68.2672	CAGTAGGAAAGGATCGTGCAGTGACGTCAGCTGGATGAGTTTACTGGGGGAAGAGCTGTCACCTGGAAAAGGCCGTGCGGGGAGTGACATCAGCAGCATAGGCCTGACAGATGAGGGTGTTTCAGATGTGAAGAACAGTAGGGCAAGAGATATCAGTAGGAAAGGCGACAACCTCGAGAGGGCGGACATTCTCGCAAAACGAGAGTTTCAGCCATCCAGCAAATTTGACTTGCCTAAGATAACCATCAGCATTGCTGACTCTGCTGCTGATTGCCAAGCCCATTCGGACACAAGGCAGGACACACCAAAT
	unknown	potential coding RNA	ML_G35268	MLTU62875	-2.81292	4.35e-47	1.11e-43	1.22376	1.30787	1.26582	9.52805	8.26062	8.89433	71.0911	75.9774	553.506	479.878	tgtttgtttgtttgctcagACATTCAAACCGGATTAGTCAAGAGGGGATGAATCGTCATTTTCTTTTGCGCTACTGATACCCAACTTACATAGCTAAAATCTCTTGTTGAAGATACATTCCAGAAATACGGATATTATCTATTGATTTGTGTTAATTTTTATGTTCTTGTGatatcatctttttttcttttagtggCAAATAAATGGATACACGAGATCGGCAATGAACTTCAGCGCCCGTGTGGTCTCACTCAGGAGGAATGATCATTCCGTTGAAATGGAGTTGTTGTTCTTTGGTCTATACGAGCAATTGCTTACattagagtgacaggatgtacAGTGGAAGGTGGGGTGACAGGAGACAGGCAGGATGAGAAGGTTTGCTTGGCTTGGGTCCGA…
PREDICTED: chymotrypsinogen 2-like [Taeniopygia guttata]	CTRB_GADMO(P80646)	Chymotrypsin B	ML_G10589	MLTU19079	-2.80021	1.53e-05	0.00119464	1.00476	2.75891	1.88184	13.0549	13.1733	13.1141	19.2962	52.9842	250.717	252.99	GCGTGCGCATCTCCAAGAAGATCTGTCACCAGCAGTACAACTCCAACACCATCGACTACGACATTTGTCTGCTGAAGCTGGCCACCCCCGCCGTGTTCAGTGATAAAGTCCACCCCGTCTGTATGGCAAACTCCGGCGATGAGTCTTCCTTCCCTGCTGGGATGAGGTGCTACACTTCCGGCTGGGGAAAGACATCTGCCTCTTCCTCCGGTACCCCTGACATCCTGCAGCAGGCCATGATCCCCCTCATCAGCACCTCGCAGTGCCAGGCCGCCTGGGGAAGTGTCAACACCATCACTGACCGCATGGTCTGCGCAGGCGCCGATGGTGCAACCTCCTGCATGGGTGACTCTGGTGGCCCGCTGGTGTGCCAGAAGGACGGTGCCTGGAACCTGATCG…
	unannotated		FE_G7804	FETU14893	-2.79241	6.76e-06	0.000581561	0.607033	1.19508	0.901055	5.90785	6.60071	6.25428	4.06235	7.99762	39.5361	44.1729	GAGGCAGATGTCTTTCCCCAGCCGGAAGTGTAGCACCTCATCCCAGCAGGGAAGGAAGACTCATCGCCGGAGTTTGCCATACAGACGGGGTGGACTTTATCACTGAACACGGCGGGGGTGGCCAGCTTCAGCAGGCAGATGTCGTAGTCGATGGTGTTGGAGTTGTACTGCTGGTGACAGATCTTCTTGGAGATGCGCACGCGCTGGATGGACTCGGTACCCCCGCCCTTGTTGTGCT
PREDICTED: serine/threonine-protein kinase DCLK2-like, partial [Colius striatus]	DCLK1_RAT(O08875)	Serine/threonine-protein kinase DCLK1	GE_G13446	GETU20714	-2.77028	1.86e-05	0.001413	0.429981	0.507907	0.468944	3.59274	2.8053	3.19902	5.07794	5.99822	42.429	33.1297	CCCGAACATCATCCTGCTACTGGAGGAGTATGACACACCCACAGACCTGTACCTCATCATGGAACTGGTCAAGGGAGGAGATTTGTTTGATGCCATAGCCACAGCAACTAAGTACACGGAGCGAGATGCCAGTGGGATGGTCTACAACCTGGCCAGTGCCATGAAGTATCTGCACTCCCTAAGTATCGTTCACAGGGACATCAAGCCAGAAAACCTACTGGTGTGTGAGCATGAAGATGGGAGCAAGTCTTTGAAGCTGGGTGACTTTGGACTGGCCACTGTGGTAAAAGAGCCACTGTTCACTGTTTGTGGCACCCCAACATATGTGTCACCAGAAATCATTGCAGAGATCGGGTGAGTATCTGCTTTATATAATGATGATCGTTGGTACATATATCA…
	NAS39_CAEEL(Q20176)	Zinc metalloproteinase nas-39	ML_G10580	MLTU19066	-2.76287	3.39e-17	1.51e-14	1.0945	1.79563	1.44507	10.7964	8.8358	9.81608	18.2806	29.9911	180.323	147.578	AAATCTGTCCTACTTCCAGCCCAAAGCTGTGGCGGAACTTTCcagaagaaaatgaaagttGATTGGCACAAAATTAGTTTGAACTGACGAGTACAGGTTAAGCTGCAGTTGAGGTATTGTACAACTGTAAATGAAACTCACGTGGTTGCTTCAATACTGCCGCAACTGGTAAAAGTTAACTGAAAGGAAACTTGTTTTACTTCCAGCCCAAAGCTGTGGCGGTACTTTCACTGGTTCCAGCGGCACAGCGGCCTCGCCCAACTACCCCAGCAGCTACGGCAACGACCAGAACTGCGAGTACAGCTTCCCAGCTAACGGCCAGCTGCTGCAGATCACCTTCAACAGCTTCCAACTGGAGGCAGCGAGCTCCTGGACCGGCAGCTGCTATGACACCGTTAC…
PREDICTED: phospholipase B1, membrane-associated-like [Xenopus tropicalis]	PLB1_MONDO(Q06HQ7)	Phospholipase B1 membrane-associated	ML_G18331	MLTU32695	-2.75741	5.47e-24	4.08e-21	3.01885	4.66972	3.84429	28.1521	23.8736	26.0128	28.4364	43.9869	265.181	224.88	GGAAGTGGAAGCAGTACCAGGACGCAATCAAGCACGTGGCCGCAGCTCAAGACGGGGCATCAAGCAGATGGACCCTTCCGGCTGTGGGCTTCAGCAACTTCGGCTGCCAGGTGCAATACTCCGCTACCGCCCCGACTTCCGTCCACCAGCTCCGCCCCTCTGACATCAACGTGGTTGCTGCACTGGGAGATTCCATCACCGCAGCTAACGGTGCCCTGGCCTCCAACGTCCTCGAGGTTCTGACCGAGTACCGAGGCGCCTCCTGGAGTATCGGCGGCGATGGCACTCTGGAGGACACTGTCACCCTTGCAAACATCATCAAGAAGTTCAACCCC
	NCF1_MOUSE(Q09014)	Neutrophil cytosol factor 1	NOVEL_102356	transcript_11278	-2.73489	4.54e-07	5.07e-05	0.581943	0.261515	0.421729	3.13514	2.47613	2.80564	46.717	20.9938	251.681	198.778	GGAACCCGGTCAGTCTGAACACCTGCGGAAGGGCGCTGGACTGTAGAAAAGTTTATCACCCCAACAACTCTGGATTCGGTCAACTTTTAACCGTAACAACGTTGTCTGTTTGTAAAAGCTCAGCACTCTTCCTTGTGAAAAATTGAGGACTTGTCTTTGTCATCTTTCGAGCACGTTTCTTATCTTCTAAGAACATGTTGGGTCGACTGCAAGTGCAAGCTGACATGGGAGGCTCCAGCTGGTCGTTGCGGTCGGACTCGGGCCGGCGGCTGGTGGATGTACAGGTGGTGGGGGTGGAGAAGCGGTACTCCCCGCGCAGGCACCATGTGTATATTGTGTCGGAGCTGTGGTCTGACgggtcccgtctggtggtctaccggtcctacaggcagtttcgcg…
	unknown	potential coding RNA	FE_G5787	FETU10985	-2.71112	2.96e-11	6.61e-09	0.50657	0.997294	0.751932	4.90606	4.95748	4.93177	10.1559	19.9941	98.3582	99.389	GGGAGCCATTCTACGGATTCTGAGCTCAATCGGTTTCCAGTGTTTGAATCTACGACTGACCACGATGTACCTGTTGCTGACCCTCGCGCTGGTGGCGGCTGTCCAGGCGGTCCCGGTGAAGGATGCGGTCCCGCTGGACATGCAGCTCGCTCAAGCCCGCGGGGCGGGGTCCAACCCTGTCGGTATCAACGAAGACACCACGTGCTACAACCATCCTCAATCCAGCGCCTATGCCGCCAGCGCCCCCTTCTACCACGGCACGACCCCGCTGAACCTGCGGCGGTCCGTGGACGAGGTCGGCACCCTGTGGCCGGTTCACCGCGTACTCATCTTTAGGGAGACCGTCTTCGAATGGGGCGTCGGTTCCGACAACTTCGCTGACAAGGTTGCCTGGGAGGG…
uncharacterized protein LOC562807 precursor [Danio rerio]	LEG_HELCR(P22031)	D-galactoside-specific lectin	ML_G34708	MLTU61845	-2.70801	2.8e-08	3.94e-06	0.7595	0.913759	0.836629	5.92939	5.00521	5.4673	9.14028	10.9967	71.3579	60.2358	GAGCTGGTGTGTGAACACCAGACGGTGTCCCTGCAGTGTCCTGATGGACAGCAGATCCGGGTGGTGAGCGCCTCTTACGGCCGGACCAACGACACCGTGTGCGGCGGGCCCGTCCGCACGACCCACTGCAGAAGCAGAACCAGTCTGTCGGTGGTGAAGGAAGCGTGCGACAACCGGCAGTCGTGCGTCGTCTCAGCTGAAAACAGCGTGTTCGGAGATCCGTGTGTCGGGACATTCAAGTACCTAGAAGTGCAGTATGCATGCGACCCAACACCAGAGCCCCCACCCCCAGTCAGGCCGCGGTACCTTGGCTGCTATGAGGACCATCCTGAGAGAGTTTTCCCATCTGATCGCATGGATTCTGAAGACATGACGTCAGACCTGTGCATCCGACACTGC…
PREDICTED: tetratricopeptide repeat protein 28 isoform X4 [Homo sapiens]	TTC28_HUMAN(Q96AY4)	Tetratricopeptide repeat protein 28	FE_G37500	FETU72400	-2.7001	5.68e-60	2.26e-56	0.600609	0.666461	0.633535	4.38594	3.84835	4.11715	111.715	123.963	815.795	715.802	AATCGACGTGGGAACCTCCCTAGTTACCCGGACTGACGTACAAGCTATTATTTCGTGTTGCAAAGCTCATTCATCACCTAATTTGGTAATAATCTGATCAATGTGGGGACGAAATAAGCATATAAGAAGTTTACGCCCCCGCGGAACCCCAGAGAGACTTTGCAATGCGGGAGGGAAGGGAAGACAGCTCGTGAGGGTAGGGGACATGTAAGGTACATACCGGGACCTGTCGCTGTCATGCCCTGCACGGCGACATATCTACACTGAACAGCACTGGTGCGACTGTAACAACAAAATTCAACTTCCTCCTCAACATTGGGACAGGCGTGTCGAGGCTGGGACAACAAAGCACACCGAAACCTTCAGGACTCTAAGTCTGTAATGATTGGATTTAACAGC…
PREDICTED: deoxyribonuclease-1-like 2 [Cuculus canorus]	DNSL2_MOUSE(Q9D1G0)	Deoxyribonuclease-1-like 2	ML_G22998	MLTU41107	-2.68791	1.3e-07	1.6e-05	0.497328	0.67313	0.585229	3.1284	4.42457	3.77649	8.1247	10.9967	51.1077	72.2829	CAGGAAATAACAACTTTCAAGTGTCATCTTTGCTCTACGAGAACGTTTATTACGGCAACATTTCCTTTTCCAAAcactcaaatattttcatatcaGTACGGGAGATGGGGTATAAATTCTCTGACACTTTTCCTTCATCTATTCATCTGTGACTGCTAACCGTTGAAGGACAGATTCTGAAGCAAGGCAGGACAATGAAGTGCGGTTTGGCATTTTTGGCCCTCGGGGTCTTAGCTCTTTCTGGAGCCTGCTCTGCGCTGAAAATCGGCGCCTTCAATGTGCAGACTTTCGGCAGGACGAAGATGTCTAAGCCTGACGTCGTTGAGATACTTCTCCAGATTGCAGAGCGTTATGACATCTTGCTGATCCAAGAGATTCGGGACAGCACGTTTACTGCCA…
	NCF1_MOUSE(Q09014)	Neutrophil cytosol factor 1	NOVEL_103823	transcript_9020	-2.68581	5.46e-11	1.19e-08	0.78393	0.431227	0.607579	4.23616	3.57836	3.90726	69.0599	37.9887	373.183	315.234	GGAACCCGGTCAGTCTGAACACCTGCGGAAGGGCGCTGGACTGTAGAAAAGTTTATCACCCCAACAACTCTGGATTCGGTCAACTTTTAACCGTAACAACGTTGTCTGTTTGTAAAAGCTCAGCACTCTTCCTTGTGAAAAATTGAGGACTTGTCTTTGTCATCTTTCGAGCACGTTTCTTATCTTCTAAGAACATGTTGGGTCGACTGCAAGTGCAAGCTGACATGGGAGGCTCCAGCTGGTCGTTGCGGTCGGACTCGGGCCGGCGGCTGGTGGATGTACAGGTGGTGGGGGTGGAGAAGCGGTACTCCCCGCGCAGGCACCATGTGTATATTGTGTCGGAGCTGTGGTCTGACgggtcccgtctggtggtctaccggtcctacaggcagtttcgcg…
	unknown	potential coding RNA	ML_G35503	MLTU63309	-2.67363	1.31e-20	8.08e-18	0.512878	0.699032	0.605955	3.87708	3.86093	3.869	26.4053	35.9893	199.609	198.778	TTCGTGTTGCAAAGCTTATTCATCACCTAATTTGGTAATAATCCGATCAATGTGGGGACGAAATAAGCGTATAAGAAGTTTACGCCCCCGCGGAACCCCAGAGAGACTTTGCAATGCAGGAGGGAAGGGAAGACAGCTCGTGAGGGTAGGGGACCTGTAAGGTACATACCGGGGCCTGTCTCTGTCATGCCCTGCACGGCGCCATATCTACACTGAACAGCACTGGTGCGACTGTAACAACAAAATTCAACTTCCTCCTCAATATTGGGACAGGCGTGTCGAGGCtgggacaacaaaacacaccgaaACCTGCAGGACTCTATGTCTGTAATGATTGGATTTAACAGCACCATGCATATGGCATACGGAAGGTACATTAAAGGCTAATAGTGCGACTAA…
	RABP2_BOVIN(Q5PXY7)	Cellular retinoic acid-binding protein 2	NOVEL_74162	L64245_seq2	-2.66718	2.34e-17	1.06e-14	5.48036	3.53442	4.50739	26.8254	30.4265	28.6259	235.616	151.955	1153.3	1308.12	AATCACTCTAGGTCCTACTTAAAACCTATGCAGTACAAACATTAGTCAATACTGTGGGAGTCTTGTTCAAATGTTTAGTTAGTTGCCCAGGCGGTCATTAACCTTAAGAGATTTTTTTGAAAATCCCAATCAAAGGACTATTGAAGAACAGCATTCCTATTGACAGGATGTGCAGCAATTATGTTATTGACAGGAGCATCGTGTCAACTCGCCTCGGCGAATCACAATAACCAAATACTTACTTAAAGAATCATCCCATATTTAGCTCTTTTTAATGTGTTTTGATAGAATAAAAATATAGTTATATAGATTCAGCATATGCGACATTTCTCAAACTCAACTTGCAACATCACAAGATGTTCCTTTCCGTTTTTATGTCATAACGTTAACGTGACGTCA…
unnamed protein product [Oncorhynchus mykiss]	NAS13_CAEEL(Q20191)	Zinc metalloproteinase nas-13	FE_G31234	FETU60166	-2.57109	6.82e-32	8.77e-29	0.557773	0.7148	0.636286	4.007	3.5579	3.78245	53.8261	68.9795	386.683	343.344	CGTGTTTCTACGATTGTTGTTCCGCAGATATCCTGCGGAAAGTAAACAGTGAAGATGTATAAATGCTGCCCCAATCTGAGCCATGCTAAGTTGCAGACGACCGAGGTTTGACGAACGCACACGGACCAAGCCGAGCACGAGATGCACCGATCCTTCTTCGCCCTCTCCCTGCTGGTCGCAGCCTGCTTGGCCGGCCCTGTGCCCCTGAACAAGGCAGAAGAAGATGCAATACTGTTACTAGAAAAGAAATTACCGAAAGACAAGCCCTTGAGGACGAGAATGCAGGCGGAGAAGGACATCATGGACCAGATTCTGGAAGCTAACAACGAGCTGAACATGTTCGAGGGTGACATTCCCGGAGTTTCTGCGAACATGGCCAGGAACGCCATCAGGGACGTG…
	NAS8_STECR(D2KBH9)	Zinc metalloproteinase nas-8	ML_G27081	MLTU48199	-2.5372	5.18e-20	3e-17	1.84083	3.12421	2.48252	15.7911	13.0517	14.4214	29.452	49.9851	252.646	208.817	GTCAAGGGAGGAGGAGGAATTGGAAGATGCTCCTCGCAAAGATATCCTGCGGAAAGTAAACAGCGAAGACGTATAAATGCTGTCCCGATCTGAGCCATGCTAAGTTGCAGACGACCGAGGTTTGACGAACGCACACGGACCAAGCCGAGCACGAGATGCACCGATCCTTCTTCGCCCTCTCCCTGCTGGTCGCAGCCTGCTTGGCCGGCCCTGTGCCCTTGAACAAggcagaagaagatgcaatacTGTTACTAGAAAAGAAATTACCGAAAGACAAGCCCCTGAGGACGAGAATGCAGGCGGAGAAGGACATCATGGACCAGATTCTGGAGGCCAACAATGAGCTGAACATGTTCGAGGGTGACATTCCCGGAGTTTCTGCGAACATGGCCAGGAACG…
PREDICTED: hyaluronan synthase 3 [Lepisosteus oculatus]	HYAS2_MOUSE(P70312)	Hyaluronan synthase 2	FE_G8219	FETU15763	-2.5341	4.86e-09	8.08e-07	5.40061	2.9234	4.16201	22.973	25.2398	24.1064	1119.18	605.82	4760.73	5230.47	AGATAATAAAGAATAAAAGTTCATCAGGCAGTTTTCAACGCGTTATGGGGTCTGTACTGACCCATGACCTCTTCTTCCCGCCAAACGTGAATTCGGCAAGATGGCAGAGAAAATTGAGGACTTGAACCTGCCCAACGCTGTCATTACAAGAATTATAAAAGATGCATTACCAGACGGTGTGAATGTATCTAAGGAGGCCCGGGCTGCGATCTCACGGGCTGCCAGCGTGTTCGTGTTGTATGCTACATCCTGTGCTAACAACTTTGCCCTGAAGGGTAAGAGGAAGACATTGAATGGGACGGATGTGATCGCTGCAGTTCAAGAGATGGAGTTTGAACAGTTTATGGACCAACTGAAAGACAGTTGGGAAGCTTTCAAGAAGGAGCAGAAGGACAAAAA…
PREDICTED: RNA-directed DNA polymerase from mobile element jockey-like [Austrofundulus limnaeus]	RTJK_DROME(P21328)	RNA-directed DNA polymerase from mobile element jockey	FE_G18877	FETU36035	-2.4811	8.97e-28	9.18e-25	0.398394	0.596088	0.497241	3.0035	2.55196	2.77773	50.7794	75.9774	382.826	325.273	CACTGTTTTTGGTACAAATGTATGCTTGAATAGGATGCATACAAATTGTAATAACATAGTGCTCACCAAAATGAATGCCCTTCTGCAAAATTAATTAAACCAACATGTGTTTTTAAATCATATCTTTGCTTTTAACTATAATAACAAGCTAACAATAACATCTATAGTTGTGCATAATTCTGAATCCCACGTGCCACCCAGCAAACATATAGTTAAGTCGTTAACGAAACATCCCTTACAAAATGATCTCATACCAGTAACGCTCACAATATCCCTGTGGTTACAACAAAAACTGGTCATTTGGATTTGGAAGGAAATTCCGGTCTCCCAAAACAGATTGCTCGGGGAGCCAGCGGAAAATTTGGTGGGATTTTTGGGCCAGTATTGCGAGAGTTGAGA…
hypothetical protein cypCar_00047089, partial [Cyprinus carpio]	BP10_PARLI(P42674)	Blastula protease 10	ML_G26929	MLTU47930	-2.43069	1.23e-65	7.11e-62	2.72617	3.56948	3.14782	17.8222	16.1306	16.9764	212.258	277.917	1387.62	1255.92	GCGTGGGTCTTGTCAATCTAGTTCTGTATGGTAATGTGttcgttttgtttttcattcatgTATGAGGGCCGGCGCTGAGGTACTAGCGTTATGAAGAAAGGCACAGTGTCTGTACGATCAAAGTCTTGACAATACTCTCCTCCTCCCTTCCCTACAGTTGCTGGTCTGGTGTGGGCGTGGCTGGAGGAGAACAGGAGGTGTCGTTCGGTAACGGCTGTATCCACAAGGGCATCATGATGCACGAACTGATGCACGCTGTCGGCTTCTGGCACGAGCAGTCCCGCAGCGACAGGGACGACTGGGTTGTCATCCAATGGGAGAACATTCAGGATGGGAAGGCACACAACTTCAACAAGTACTCTCAGACGGAGGTGGACACGCTGGGCGCGCCCTACGACT…
	RABP2_BOVIN(Q5PXY7)	Cellular retinoic acid-binding protein 2	NOVEL_65559	L6331_seq3	-2.42247	1.65e-64	9.08e-61	6.9079	5.35662	6.13226	31.7243	34.0037	32.864	248.819	192.943	1142.69	1224.79	GTTACGATGAGTCGGCTGGCTGCCACGCCTAATTATGTAATTCGATAATAACCAGTATTTGTTAATGCGTGGTTGAGTTTCAAAAGGTGGGCAAGGTATAAATACAAGCCGCCAGCCGCTACCCACAGTACTCTGAAGCAGACACCAACTGTGAGCTACTCGGCCTATACGGGAACTACACAAATCAAGGACAACAACCAAAATGGCTGTGAACTTCACCGGAAACTGGAAGCATGTCGAGTCGGAGAACTTCGACGACTATCTGAAGGCCATGGGTATAAACTTTGCCATGAGAAAGATCGCGGCTGGCATCACCCCGAAGTTGGAGATCCAACAAGATGGCGATAGCTTCAAGGTCAAGACCATCGGCGCCAAGACCAAGGAAACCAGCTTCAAGGT…
PREDICTED: cellular retinoic acid-binding protein 2 [Microtus ochrogaster]	RABP2_BOVIN(Q5PXY7)	Cellular retinoic acid-binding protein 2	ML_G19061	MLTU33948	-2.41869	9.35e-12	2.25e-09	0.644972	0.399742	0.522357	2.67641	2.90448	2.79044	27.4208	16.9949	113.787	123.483	AGCTAAAGCAACGCCCCCATAACGCCCCCTTACCTTCCTACTGTTGTTTGTCCGCTGCCCGTAAGGTCGTCGTCATTAGGGTCATGCTCGTAAGGTCATTGAACCTTGGAGTTGACGTCATGTTTTGTCTGTCTATTGTTACGATGAGTCGGCTGGCTGCCACGCCTAATTATGTAATTCGATAATAACCAGTATTTGTTAATGCGTGGTTGAGTTTCAAAAGGTGGGCAAGGTATAAATACAGGCCGCCAGCCGCTACCCACGGTACTTTGAAGCTGCTGAGACCTGCAACTCGGGACGAACCGGAACAacgcaaatcaagTATACAACAATCAAAATGGCTGTGAACTTCACCGGAAACTGGAAGCATGTCGAGTCGGAGAACTTCGACGACTATCT…
	MLRP1_ACRMI(B3EWZ5)	MAM and LDL-receptor class A domain-containing protein 1 (Fragment)	NOVEL_71535	L6382007_seq0	-2.41512	1.13e-14	3.85e-12	2.64742	2.88523	2.76633	16.7881	12.7113	14.7497	28.4364	30.9908	180.323	136.534	GTGTAGCTTCTTCCAGGACGGATCCGACAACTTCGACTGGATCCGCCACCAAGGGTCCACCCCGTCCGGACAGACAGGACCAACCGCTGACCACACCACCGGGTTGGGACACTACCTGTTCATCGAGGCCTCCAGTCCCCAGGACGTGGGGCACAACGCCATCCTCCGGTCCCCCATCTACCCGCCCAGCTCCGCCGGGTACTGCCTGGACTTCTACTACCACATGTACGGTGTTAACGTCGGCGACCTGAATGTCTACCTCTTCACCGGAGTCAGGCAGGAGGACCCTGATTGGTCCATGTCCGGTAACCAAGGCAACCAGTGGCTCCGTGCGCGCATCAGCGTCAAACCCACCAGCAACTTCCCGATCATGATCGAGACC
	unknown	potential coding RNA	NOVEL_81835	L64104291_seq0	-2.36703	1.33e-05	0.00105753	0.745808	1.15365	0.949731	4.75467	5.05541	4.90504	7.10911	10.9967	45.3219	48.1886	CTCCCGCTTCTGTCGCTCCAGTTCGGCCTTTTGCCTCATCTCCTCCTGCTCTCTCATGAACTCCTCCTCCTCCTGCAGCATCTGCTGCTCTGCCCGTTTCTCCTCCTCATCGTCCCATCTCTGCTCCGGAGGATGCTGCTCCTTCTCATCATAGTAGAACTGATCTCCAGCATCAGGCAGGCCTGGCTCTCCATTCTCCACCCTGGATCGAGCGTGCTCCTCCTGCCATCTTCTCTCCTCCTCCTCCTCCTCCCATCGTCTCCTTTCCTCCTCCTCTTGTCTTCGTTTTTCCTCTTCTTCCCACCTCCTTTGTTGCTCCTCTTCTTCTTTCCTTTGCTG
PREDICTED: E3 ubiquitin-protein ligase DTX3L-like, partial [Sinocyclocheilus grahami]	unannotated		FE_G37978	FETU73347	-2.34484	5.9e-06	0.000520343	0.476026	0.70287	0.589448	2.9944	2.99983	2.99711	8.1247	11.9964	51.1077	51.2004	CAGGAACAACTCGTAGAGCATATCTCCCTTACAATGCTGATGGGAAGAAAGTGCTGGGTCTACTGAAACAGGCGTTTGAACAGAAGCTGACCTTCACCATTGGGACATCATCAACATCAGGACTCAGTGACAGAGTGACATGGAACGACATTCATCACAAGACCAGCACATATGGAGGACCAAGCATGCATGGCTATCCTGACCCTGGCTACCTGAAAAGGGTGACAGAGGAGTTGGCTGCCAAGGGCATCAAGTAGGAAAGCGAGATGTAAACTCCAACATATTGAAAACACTTGTCAATGAAGTGCTTCTTTTCAAAACCAATAAAGATTTTAGAATTTGTATGGAACAGTACTGTACATGTATATAGACCAAGACATATAACACTTTAAAAGGCAT…
	unknown	potential coding RNA	FE_G41185	FETU79265	-2.33255	9e-19	4.6e-16	0.771423	0.837241	0.804332	4.05672	4.04748	4.0521	39.6079	42.9872	208.288	207.813	CCTGGGTGTGATCATTGTATAGAATACTAAACACTACGTGAGGTCCGCCATTTCTACTCTCTTGTGCAAACAGAGAAAAGGGCGAAGATACAGAGTCAACGGTTACTATTTCAACCCAAACCTACCTAGGACAACCCTTAAGTTGAACCCTCAACAGTTCTTAAGGTTTCCCTGGAGTCCCAAGAAGAACTTTTCCGCATACTTTCACCGATCGGAGATTTAATAGGAAAGCGACAACAAGTTTCATAGCGAAATGTCTGCAGTAGTGTACGGCGCCCCCCTCCCACCCCAGCCCGCCGCCCGGCAGGATGACGACATGATGGTGGGAGCCGCCCTCATGCAGAACTTCCTCAGGAACCTTCCCAGGAGCACCTTCGTGATCGATCCTGGGACCAGGAA…
PREDICTED: uncharacterized protein LOC101062482 [Takifugu rubripes]	MUC5A_HUMAN(P98088)	Mucin-5AC	ML_G29435	MLTU52543	-2.32157	3.76e-07	4.29e-05	0.542023	0.727562	0.634792	3.08789	3.26352	3.1757	11.1715	14.9955	63.6435	67.2633	cacacccacacggacaccagaaggcaccccaaccacagtcccacaATCGACACTTCCTCCTTGCTGTGAATGGTCTGAATGGATGAATTCCGATAATATTATCGACACGACTGATAATGAAACATATCCTCACCTGAGGGAGCACTACTACAGTTTTTGCCAGCAGCCAGATGCCATTCAGTGTAGAACTGTGGATGTTAATTCTGAAGGTCAGCATCTCGACGTTGCCCAAGCTGGGCAGGTGGGTGTGGTATGCGACGCTTCAGTCGGACTGCTTTGTCTTGGTGAACTGCAGCTTAATACATACATACCGGTCTGTTTTGATTACGAAGTACGAGTACTATGTTGTGACCTATGCACGACTACTGAGTCAGCACGAATAACTACAGCAGGTCCAAG…
cytochrome P450 3A39 [Sus scrofa]	CP3AB_MOUSE(Q64459)	Cytochrome P450 3A11	FE_G6479	FETU12331	-2.29471	1.33e-34	2.19e-31	1.0342	0.995897	1.01505	5.06997	4.88942	4.97969	93.434	89.9732	458.041	441.729	AGTTAAGGTATAAAACCTGCTCTTCAAAACAAGATCTCCTCAGTGCCACTGACGAAAGACAGTGGTCGCGCTACTTGAAACGTCTGACCGCTTCCAAATCGTATATAGTTGCTTAAGCAATTGCTATTTGACATACATCCAAGGTATCCTGAAAACATTCACGCTGAGACCATGTTGGACCTACTGCCGTTTCCCCCTGCGTGGGTGCTGGTAGGACTGTCGGCTTTGCTGTTTTATCTGTTTCTGGTGTGGCCATTCTCCACCTTCAAGAAGCTGGGAATTCCCGGTCCGAAGCCGATTCCCTTGTTTGGAAACTACCTGGATTATTTGAAGGGAACGAATCTCTTCGACCAGGAATGCTACAACAAGTACAACAAAGTCTGGGGGATTTTCGAAGCC…
PREDICTED: uncharacterized protein LOC102354444 [Latimeria chalumnae]	GAPR1_MOUSE(Q9CYL5)	Golgi-associated plant pathogenesis-related protein 1	GE_G9535	GETU14690	-2.26825	1.1e-06	0.000112715	0.890967	0.877032	0.884	3.64418	4.87794	4.26106	13.2026	12.9961	54.0006	72.2829	CTTCGTACAAGTGGATCGAATAAAGACTACAACCAGCAGCGAAGACATCGTTGGAAGACCGACTTACCAGCAAAGATGACCGACTTCGCCAAAAACTGCCTGGCCGTTCACAACGAACTGCGCGCCAAACATGGCGCCTCTCCGCTGAAACTGAACGACAAACTGACGGCGCACGCTCAGAAGTGGGCGGACCACCTGGCCAGTACCGGGAGCTTCGAGCACAGCAAGGGCAGCGGGTACGGCGAGAACATTGCCATGCAGTGGAGCTCTGGAGGCGCCGACGTGCCAGCCCGTTCCTTTGTGCAACAGTGGTACAGTGAGGTGGAGAAGTACGACTTCGGAGACAAGAGCGGCAACTACCAGCCCAGCGCAGGCCACTTCTCCCAGCTTGTGTGGAAG…
hypothetical protein cypCar_00015596, partial [Cyprinus carpio]	GCC2_MOUSE(Q8CHG3)	GRIP and coiled-coil domain-containing protein 2	FE_G36809	FETU71037	-2.26665	0.000271213	0.0140526	0.529208	0.390698	0.459953	2.13554	2.28871	2.21213	8.1247	5.99822	32.7861	35.1375	AGGCACGAGAAGCCCCAGCATCATCACCCTGTCCCGCCACTCTAGTGTGCTGGAGGACACAGAGAGCATGAAGGCCAGCCTGTCTGCTGCTCACAAGAAGATCGAGCACATGAGTGAGCTGCTGCACGAGAGTGAGGCCACCATCATGCGCCTCAACGAACAGACCAAGGTCCTGAAGAATGAGATCCGTCGCCTGGAGCGTAACCAGGAGCGGGAGCGCGCGGTGTCAAACCTGGAGTACCTGAAGAACGTGCTGCTGAAGTTCCTGACGCTGTCCTCCGGAGACGAGAAGCTGCAGCTCATCCCCGTACTCACCACCATGCTCACACTCAGCCCAGAGGAGAAACAGGCGCTCACCACCATGGCTCAGGGTGAGGAGGGGCCACCAGATGTGGAACC…
	unknown	potential coding RNA	ML_G34714	MLTU61855	-2.26386	5.12e-13	1.47e-10	1.1361	1.91048	1.52329	8.0904	6.55116	7.32078	24.3741	40.9878	173.573	140.55	GCTGGTGCGGCTCTCAGGACGATTTTGTCAGCATCGGAGTGCGCCGGCCGGACTCGGAATGTGACCTCCCATGTCCAGGACGTTCCACGTCAGAGGAGATGTGCGGAGGGACCTGGAGAATGTCTGTCTACAGGATAAGCCGCGCAGAGGGAGCTGACCCGGTAGGTGTGTGGCCATTAAACGCGCAGTACGGTGCATCGGACGCAAGCGGAAACGGAAATGACGGGGTTGCAACAGGAACCCGGTTGGTCCCAGGACCCTACGGAAACGTCAACGGCGCTTTCCTGTTTTCCGGGACAGCAAATTCCTACATCGACATCCCCAACAACGGAGCCTTGGATGTGCGCTCCTCATACACCATACTGGCACACATATATCCTACCGGGGAGGCCGGACCGA…
	unknown	potential coding RNA	ML_G35598	MLTU63473	-2.2031	8.41e-17	3.67e-14	0.545136	0.524131	0.534633	2.49173	2.43122	2.46147	43.6702	41.9875	199.609	194.762	AGACTCCGCCCCCTTGGTGACGTCAGAGGAAGTTGTCCGACTTGTTCGACCTGGGTGTGATCATTGTATAGAATACTAAACACTTCGTAAGGTCCGCCATTTCTACTCTCGCTGTGCAAACAGAGAAAAGGGGAAAGATACAGAGCCAACCGTTACTACTTCTACCCAAACCTACCTAGGACAATCCTTAAGTTGATCCCTCAGCAGTTCTTAAGGTTTCCCTGGAGTCCCAAGAAGAACTTTTCCGCATACTTTCACCGATCGGAGATTTAATAGgaAAGCCACAATCGCAAAATGTCCGCAGTAGTGtatggcgcccccctcccaccccaggcCACGGCCCGGCAGGATGACGACATGATGGTGGGAGCAGCCCTCATGCAGAACTTCCTCAGGAAC…
PREDICTED: cellular retinoic acid-binding protein 2 [Microtus ochrogaster]	RABP2_BOVIN(Q5PXY7)	Cellular retinoic acid-binding protein 2	FE_G16051	FETU30477	-2.19571	1.91e-25	1.54e-22	2.1338	1.7162	1.925	8.47475	9.15747	8.81611	83.2781	66.9801	330.754	357.399	ACGATGAGTCGGCTGGCTGCCACGCCTAACTATGTAATTCGATAATAACCAGTATTTGTTAATGCGTGGTTGAGTTTCAAAAAAGGACCAAGGTATAAATACAGGCCGCCAGTCGCTACCCACAGTACTGTGAAGCAGACACCAACTGTGAGCTACTCGGCCTATACGGGAACTACACAAATCAAGGACAACAACCAAAATGGCTGTGAACTTCACTGGAAACTGGAAGCATGTCGAGTCGGAGAACTTCGACGACTATCTGAAGGCCATGGGTATAAACTTCGCCATGAGAAAGATCGCGAATGGTATCACCCCTAAGTTGGAGATCCAACAAGATGGCGACAGCTTCAAGGTCAAGACCATCGGCGCCAAGACCAAGGAGGTCAGCTTCAAGGTCGG…
Peroxidasin, partial [Ophiophagus hannah]	PXDN_HUMAN(Q92626)	Peroxidasin homolog	ML_G26618	MLTU47397	-2.1938	1.12e-26	1.01e-23	0.724667	0.63504	0.679853	3.23056	2.9877	3.10913	83.2781	72.9783	371.254	343.344	GGCGTGCTTAGGCGAACAGGAATTTACATATAATAAGAAGACATAAACATGATATGCAATATACGTATTTTCTGCATGTAAATATCACATTCTTTTTATCGAGATATCCTCATAATTTTCAACTGACCttgtcaattttgtttttgaataacaagtattttttttaccattgaaGGAGACAACATGCCCGTACCGACTTCGGTGCAGCTGAAACTCGGCACTATTCACAGGTCCACGCCCATGTCTGTGGAGCTCAGTCAGTGCGCCTGGGTCTTGGAGAATGTGGCAGAGCATTTCATGGGCAGGTGAGCAAGATTTCTCGTTGTTAACATTTTTGATAAACTGATGTGATTATTTCTGAAATATTTGTACACATTCTGTAACGTTTGCAGCATCTAA…
	unknown	potential coding RNA	NOVEL_38268	L584736_seq0	-2.18687	1.37e-16	5.86e-14	0.834144	0.944262	0.889203	4.05909	4.04039	4.04974	40.6235	45.9863	197.681	196.77	CCTGCTTCCAAGATGGCGACCACAGTTTGGTGAATTGTTGCGCAGGTTCGGTAGACAGAGAAAATACTCATTTTTGTCCTAATCTGGCCTCCAGCAAATGTTCCATCGTGTTGCTAAGGTACTGTAGAATGGAAGGATCGGTCTGACCTTGATGTTGGTGGTAGAAACTGCGAGATACAAGGACAATCTTTCATGATCGATCTCGGACACGATGAATCAGCCAGCGTCGTCACGTGATGATTTATGACTGTGGACTTGGGGCTGAGCTGTGCTGACTTTTAGGACCGCTTCGTACGTCTCCATGTGCATGTGTTAACTACATGTACCCTTTGTCGTGTCTAGAATGAAGACTTTTCGTCGCTCAGCACTGTTTGTACTGTTTGTGTTAACGTTTGTACA…
hypothetical protein cypCar_00040196 [Cyprinus carpio]	PXDN_HUMAN(Q92626)	Peroxidasin homolog	FE_G30544	FETU58855	-2.13838	2.98e-18	1.43e-15	1.29083	1.29508	1.29295	5.32682	6.06107	5.69394	52.8105	52.9842	217.931	247.971	AATGGCTTCTACCATGGGTATGACGAGAACGCGAACCCAACCATCTCTAGCGCGTTCTCCACAGCAGCCTACCGTTTCGGCCACAGTCTTGTTGATGAGAAGTTCACCAGAGCGACTCCAGACTATGCCCCAGGCGCCAAATGCCCGATCCAGCTGGCCATGAGCTTCTTCAACCCGTCCCACATCTTTGACAATGACCAAGGCGGCCCCGACTCCATCATACGTGGTCTTGTGAGCCAAGCTTCTGGGCTGTTCGACCGTTTCATGGTGAGCGATCTGACCAAGCACCTGTTCGCGGATCCTCCCGGGTCGGTGGGGCTGGACCTGGCCGCCCTGAACATCCAGCGGGGGCGAGACCACGGACTGCCCGGGTACAACGCCTGGCGGGAGAGATGCGGC…
	VWA3B_HUMAN(Q502W6)	von Willebrand factor A domain-containing protein 3B	NOVEL_86396	L6515987_seq0	-2.12473	1.88e-09	3.29e-07	0.488913	0.461213	0.475063	2.08899	2.05403	2.07151	24.3741	22.9932	104.144	102.401	GAAAATGTGCCATTATATATGATTTCCGCAAAGTACAAACCATTAAATCACTGTAAGAGAAATACAGGTAGTCAGACAGAAATCTAGTATGAAGTAGGTTGCCATCATTATGAAGCAGGATTAAACTTCCACAGCAATGGGAAAATGGGACCTTAACAACTGAAGGAATGCTTCTTTGATGTCACTATATGCAGATAGGACATACATGTATGAGCAGTAATAAATCATTTGTTCATCTTCAGTATGTAAGATTTTATCCACTTACAATGGGAAGGACCATAGCCCTACTCTTTTTGATATGCCTGGTGGCAGGTTCCTAAATGTACTCAAGGTGTAGCTTATCTCAGGACATTAACATTGACACATGTTGTTCCCCTCAGTCCCTCCCCATAGCCCACG…
	RABP2_BOVIN(Q5PXY7)	Cellular retinoic acid-binding protein 2	NOVEL_50856	L612727_seq0	-2.11108	1.17e-16	5.05e-14	2.68519	2.38406	2.53462	10.4483	11.4502	10.9492	51.7949	45.9863	201.538	220.864	AATTACGGGTTTCTTATAGGGCTATAGAATAACCTCACTGACCTTGGTTGCCATGGCAATTGTGTCTATCAGATTACAGCGTTGTCACACCCGTCAGTTCTAGAGTTAGCTATAGTATACACTAGTAGTCTGATACAAACCATACTGGAGACAGGACGCACTCAAGTCAAGTATACAACAATCAAAATGGCTGTGAACTTCACCGGAAACTGGAAGCATGTCGAGTCGGAGAACTTCGACGACTATCTGAAGGCCATGGGTATAAACTTTGCCATGAGAAAGATCGCGGCTGGCATCACCCCGAAGTTGGAGATCCAACAAGATGGCGATAGCTTCAAGGTCAAGACCATCGGCGCCAAGACCAAGGAAACCAGCTTCAAGGTCGGGGAGGCGTTCGAG…
chymotrypsin B1 precursor [Danio rerio]	CTRA_GADMO(P47796)	Chymotrypsin A	ML_G9311	MLTU16791	-2.10854	1.22e-05	0.000981874	0.339539	0.793792	0.566665	2.33733	2.55927	2.4483	8.1247	18.9943	55.9292	61.2397	CAACTTTACCTGCAAGCTAGTTACTCCCCCGAGTGCGAACATCAAAGTTGAAAGATATGTTAACGATTGTGCTGATCATCGCTGGGGCTGCAAGCGCCATAGCGCAACAATGTGACACTGTATCCGGGTCCAGCGGGACCATCTCGTCCCCAAACTACCCGCAGAACTACCCTAACGACGCCCGCTGCAACTACGTGCTGTCTCCTGGGGTTGGGCAGCAGGTTTCGATCGAGTTCACGGACTTCTCTCTGGAATCTCACTATCGCTGCTCATACGACGTCCTGGAGATATTCGACGGGGGAATATCCGTGGGCAGGTTCTGCGGCACCACCACCCCTGCTCCCATCACAAGCAGCAACGAAATCACCATCGTCTTCTCCAGTGACTACAGCGTCATGT…
PREDICTED: ethanolamine-phosphate cytidylyltransferase isoform X2 [Nannospalax galili]	PCY2_HUMAN(Q99447)	Ethanolamine-phosphate cytidylyltransferase	GE_G13146	GETU20246	-2.09454	0.000154967	0.00872358	0.4638	0.627751	0.545776	2.20188	2.46431	2.3331	8.1247	10.9967	38.5718	43.169	GACGGCGGCGAAAGGAACCGAGGGGGACAGGGCAGAGCCCCGCTGCGTGTTTGGGTGGACGGGTGCTTCGACATGGTCCACTTCGGGCACGCGAATGCCCTCCGTCAGGCCAAGAAGATGGGGGACTACCTGATCGTGGGCGTGCACTCGGACGAGGAGATCAGCAAGCACAAGGGTCCTCCCGTCATGACTGAGGAGGAGAGATACAAGATGGTCCGGGCCGTGAAATGGGTGGATGAGGTTGTTGAGGCGGCCCCGTATGTCACCACCATCGAAACCCTGGACAAGTACAACTGCGACTACTGCGTCCATGGCGACGACATCACCATGACGGCCGACGGCCACGACACCTACGCCGAGGTGAAGAACGGCGGGCGCTACAAAGAGTGCAAGCGGACG…
PREDICTED: meprin A subunit beta [Propithecus coquereli]	NAS13_CAEEL(Q20191)	Zinc metalloproteinase nas-13	GE_G21838	GETU33539	-2.07353	8.95e-07	9.35e-05	0.588089	1.25426	0.921176	4.4671	3.29425	3.88068	12.187	25.9923	92.5724	68.2672	CTCAGCTGAAGTGGCATAGCGATTAGTCATTTGTTAGATAGAACCCTTTATCATTGTTATGTATAAGCAACTTCGAAGATATTAGTCTTGATGTTCTGTACATGTATTACACTCGAATTTGATACATTGTATCCGTACAATTGTTGCACCATTAAGATTGATTAATTTGATTTGCGCTCCCTCCCACCTGCAGGTAGCACGGAGATCGCCCTGATCCATCAAGCCATGGAGGAGTACCACCTCCAGACGTGCATCCGGTTTGTGCCGAGGACCAACCAACCCGACTACATCCACATGAAGAAGCTTACAGGTTGCTGGTCTGGTGTTGGTGTGGCCGGCGGAGAGCAGGAGGTGTCGTTCGGTAACGGCTGTATCCACAAGGGCATCATGATGCACGAA…
	TM131_HUMAN(Q92545)	Transmembrane protein 131	NOVEL_78028	L6435950_seq0	-2.06211	0.000103965	0.00616463	0.58947	0.5275	0.558485	2.59497	2.06595	2.33046	11.1715	9.99703	49.1791	39.1532	AACATCCCGAAGCTGGAGATACCATACCAGGCGGAGGTGCTGCACGGGACTCTTGGCTATGAGCAGAACTGCACCCTGTTCTACATCAGTCCTGGCACGACAGAGCCCATCGTGCGGGAGGTGATGTTGACCAACACGTTCGACTTCCCCGTGGTGGTTCATAACGCAACACTACCTGAGGAGGCTCAGCAGTACTTCTCTATTGTTGACTTCGCGGAGCCAGTGACAATCCTTCCACAGAAGAAGCATGTTCCATTCCTGCTCAAGTTCTTGCCAGACGGGGTGAACTCGGTTCTTTCCACCTTCTTGCTGCTCTACACAAACATTTCCAGATTCTCCCTACCAGTGCAATCATACTCAGGGCTGCTAAAGGTAACTATACATAGAAGTATGCCTTAC…
	lncRNA	lncRNA predited by CPC2	FE_G18217	FETU34771	-2.05915	3.54e-05	0.00248094	1.68349	2.10911	1.8963	9.44547	6.35407	7.89977	11.1715	13.9958	62.6792	42.165	CAACCATGAAATTTACAAAGAGCCAACGTTTCGATGACCATCTGTCATCTTCGTCAGGGCTATACTGACAGTGCACTGGAGCTGGGTGTTACAGGTTCACAGTGCACTGGAGCTGGGTGTTACAGGTTCACAGTGCACTGGAGCTGGGTGTTACAGGTTCACAGTGCACTGGAGCTGGGTGTTACAGGTTCACAGTGCACTGGAGCTGGGTGTTACAGGTTCACAGTGCACTGGAG
	RABP1_RAT(P62966)	Cellular retinoic acid-binding protein 1	GE_G22703	GETU34829	-2.05805	9.12e-18	4.2e-15	5.50148	3.92423	4.71286	19.8347	19.3888	19.6118	70.0755	49.9851	252.646	246.967	AACTTCGCCATGAGAAAGATCGCAGCTGGTATTACCCCGAAGTTGGAGATCCAACAAGATGGCGACAGCTTCAAGGTCAAGACCATCGGCGCCAAGACCAAGGAAACCAGCTTCAAGGTCGGGGAGGCGTTCGAGGACGAGATGCAAGTCGGCAAAGTCAAGGTTGTGCCTAGTCTAGTGGACGGCAAGCTGCATTTCGACATTGAGGGGCCGAAGCAGAAGCTGGTCATCGAACGAGAAATCCGGTCTGACGGAAGGTTGTACCAGGTGATGAAGGCAGGAGACGGGACCACCTGCACCAGGATCTTCGCCAAAGAGTAACCATGGGGACCTGTTACCATGGCAACCCGTCACAAGGACAGCGGACGTAAACTTGCTAGATAGCAACATGTAGCAACT…
	unknown	potential coding RNA	GE_G21721	GETU33377	-2.05222	1.46e-23	1.07e-20	2.45196	1.61607	2.03401	8.19906	8.6625	8.43078	116.793	76.9771	390.54	412.615	TGGATATTTTCACCGACTATATGATACATGTTGATCTTTTAGGTACAGCGGACAGGACGGGTTTGTTCCTGCCATGTTTCTTCGGCCCTATAACACGCCATATGTCCATATGGTAGCTGCTACAAGCAAGCTCTCTATGGTGAATCTGCTGACTGCCGAGAAACAACAGAGGTCTAATAACAACAGTAGGAAAGGATCATGCAGTGACGTCAGCAGGATGAGTTTACTGGGGGAAGAGCTGTCACCTGGAAAAGGCCGTGCGGGGAGTGACATCAGCAGCATAGGCCTGACAGATGAGGGTGTTTCAGAAGTGAAGAACAGTATCGAAAGAGATACCAATAGGAAAGGCGACAACTTTGAGAGGGCGGACATTCTCTCAAAACGAGAGTTTCAGCCATC…
	lncRNA	lncRNA predited by CPC2	ML_G8707	MLTU15750	-2.04609	0.000512001	0.0236174	0.465294	0.515268	0.490281	2.20897	1.83981	2.02439	8.1247	8.99732	38.5718	32.1257	CCATGGTTTCTCGTATACAGTCAGCTGATGGGGCAACTCTACATAACAACGTGTTGTTAACTATAGTCACCATGAGTTGGTTTCCATGGTTTCTCGTATACAGTCAGCTGATGGGGCAACTCTACAGAACAACGTGTTGTTAACTATAGTCATCATGAGTTGGTTTCCATGGTTTCTCGTATACAGTCAACTAATGTGGCAACTCTACAGAACAACGTGTTGTTAACTATAGTCATCATGAGTTGGTTTCCATGGTTTCTCGTATACAGTCAACTAATGTGGTAACTTTACAGAACAAACGTGTTATTCTAGTCTTCATGAGTTGGTTTCCACGATTTCTTGTATATAGTCAACTAATGGGACAACTCTACATAACAACGTGTTGCTATAGTCACCATG…
	lncRNA	lncRNA predited by CPC2	ML_G36275	MLTU64725	-2.03871	5.78e-07	6.3e-05	0.503978	0.523657	0.513817	2.36604	1.85439	2.11021	18.2806	18.9943	85.8224	67.2633	CTACACACTAATTAGTTACAAACCAAACCATTTCATGTCCATTACACCTGACATATACTATAAAAACATTTATCTAGATATGTATATTAGAAGATATTTCTAATTCAAATGGAAAATCTGTGATCTTGTCATGACATATGTCACATTTCCCATTTTGATACCAAATTTATTTCAGATTTATTTGAAATTGAAGTCTTATGTATACATAGAGTTTAATGGTATGATACATATAGAAAGGCACTGCTGTATACAAAACATGAGGAAAAGGGTAAAATCCAAAAGCTACAAATGAACACTACAGGTCATCGAAGACCCCCATGAATTTGTTACAATGCCACAGTTAAACACTGTTTTATAAAATATTGTAGTCTCAAGTCAGCTTCTTGTTAAGGAGAGACC…
PREDICTED: peroxidasin homolog isoform X3 [Poecilia formosa]	PXDN_HUMAN(Q92626)	Peroxidasin homolog	FE_G30547	FETU58859	-2.03664	7.47e-25	5.83e-22	2.35333	2.11508	2.2342	9.3265	9.00182	9.16416	93.434	83.975	370.29	357.399	CCACAGCACATCGCTAATTTCTTGGGCGGAGACCCTTATTACTGGATATAAATGCGTCGTTAGGTGACATAAAAGACCAATTATCGTGTAATTACAGATCTAATTGAAAACAAACAATAGCACTTTCTTATCAGCTGGGCGGGCGTGATTTTTGGTAGTTCGTCACGAGCCCGTGGGACGTCATCATTTGAGGAAATAGAATGCATGTGAATAAGCGGAAAGTTTCTGCAACGATGCTTGCAGCTCTCTGGGACATACACGCCTTCTCCGAAGAGACATTTTGGGCTACGTTGATGACGTCAGAGGTGAGGGGAAGGAGTCTTCGTGATAGCGCCTACGTCATGATTGTTATCGATCGGACAATGGGTGCTGGGCTTATAAAATGGGGGCACGGTGCAG…
PREDICTED: carboxypeptidase A2 [Cuculus canorus]	CBPA2_MOUSE(Q504N0)	Carboxypeptidase A2	FE_G33124	FETU63954	-2.02642	1.16e-10	2.39e-08	0.622732	1.10339	0.863058	3.6896	3.34877	3.51919	25.3897	44.9866	150.43	136.534	CTTGCGACTGCCACTCTGTCTCCTGGCGTCCTTTCACCCCAGTATTGAAGGACAATCCAACATGAAGACTTTGCTGCTCCTGTGTGCCGTGTCCGTGGCGTTCGCTGCCAAGCGATTCGACGGAGAACAAGTTTTGCGAATCCACCCGGAGCACGAGGGGCATCTGAAGGAGCTGGTACGACTGGAGAAGGCCGAGCAGATGCTTGACTTCTGGAAGGGCCCGACCCACCTGTCCCGTCCCGTGGATGTGCGCGTGCCCAAGGACCTCCTCAAGGAAGTGAAGACCCTACTGCAGAAGACTGGCATGAAGTACAAGGTGATGGTCGAGGACCTTCAACAGAGCATCAACATGGAGAGATCACACATCCGCGCCATCGGCTTCAACTTCGACGACTACAA…
	unknown	potential coding RNA	FE_G37695	FETU72758	-2.0232	8.08e-19	4.17e-16	0.750123	0.886069	0.818096	3.54933	3.102	3.32566	60.9352	71.9786	288.325	251.986	AGCTAATGTTTACCTTTACCTGGCGTTTTACCGCCAAAAGAAAATGGCGGGAATCTATTTAGTAAACATAATGAATTACAGCGTTTCAGGACTGCGTACAAAATGCATCCGCTTGTGAACAAACCTACCTCTGCAAGATCCGTGTTCGTGACGGGTGCTCATGAGATCCAACTCGCTTAGTGCAAACCGCTGGGTGCATACCGTGCTCTCACTGAAGCAGCTTGGTCAGTAACAATGGCTCGAACGTCCAAAGTGTACAAGTCGAAGTGTTGGGCAAATTTACTGATGCAATCGACATAGAGTTTTACCTACCCGTTTCACCACTTGCACAACGTCAAAAAGCTCTCCTGACTAAGAGCAATTAACCTGTAACGTTCAACACCAGTATAAACGCTCAGT…
PREDICTED: sodium- and chloride-dependent glycine transporter 1 isoform X2 [Python bivittatus]	SC6A5_HUMAN(Q9Y345)	Sodium- and chloride-dependent glycine transporter 2	FE_G37325	FETU72091	-2.02218	2.8e-09	4.81e-07	0.617099	0.393054	0.505077	1.94737	2.153	2.05018	34.53	21.9935	108.965	120.472	TGCACGCACGCGCAATGCTCCTCGGGATAGCGGAAAACTTTTGGGCCTTTGGGCGTTGGGCGGGAATTTGTCGGTTGTGTTGCCGGTAAACAAGCTGTGTGTGAATATGGAGTCCCACCAGGATGGTTCCAAAGGTCTAGAAGAGGGAGTTTTGCTTGCCAATGATAGCTTCAGCAGTCCTAAAGAATCGCATGACGCCGATGGAGGTCCCCAAAAGGACTCTGGGGACGAGGCGGAGCGCGAGACCTGGGGCGCCAAGCTGGACTACACCCTGTCCATGATTGGGTACTGTGTGGGGCTGGGCAACGTCTGGAGGTTCCCGTACCTCTGCTATGCCAACGGCGGAGGTGTGTTCCTGATCCCGTATCTCCTGATGCTGACGCTGGCGGGAATCCCCCT…
	unknown	potential coding RNA	GE_G17611	GETU27126	-2.01543	8.53e-08	1.1e-05	1.33772	1.25694	1.29733	5.08064	5.40967	5.24516	22.3429	20.9938	84.8581	90.3536	TGTAAAACGTTGTACTACTTCAGAAGTAGAGGAGGACACAGACTGTGATGAACTTCGTTCCACTTTTACAGGTCCAAATACAAAGCAAAGAAGAGGAAAAGCAACACCAGCAGCTACAACATTCCCTTCTAGCTGCCCAGACGCAATGAGTAGACATTATACATCTCCAATGTTGAGGGGATCAGTGGAAATAGTGGTGAATTCTGACAGAGAGCAGCCAGCTTCGGAAAGACAAGAACCTGATATAGGCAAAGTTCCTAGCATTTTTGACAACAACCAGGGTGTGTCCATCCCCAGGGACCAGGGAAACAACAGAGTAAGTCGGAGAGCGTCACAAAGAAAGAACCAGACCACGCCTACTGAGGCAACAATGCCATCATCACAGGCGACAAATTCTGT…
PREDICTED: peroxidasin-like [Neolamprologus brichardi]	PXDN_XENTR(A4IGL7)	Peroxidasin	GE_G21616	GETU33216	-1.99738	4.62e-06	0.000415996	0.77625	0.674213	0.725232	3.0349	2.75339	2.89415	17.265	14.9955	67.5007	61.2397	TTTGCCGGAGGTCTTGCCGAGAAGTCCGTGCCGGGTGGGGTAGTCGGTCCCACCTTCGCCTGTCTCATCGGCCTACAGTTCCAGGAGCTGAGGGTGGGGGATCGCTTCTGGTTCGAGAACAGCGGGCAGTTCACCACAGATCAACTTGCAGAGATAAAGAACACGATGCTGGCCCGTATTCTGTGCGACAACACGGACGGCACCACACACATGCAGCCCGACGTCTTCAGACTCCCCCGCGCTGGGAACGACATGGTGGCGTGCTCGGCTCTGCACCAGATAGATCTGACAAAGTGGCAGGTGTGAGCATACTGGCAGGAGTGAGCATACTGGCAGGTGTGAGCATACAGACGATATCTTTAGCAAGTACCTACCAGACAGGTGTGAGAATACAGACCA…
PREDICTED: uncharacterized protein LOC101062482 [Takifugu rubripes]	SVMI1_CERCE(A8YPR9)	Snake venom metalloprotease inhibitor 02A10	GE_G20527	GETU31467	-1.99469	6.13e-07	6.66e-05	1.6654	2.35657	2.01099	7.70881	8.33433	8.02157	16.2494	22.9932	75.2151	81.3183	ACCACACAGCCGGGAGGCGGCAGCCAGGAAGTCACCACACAGCCAGGAGGCGGCAGCCAGGAAGTCACCACGCAACCGGGAGGCGGAAGCCAAGAAGTTACCACACAGCCGGGAGGTGGCAGCCAGGAAGTCACCACACAGCCAGGAGGCGGCAGCCAGGAAGTCACCACGCAGCCGGGAGGTGGCAGCCAGGAAGTCACCACGCAGCCGGGAGGCGGCAGCCAGGAAGTCACCACACAGCCGGGAGGCGGCAGCCAGGAAGTCACCACACAGCCGGGAGGCGGCAGCCAGGAAGTCACCACACAGCCGGGAGGCGGCAGCCAGGAAGTCACCACACAGCCGGGAGG
	lncRNA	lncRNA predited by CPC2	FE_G38962	FETU75131	-1.97591	1.71e-05	0.00131503	0.685793	0.630062	0.657928	2.77827	2.39532	2.5868	15.2338	13.9958	61.715	53.2083	CCGGTGCAATGGCCGAGTGGGTAGAGTGTTCGCCTTGCATTCGGTAGGTCGTGAGTTCGATCCCCGGCCGAGTCATACCAAAGACTTTAAAAATGGTACATGCTGCTTTCTCTGCTTAGCACTCAGCACTAATGAGGAAGAGCATGGAAGTTAAACACACATCACTACCAGCGGACCAGCCCCCTGCTGTAGTGACTTGCACATGTGTGGCCCAAGGGCTACAGAAATGGAGATGGGCGCCACCCCTACGCATCTGTTACTGATGTACGGGCAACTTTAACTTAATTTTATATAATGGAGAGCCACATAGAAGAGCCGCATGGAAGCGCAATGTGAAGACTAGCTGACATTCAAATACTGGATACACTACACTACTATACAGCATAACAAGCGAATCTT…
Cytochrome P450, family 3, subfamily a, polypeptide 11 [Mus musculus]	CP3AB_MOUSE(Q64459)	Cytochrome P450 3A11	ML_G9300	MLTU16772	-1.96685	1.55e-05	0.00121062	0.444808	0.963273	0.704041	2.8297	2.68219	2.75594	10.1559	21.9935	64.6078	61.2397	GGCAAGATGTATCGTCCACTGTAGTCCCAATCTCTGAGATGGCTTTGATGATGCTGATGTCgatgaagataaagttggctatgaaatgcttggttgatgataatgatgatgataatgatgttgatgacaatgatgatggagataatgatatcatactgatgataataatCTAATTTCAGGATTTTCGAAGCCCAGACGCCCATACTGATGGCTGGTGACCTGAAACTTGTCAAGGAGATCACAGTGAAACGGACCAACATTTTCCAGAATCGACGGgATTTGGGAGGGCGAGGTGAGATTTTCAGTGCCAGCATGGCTGCGCTCAAGGACGCTGACTGGAAACGGGTCCGAGGTGCCATCTCCCCCACCTTCAGCACAGGCAAACTCAAACAGATGTCG…
	lncRNA	lncRNA predited by CPC2	GE_G5600	GETU8569	-1.95351	0.000102825	0.00611273	0.606466	1.0613	0.833883	3.07113	3.39719	3.23416	9.14028	15.9952	46.2862	51.2004	GTCTATTGCTTCAGACGGCATGGCATTTGAGGGCTTTTTCAATGTCATCGACCCGATGCCTGCAGAAGACAGCCAAAGTTCTTTCGTAACAACAACGTCAGCAAATATGGCGGACCGTGCTGAAGCTGAAGAAAAATCGTACGAAGAGTATCTGAAGATTGCCAATCTTGCTCTGGGGAATGGTGACTTGAACTCGGCGGAAACGAACTTTGCCGCAGCGCTACAAGTCATTCACGGTAGGCTAGTAATCTAACGTTACTGTTAAATTGTGAATACTGACAACTCTAGATTAATGGAAGACTTAATGGCGAGGTAGAGCTTTAACATCTTTAATCTTTGAGTTTTGTAAAAAGAAATGTCATGTTGTGCCTCTAGTGATGGGTACCGCTTTAGACAGCA…
	unannotated		FE_G38494	FETU74283	-1.95171	1.34e-16	5.75e-14	2.33882	1.66111	1.99996	8.37681	7.08224	7.72952	80.2314	56.983	287.36	242.951	GTTAAAAATCCCCCGCCTATTTCCATTTGAACTAATGACCATGAGGACCAATGTGAAAAAAATTGTCTCAAAACATTTTATTTTTAGTAAAGATGTCTAAATATAAATTGATGCTATTAGTCAATATTAAGTGCCTTCTGGTAGAAAGTTTGCCCATTTTGTTGTAACTCCTAGAAATCTGAGGTGCCACACAGTAAAGTTGGATTAGTTTTGTGGAAAGCTTAAGTAAAGGGTTCAGATATTTGGATCGAGGCCTGCTGTGCCTTTGAAATAATACAAAGCAAAAAAACTGAAGTTGCAGAAAGATGAGAGTTAAAGCAGCAACGAAAGACATCATAAAAAGCCATATTTGTTGGTTCTGGGGAAAGAAAAACTCTTTGACAAGTGTCTTCACTGATG…
	PXDN_HUMAN(Q92626)	Peroxidasin homolog	FE_G30548	FETU58863	-1.94614	0.000579246	0.0261727	1.19597	1.05954	1.12776	4.31518	4.37431	4.34475	10.1559	8.99732	36.6433	37.1454	ACTACCTGTTCCTCTCTATGCAGCCCGCGGCCTGCTGAAGTCCCGACCCAACCCTGCAGACTCAGAGAAGAAGGAGCTGCTGCCGGGCGCCATGGCGGAGGAGTTCGAGATGGGGTGTCCTGAGCACGAGTCGGACGGGACGGAGACGTGTTCTCAGGCAGGTGACGTCCGCGTGAACGAACAGCCAGGTCTGACGTCCATGCACACCGTCTTCCTCCGCGAGCACAACCGGATAGCCAGGCAGCTTTCCACCCTCAACCCACTCTGGAACGAGGACCGCGTCTTCTTGGAAACCCGGAAAA
	lncRNA	lncRNA predited by CPC2	FE_G37144	FETU71773	-1.91454	3.7e-05	0.00256966	0.501645	0.607753	0.554699	2.16171	2.02169	2.0917	13.2026	15.9952	56.8935	53.2083	TTTGTACCACACGGTCAGTTTGTTACTGTCTCGGGGGCCTTCACCTTTGTACAGAGCATGTGCAGATAAATCTGTGAACATGCTTACATTAAGTAACTCTAGCAGTTTCAGTGAACCGAAATGCAGTTTTCTCACCTGTGTCAAAGATAATTTTGTCTCATGATAACAACTCTTTGTTCAAAATGTGCCTATATTGTTGATGAGAACTTTTTTCCTGTCAAGATACTTGGGTGTACTTTTCTCTCGCTGTGCCTTGCATTCTGTATTTGCGACCAAAGTATTCTGATAGCAATTCAACATTGTTTTTGCATCCATACACCTCAGCACCGCGAAAGTAGCAATGCCATATGTATCAAATTTTTGTTAAGGTCCTTTTTTCTCTACAATCTTGTTAACATG…
	DYHC2_TRIGR(Q27802)	Cytoplasmic dynein 2 heavy chain 1	NOVEL_21722	L5343836_seq0	-1.89559	0.000102035	0.00607202	1.02398	1.46612	1.24505	5.12647	4.14091	4.63369	11.1715	15.9952	55.9292	45.1768	TGGGAAGGCCCTGAAGACCCCATGCAGTACCTCCGAGCGCTGGTGGCTCGAGCGATGGCCATCCAGGGGTGGGCGGAGCGAGCGGAGGCCGGCACGCTGCTGAGGGACGTCCTGGACCTGTCCGAACTCTTCCACCCTGATACATTCCTCAATGCTCTCAGGCAACAGACTGCAAGGGACCTGCGCTGTCCCATGGACAGCCTGAAGTTTGTCAGCAGCTGGAAGGGCAGCATCTCGGGTGCCAAGCTGGCTGTCAAGATTGGTGGGTTGATGCTGGAGGGTTGCTCCTTTAACGGGAGTCGTCTCTCCGAGAACCAGCGAGACTCGCCCAGTGTCTGCATCGTACCAAACTTTACTGTGGCCTGGATCGACAGTAAGGGAGCCGACA
	PGM2_HUMAN(Q96G03)	Phosphoglucomutase-2	NOVEL_49852	L6023991_seq0	-1.89024	0.000290354	0.014842	0.725999	1.42929	1.07764	3.96367	4.03687	4.00027	8.1247	15.9952	44.3576	45.1768	CCCAGACCTGCAGAAAACGGGGCTTGTCATTGGGTATGACAGTGGACACAACAGCCAAAGGTTTGCCCAACTGACTGCAGGGATTTTCCTGCATGCTGAGGTTCCGGTCTTTCTTTTCTCCAAGATCTGTCCAACTCCCTATGTGCCTTACAGCGTTCTCCATCTTGGTTGCTCCGCTGGCGTCATGGTTACCGCCTCCCACAACCCAAAGGAGGACAACGGATACAAGGTTTACTGGAACAACGGGTCACAGATCACCTCCCCCCATGATAAGGGCATCGCCAGCTCCATTGATGCCAACCTGGAGCCGTGGCCGACATCCTGGGACGTCTCCATCTGTGAGCAGAGCCCGCTGTGCCAGGATCCCATGGACAGGGTCACCAAGGCTTACTATCAAG
chymotrypsin [Chelon labrosus]	CTRA_BOVIN(P00766)	Chymotrypsinogen A	ML_G10585	MLTU19074	-1.87512	0.000522152	0.0240248	0.328848	0.971113	0.64998	2.39384	2.38387	2.38885	6.09352	17.9946	44.3576	44.1729	CAGCATTTCTGGTGATTACGTCATCCTGGGAGAGCACGACAAGGGCTCCGCCGGGGAGGACATCCAGCGCGTACGCATTTCCCAGAAGCTGTGTCATGCGCAGTACGACTCCAACACCATCGACTTCGACATCTGCCTGCTGAAGCTGGCCACCCCCGTCCAGATGAGTGACACCGTCCACCCCGTCTGTCTGGCAGCGAGCGGAGACGACGCCTCCTTCCCTGCCGGCACGCGCTGCATGGTTTCCGGCTGGGGGGTGCTCCGTTCCAACCACCAAAACACCCCTAACCTACTGCAGCAGGCGGAGCTCCCGCTCTTGACCAACGACGATTGTGATCGGAACTACTGGAACGGCTACATCACCGACCGTATGATCTGTGCTGGGGCAGAGGGGACCTC…
	CYGB_HUMAN(Q8WWM9)	Cytoglobin	GE_G2947	GETU4489	-1.86016	0.000861332	0.0367229	0.773178	1.52217	1.14767	4.19502	4.14907	4.17205	7.10911	13.9958	38.5718	38.1493	CGAGAAGAACATCGCCCTGCGAGCGCACATCACCCGCTTCCTGCACAGCTTCGACACGTACGTGTCCAATCTGGACGAGCCTGCGGACCTGCAGCAGCTACTGTACGATACCGGGAAGAGTCACCTCAGACACAGCGTCAAACCTGAGTATTTTGACGCTTTGGGTAATGTTCTGATGAAGGGTTTGACGGCCGTACTGGGGAAAGACTTCACGGAAGAGGTACAGGGGGCCTGGGGAACTGCCTGGGGATTCTTCGTCATTCACCTGAAACAGGGTCTGGAGGACGCGATGCGCCACGGTGCGGAAACAAATGGAAATGCAGCAGG
	VWA3B_HUMAN(Q502W6)	von Willebrand factor A domain-containing protein 3B	NOVEL_86588	L6517609_seq0	-1.85682	6.35e-10	1.19e-07	1.0945	1.07738	1.08594	4.45	3.41226	3.93113	39.6079	38.9884	161.037	123.483	CTCACCCCTTCCTTGGTCTGTCTTATTGCAGGGTCTAGGCAGTGTCTTGGAAGGGAGTGGCGGCAGTGCAGAGAAAAGCACACCAGGTTCTGGCAAGCACAGAGTAAAGAAAGTGCTGGATAAACTTAAAGGGCACAAGGTCATCGCAAGAAAAGAAGAAGACGGTTTTTATTACCCTGGTATTGTAGTCAAGTGTCCAAACTCCAGACATGCGATCGTTGATTACCATGGCCAAGGAAGACAGCTCACGCCCACCAGATTTGTCATCCCCATGGGTGGGGCCAGGGCGTGTCCTGAGCTCAGGGTTGGAGATTTTGTGCTAGTGAAAACTACATCAGAAGAGGACCTGGAGTGTTGGGTGCCGGGGATTGTACAGATGACACCACGTAGGAGGGAGGC…
PREDICTED: uncharacterized protein LOC102354444 [Latimeria chalumnae]	GAPR1_MOUSE(Q9CYL5)	Golgi-associated plant pathogenesis-related protein 1	FE_G38928	FETU75063	-1.85127	2.23e-05	0.00165952	0.845749	0.881492	0.86362	2.59805	3.63924	3.11864	17.265	17.9946	53.0363	74.2908	AGGACAGTAAACCACTTCGTACAAGTGGATCGAATAAAGACTACAACCAGCAGCGAAGACATCGTTGGAAGACCGACTTACCAGCAAAGATGACTGACTTCGCCAAAAACTGCCTGGCCGTTCATAACGAGCTACGCGCCAAACATGGCGCCTCTCCGCTGAAACTGAACGACAAGCTGACGGCGCACGCTCAGAAGTGGGCGGACCACCTGGCCAGTACCGGGAGCTTCGAGCACAGCCAGGGGAGCGGGTACGGCGAGAACATCGCCATGCAGTGGAGCTCTGGAGGCGCCGACGTGCCAGCCCGTTCGTTCGTGCAGCAGTGGTACAGCGAGGTGGAGAAATACGACTTCGGAGACAAGAGCGGCAACTACCAGCCCAGTGCAGGCCACTTCTCCC…
	lncRNA	lncRNA predited by CPC2	GE_G13206	GETU20339	-1.81881	2.37e-05	0.00175369	0.754714	1.16743	0.961071	3.42943	3.35723	3.39333	14.2182	21.9935	64.6078	63.2476	TGTTTGCTTTGGTAGTCAAACTTGGCTCACAGACGACACACCCTGCATTCCCTATGTCCATGCTAGAGATATTCTGGGCTAATGATAGCTGTGGTAACAAAATTAGCTTTCTACACTGATTGAGAAAATGAAAATTGTCTTCTTCCTATGCGTGCCAAATTTTCAATGCATGACTTGCTATGGGAAGGGGAACTTACTTATATCTGTGCAAGTATTTTTTCCTCCTACAAAAACACAGTTGTTATTCTTCTGTTTGATAATATTTCAGAATCAGGATTCAGTAACGCCTCAAAATGTTTTCCACTTTGATTGTGTTTTAACATTATGAGGTTTGCCATTCTGATGTCATCATTTTAGGGAACATTCATACTTGTGTCAGAAAAGCTATATTTGTTCATG…
unnamed protein product, partial [Tetraodon nigroviridis]	CORO7_MOUSE(Q9D2V7)	Coronin-7	GE_G13397	GETU20626	-1.8105	1.38e-08	2.07e-06	1.47089	2.35951	1.9152	6.98301	6.46223	6.72262	27.4208	43.9869	130.18	120.472	AGGAAGACAGAAAGCCGCCGGCTGTTCAGGCACCTAAACCAGCTGCTACACCTGCTCCTAAACCAGCTGTTACACCTGCCCCTGCACCTGCAGCGACCAACAGGGAGGTAACGGACAAACTTCCCAGCAAGGACACGGCTACTAAGGAGTCACCAACTGAGGAATCTGCTAGTCAGAAAGGGAGTAACAGGAAGAGCATGTTCCTCGCAGGCATTCCCACGTCCAAGTTCCGCCATCTGAAGTGCACCACGTTACACAAGTCCTCCCACATAGTCAACATCCGGAACCTGAACGTGTCTCTGTTCGGGGAGTGCGACGGTTTCCATGCCAACCCGGACAGGGTAGCTGTGCCACTGTCTGTCACCGGTGGACAGATTGCAATATATGAGGTTTCCCAGC…
PREDICTED: hyaluronan synthase 3 [Lepisosteus oculatus]	HYAS2_MOUSE(P70312)	Hyaluronan synthase 2	FE_G7996	FETU15322	-1.80365	0.000174932	0.00971969	1.80674	0.90541	1.35608	4.49928	4.96834	4.73381	446.858	223.933	1112.8	1228.81	TATCTGACTTCGCAATGATGTAGTCTTCATACGTACTGGTATAATCACTGGTTAATTGCTTGACACGGTATAAATAGAGGTGGCGGAGTTGGTGACTCTCAAATTTCACAACAAGGGCGAGAGAGAAGCGTCAGAAAGGAGAAGAATCTTCACAAGAAAAGTCCCCGCTGTTCCGAAATGCACGCCAAATCTACCACCAGTAGGCCCGCACAGGAACCCGCTCCTGAAAGAAAAAAGATGAAGTGCAGAAAAGTTCTCCGTATCGTCTTCACCACGCTGTTTGCCGTGGCGCTGTTTGCCGGGATGGTGGCGGTGTACGCCTGGGGCTTCCAGTTCCTCCACAACAACGACCGCTACATCTCCTTCGGGCTGTACGGAGCCATCGTCGCCTTGCATCTC…
	unknown	potential coding RNA	NOVEL_76679	L6418998_seq0	-1.79861	6.94e-05	0.00437654	1.01132	1.27993	1.14562	4.04673	3.92742	3.98708	14.2182	17.9946	56.8935	55.2161	AGAAGAAACGTGCTCCAGAATCTATTTCCGTCGTACTAGAGTAGGTACAGTGTACACTGGGGGACATTTTCCTTTACAAATCATTGAAAGCCATATTGTCATTTCATGTATGCTGCACTTTGACATGCTAACGTTCCTGTATTTTAGGACCTTTTGTAGAAACTGTCACCTGCGAGTAAGCATGTTGTGTATATTCCTGAGTGTGTTCAAAGCTGTGGCAGCTACAATTCCCCTCAACTCCAAAATAAGAATCGTCAACGAAAATGGCAACGCATTTTTATATATGTATGTATTATTGTGGAAACATATCGAACTTTTGCTTCAGGAAGCCTTTGTTAAAATTTGTTGACTTTTTTCAGTTTAATCAATTTTTCGTCTGTCTGATTGTTGCTACTTGTA…
	unannotated		FE_G38007	FETU73399	-1.78539	8.21e-08	1.06e-05	0.555985	0.709449	0.632717	2.30714	2.05592	2.18153	27.4208	34.9896	113.787	101.397	TACTACGAACAGGCAGACCTGATCACGATCACCCACGTCTTACCTGAAGACACAGACTACTTCAGGGGGAGCCTGAGGGCTATCAAAGCTTCGGAGAAAGAGAAAGATATGCTTGACATCGTCGACAACGCAAAGGCAGCTTTCTCAGTGGGTCCGCGTATCTACAAACACTTCAAGACCAAGTACAAGGGAAAGAAGAAACCAAGGGGCAGCAAGGGGCATCAGCATGGCCGCAAGAGATCTGGACTCGCTCTCTGCGATTGATCACCCGCGGCATCAGCGAGGACGGCTATGAGGCAAGCCTGGAGATCCTGAAAGCTAACATGGGCAGCAGCAACCTGATCCCCACCCTGCGGCCGTACGGCACACAGGAGGACATCTTGGAGGACATGATGGCAG…
	lncRNA	lncRNA predited by CPC2	ML_G35450	MLTU63215	-1.782	2.23e-22	1.52e-19	1.74978	2.51186	2.13082	7.65634	7.00528	7.33081	121.87	174.948	533.256	487.91	ATCATGCAACCTCACACACTCCTGCTAAATGGCAAAAATATGTAACTCTGTATATATTGCAAACATCCAAAGTTATGCCACGACTATTTTAAAGCAAACATAGTGTGAGGTCTCTGACATAGAGAACAGTTATATTAGAATTTCCTACTGGTAGATTATGATATCTAAATGTTATTTAGGACTGATGGTTGCAGAGGGCTTGTTGCCTAAAGTACATCGTAGTGATTTCTACTCAGCATCCATCCTCAGGTTACTATGTCTACATTTGCCGGTCTTGGCTAGGATTGTTCTCCCAGCATTTTGGTGTTGTTAAATTCACAAGAAATTTTCCTGGTTTCCTAAATCTGTAAGCAGGTTGACAATCACCCAAGTTAAACGTCTATGAGATGCCATCCAGAT…
PREDICTED: kinesin-like protein KIF3B [Sinocyclocheilus rhinocerous]	KIF1_DICDI(Q9NGQ2)	Kinesin-related protein 1	FE_G39188	FETU75541	-1.77134	2.51e-06	0.000238283	0.659096	0.97318	0.816138	3.09775	2.47581	2.78678	20.3117	29.9911	95.4653	76.2986	CATTCTTGAATGTTGTAGATATTTTTTAATATAATTTTGAACATTTGATTAGGCAAAAACTTCCGGTCAACTTTGGTCACCACATAATTTAAGCCATTACCACAACATTTCAGGAGGTGCAAAGACTGAAGTTACAAAAGACATACCACCATGTCTGGGGAGAAGTGTTCGGTTCAGGCAGTTGTAAGGTGCCGTCCCTTCACAGAGAGTGAGAAGGGCAAAAATGCCTCCAGAGCAGTGAAAGTCTCTGGTGACAAAGTTATTCTGCAGGGAGGGAAGGAGCAGACCTTCTCTACAGATGGGAGTTACTTCTGGGATGTTGCCAATGGCCAGGTGTACAAGGAGAAATGTGAGTCTCTGGTCAAAAAGGTTGTGGACGGCTTTAACCTGACCATCATG…
	unknown	potential coding RNA	FE_G16069	FETU30515	-1.76801	2.97e-06	0.000276293	1.07282	1.30748	1.19015	4.22009	3.88854	4.05432	21.3273	25.9923	83.8938	77.3026	GGTATTCAAGGGCAACGTCGACACCGATACGCCTGTCAGTCATTCCTTTAAAACATACAGCGGCACATTCACAGCACGGTTCGTCAAGATTCGCATGGTCACCTGGCATGAGCACATCGCCATGCGAGCTGAGGTCATCATCGAGAAATCAAAACAGACGTCTTCCAAGTCATCTGTCTCGTCTCAAGCGAAGGAGAAGACGTCCGCTAGCATACCAACTGGGCTACTGGCGAAAGGGTTTGCCTTCTTGACATCCAAGGTCAAGACCAAGGTGCAAACATTCACATTCGGAGAGGCTGCAACAACAACGAAGACGACTGCGACAAAGGTGACCACTTCGAAACGCAAGAAAAAGAGCTCGCGCAAGAAGAAGGCTGAAACTTCCACCTTGCGTGTAAC…
	lncRNA	lncRNA predited by CPC2	ML_G35495	MLTU63293	-1.75582	3.3e-05	0.00232644	1.58569	1.6476	1.61664	5.52055	5.39912	5.45983	18.2806	18.9943	63.6435	62.2436	CTCGCCCCGAAGTGTAACCGGCTTCTAGACCCGGCTACTCGCTGCTGCTGATCAGAAACAGGGCTGACAACAGAATGAGGAAGAAGTTCAGGTACAAAATGGATTTCCACACTCCAGGCGAGCCCAGGATTTTAAACACGGACCAGACGACGTCGGTGGGCCTTCGCTGCCACTCGTGCTTCGGTCAAGAGAAGGCTCCCAGCTGATCGGGGGCAGGCTGGCGCGGGGTCGGGGATTTCCAGACGATCTTCCGTTTTAAACCAATCCCAACCAATTCAGTCCCTACAACAAGTTTGTCAACGACATTCTGCTCATACCCACAGCGTCAAACAATTTCTTATGAAATCTTCAGTCGACTGCAGACTCCTTTTTTGATGTCTAAACTCCTCTCACTACAGA…
	lncRNA	lncRNA predited by CPC2	GE_G13352	GETU20570	-1.75071	0.000774659	0.0337239	0.999324	0.843167	0.921246	3.86319	2.32851	3.09585	14.2182	11.9964	54.9649	33.1297	ATTCAGTACAAGTTGTAAGAGAGGAACTGGCCTGAAGAGTCCTGAAGATGAAAATATTGCAACTTTTCTTAACATGGTTGTTCAAATACACATTTGTTTTCACCCTAATTCCTAAAATTGTTTCAACCCATCACCCTTTGACAGTGCAAATCAGAACTTGTCTTTAGGATCGGCTCATTATTTGCAAGGTTGACAGCAGGGTTAACGTTTCACTTATATATTTCCTTCATACAAATATGTGAAAATGTTCTGCTTAGATTTTCTAACATATGAGTGTAATTTTTGTATCAAATATGAATAAACAATATTCAAACCTTCCTTTGATCACAATGAAGGGTAACAAAATACCATGGCACTTAACATAACTACTCCAAGGTCTGTAGTTGTGCACTTTTTCAA…
	unknown	potential coding RNA	FE_G42896	FETU82507	-1.73687	2.24e-15	8.18e-13	0.926114	1.05091	0.98851	3.28532	3.30591	3.29561	73.1223	82.9753	259.396	261.022	TAGCACTGCATGGAAACCGCTCTTTAAGCTCTCTTAAAGTGTGCTTAAGGGTTCCGTATTGGCATTCTTTAAGTTACTTTACGCAATGCATACGCATTCGTAAATATTATGTTTAAGCCATAATTACATGCGTCCGTAAACGGCACGTAGTGGCACACATTTAAGCATCATTTAAGTTTCGTAAAGCATACTTAATTCCAAATGATTACGCTACCTTTAAGCTCCGTAAAGTTCCGTAAAAGATTTGATTTAAGTTGTCTTAAAGATTTCTTAAAGAGTAATTAATGGCACTCATTTAAGATCTGTAAATCAGTTGTAAATATCGATATTTAAGCTTGATATAAGCTTTCTTATTTCAATGATTTTTCATACTACGATCATGTGTCAGTGAATGTATCT…
	FAT1_HUMAN(Q14517)	Protocadherin Fat 1	NOVEL_75477	L648009_seq0	-1.72954	0.000164752	0.0092027	1.34186	2.31153	1.8267	6.15811	5.96906	6.06359	12.187	20.9938	55.9292	54.2122	GTGTGCTCTTCCGATCTTGCAAGACGGGGACGAAGGAAAGTTTGACGTGGATAGGTTGACGGGCGTTATTCGATTGGTTGGGATGCTGGATTTCGAGGATAGACAAGTGTACAACATCACAGCTCGTGCCAAGGACAAGGGCTCGCCACAGCTCACCTCAACTTGTAAAATTGAGGTCGAGGTTATCGATATAAATGAAAACCTGTACGCTCCAGAATTTCCGAGCTTTGTCAGCAATGGCACTGTGTATGAGAATGAGGAGGTCGGAACAGAAGTCTTACGGGTTGTTGCCACGGACTTGGACAGCGGGAACGACGGGAAAG
	lncRNA	lncRNA predited by CPC2	FE_G38166	FETU73699	-1.72082	1.66e-08	2.44e-06	0.98198	1.752	1.36699	4.98244	4.0345	4.50847	32.4988	57.9828	164.895	133.523	TATATCAAGTGCAGTACCTATATGTACAGTAAAGAGATTTTGCTAAGAACATTATAACTGACATAATTTACAAACAGAAGACATGCAACAGTCCTTGTGGCTTTCTTAGCACATGGAGTTGCTAAGTGCAGTTGTTAAAGGTTGCGGTAGCTAGTTACCCAGACTTCTTAGCTCTTCAATTGATTGATTGATTTACATTCAATGTAACATGATGGACAAAGACTAGATAAACCAGTTAAGATAACACATATGTTTCTTAATGCCGTATTATGAAATTGTACTAATAGCATTTGATAGAGATAGTCAGGACAAGGTAGTACATGTAGTTACTTATACATTTGTGAGGAAGGGTCTGTCTCATGTTTAACAATGATGTTGCATGGAAATATACTAATAAGA…
	unknown	potential coding RNA	FE_G36808	FETU71036	-1.71963	2.47e-17	1.11e-14	2.66297	3.25405	2.95851	10.172	9.31931	9.74568	88.3561	107.968	337.504	309.21	AAAGAACAGCTGCAAAGTGAGTGCAATCAGATAACAGCTGCAAAGGAACAGCTAGAAAAGGAAAAAGATCAAGCTTTAGCTGAAAAGACACAGCTACAAAGTGAGAGAGATCAAGCTATACATGACAAGGAACAGCTGCAAAATGAAAAAGATGAAAGGGAAACTAGCAGAGGAAACTTTCAGCATGAAATAGAGCAGATCACTGCCGCTAAAGAACAGGTACAGCAGGCGACAGCTGCGTTTGAACAGCTGCAAACTGAAAAGGATCAAGTTGTAGCAGAGAGGGAACAGCTTCAGAAGGAAAGAGATCAGGCTATGGCTAAGAATGAACAGATTCAAGCTGAAAAAGACATAACCCAGACAGCTAAGGAACAGCTACAACATGAACTAGACCAGGAA…
Chain A, Solution Structure Of Ufm1, A Ubiquitin-Fold Modifier	UFM1_SALSA(B9ENM6)	Ubiquitin-fold modifier 1	FE_G37066	FETU71574	-1.71776	2.28e-13	6.79e-11	3.21053	3.02089	3.11571	10.0417	10.4545	10.2481	69.0599	64.9807	216.002	224.88	ATGCGCACTGTCAGTCGTACACGAATACTTCCGGTTTCTACACAGCTGGGAATCATGTCGAAAGTTACCTTCAAGATAACGCTTACGTCGGATCCAAAACTGCCCTACAAAGTACTCAGTGTTCCAGAAGCAACACCATTCACGGCAGTTCTAAAATTTGCAGCAGAAGAGTTTCGGGTACCACCTGACACAAGTGCCATCATCACCAATGATGGAATAGGTATCAATCCAGCCCAGACTGCAGGCAACGTTTTCCTAAAGCATGGCTCTGAACTGAGGATTATACCAAGAGACCGGGTTGGCTGCTGAAAAAGAACTCCTCCACCTATCCATCTTAATTTACAAGAACGTCGACATGGCTATGTGACAAAACTATCAAGTTGAAGAAACTGCAAATAT…
PREDICTED: vesicle-associated membrane protein 7 [Sarcophilus harrisii]	VAMP7_CHICK(Q5ZL74)	Vesicle-associated membrane protein 7	FE_G38002	FETU73391	-1.71566	2.17e-06	0.00020935	1.10386	1.17353	1.1387	3.85706	3.62276	3.73991	25.3897	26.992	88.7152	83.3261	ATCAAACAGCTAAATGTACGAAGGACCCTAGGGCAGTCATATGACTTCAAAACATCGTCATCTTGCAGAGTGCGGAAGAAATCGCGAAGATAGCGAGATGCCGATCCTGTACAGTGTTGTTGCTCGGGGGACGACAGTTCTGGCCAAGTTTGCCAGCTGTGCGGGGAACTTCTCCGAGGTGACAGAACAGATCCTCTCCAGAGTGTCTCCGGAAAACGCCAAGCTTACGTATTCCCATGGAAACTATCTGTTTCACTATGTGTCAGAAGACAGGATCATCTACCTGTGTATCACTGATGATGACTTTGAAAGATCCAAGGCTTTCATGTACCTCAATGAAGTCAAGAGAAGATTCCAGGCCACCTATGGAGCGCGGGCGCAGACAGCACTGCCGTTCGC…
	unknown	potential coding RNA	FE_G26723	FETU51129	-1.70408	7.66e-08	1.01e-05	25.8846	18.6432	22.2639	61.682	83.3982	72.5401	1358.86	978.709	3238.11	4378.14	TGCCGCCGGAACAAAACCTGGGCTCCTGTTTCAAGTGGACAGTCAGCGAAGCTCGTACGTGCTGAGTAAGGACTGGTGAGAAGAGAAAAGGCTGGGAGTAGACGCTAGCTTGGATCTGGAAGCGTGCTGCTATACTTACGACCACCCGGTCATTTTGCCGAGGAAAGTCTGTCACATAGTAACGGAGCTGAGGTGACAGCTTGGCAATATAGGCAGCCAACCTTCAGCCAAATCCCACATTTCCTGACTACACAACTCGATCACAGAACTCACAAAGCATGGGTTGTGGAAGCTCCAAAGCTACCCAAGTCGTACCGGCAAGTCAAGCCTGGGACTCGACAGGAAAGATGACGACCGCCAAAGACGTCAGAGGAGGATCATCCAAGAGTCGGAAGAGCA…
PREDICTED: uncharacterized protein LOC101062482 [Takifugu rubripes]	SVMI1_CERCE(A8YPR9)	Snake venom metalloprotease inhibitor 02A10	GE_G20518	GETU31456	-1.69911	1.61e-06	0.000158913	1.07872	0.988615	1.03367	3.0374	3.67702	3.35721	29.452	26.992	82.9295	100.393	AGCCAGGAAGTCACCACACAGCCGGGAGGCGGCAGCCAGGAAGTCACCACACAGCCGGGAGGCGGCAGCCAGGAAGTCACCACACAGCCGGGAGGCGGCAGCCAGGAAGTCACCACGCAGCCGGGAGGCGGCAGCCAGGAAGTCACCACACAGCCGGGAGGCGGAAGCCAGGAAGTCACCACACAGCCGGGAGGCGGCAGCCAGGAAGTCACCACACAGCCGGGAGGCGGCAGCCAGGAAGTCACCACACAGCCGGGAGGCGGCAGCCAGGAAGTCACCACACAGCCGGGAGGCGGCAGCCAGGAAGTCACCACGCAACCGGGAGGCGGCAGCCAGGAAGTCACCACACAGCCGGGAGGCGGCAGCCAGGAAGTCACCACACAGCCGGGAGGCGGCAGC…
	lncRNA	lncRNA predited by CPC2	GE_G1287	GETU1907	-1.69831	3.18e-08	4.45e-06	2.43285	2.27199	2.35242	8.29224	6.96811	7.63017	39.6079	36.989	135.001	113.444	GAACGACGGTCGCTCCGTCACCAACACCTTCAAGTTCGGACAGACCTTCGGTGAGACCGGCATGGACGGGAAAACCCACCAGACCACCATAACGTACGACGGCGGCAAACTGACCAGCACCTGTGCGGACATTGATGGGAAGGGGACCCAGAGCCGCATCGTCAGGGAAGTGGCGGGAAACACCCTGACGGAAACGACAACGTTTGGTTCCACCACGGCCAAACTTGTGTACCAGAAGTAAAGGGAGGTTCACATGTCGTCATCTTGAACACCCAAAGGATGGACGCATCAGTAGCCATAGCTAGTACCTTTAGACACTACGTTTTAATCACGATCGTTCAAAGTAGGGTATATTAATAGTTACTGATTAAACCTAACTAGCACCCCGCCCCTAGACTA…
	lncRNA	lncRNA predited by CPC2	FE_G27382	FETU52449	-1.69539	6.62e-10	1.24e-07	1.53547	1.75191	1.64369	5.2684	5.38145	5.32493	44.6858	50.9848	153.323	156.613	AAAAAAAAAAAAAATTCATTTTAGCCTCTGTCTCCGTCCCAGACGTGTTGCCAAAAATGAAACTGGAAAAAAAAACCTGAAGGCTGCAGTTTTATAAAATGTCGCTAGATGTCGCTAGCAGTTAGTTGGTCATGTGACGTATATTAGCCAATCAAAAAACATTTTCTGTTTAATATGAGAAAATGGAGAAAATGGCGCCTTAGCTGAAAAAGACAAGTTCTGACGGTGGATTTAGTAGATAGAGTAGAGGTAGAGTTAGTAAAATAGAGTAGAGAGTACATCAGTAGGAGGAGAGATGTCTGTGGAACCGAAAAAGCCACTATTTGTGGTATGCAGAATTTTCAAGGGTGAGAACAAACTTCTGGACCAGTTCGTTGAGATCAACCAAGAAGAAGAAAA…
	unknown	potential coding RNA	NOVEL_84196	L652429_seq2	-1.69505	1.15e-13	3.6e-11	2.12164	1.64093	1.88129	6.2833	5.89238	6.08784	85.3093	65.9804	252.646	236.927	GGGGAGTATGGTGCTGCCTGCCACTGGCCTGGGCTGGACAAGTTCCCCTACTCCATTCGGAACCCCACAGTCAAGTCCACCACTGTGGAACAGGTCGACTGTCAACAATAGTTCGTGTCTGCAAGAGCAATGATGTCAACTGGTAGCAATTGATAGAAGTATCAGTTTCAGCTTGCTATTCCAGTGAGACATAGCTTATAGAAGTTGAAGTTTTTGAAGGTTCCATACCTATAAATGGTTCATTGAGAACATATACTTCCAAAAAGTCTAACGATAGCTGCCAGTCAGCTAAGCAGTATAAGTATTCAACTGATAGTCTGAAAATACTATGAGAAGCTCTGCAGTGTTGTTTTTTTCCAGTCCTGAAGTATACTGGATAGGTGGCTAGCATCATCAAAG…
	unknown	potential coding RNA	ML_G23573	MLTU42143	-1.68314	2.46e-05	0.00181027	0.771212	0.632625	0.701919	2.47139	2.03296	2.25217	24.3741	19.9941	78.108	64.2515	GGGAGGAGCTACAGGTGAACAACATGTCAACCACGGAGGCTCACACCACACACAGGATCCCCTGCCCCACGGGCTCGCCTCCCCTGGGGTATGACGGGTTCTGTCTACACGGGGGAGAGTGTCTTTACCTAGCCGCTTTTCAAGAGGCATCCTGTCGGTGTTTGGAGATGTACTGGGGCCAGCGGTGTCAGTACCACATCCCGTTCTCCCAGGCGGGGCAGAAGACGGAACTACGGGACACTTACATCATCATCGGCGTGTTgtccgcactcctcacactacTGCTGGTCGGAGGGATCGTACTTCTAGTCAGGAGATGTCGAAGAGAGTCCGACAGTGCGGGTCCGGCTCACACCCACCTGGAGAAAGGGCAGTCTACAGACAGACTCACGCAAGATG…
	unknown	potential coding RNA	NOVEL_26190	L548912_seq0	-1.68259	1.67e-05	0.00129122	1.45863	1.64093	1.54978	5.14415	4.80629	4.97522	21.3273	23.9929	75.2151	70.2751	CTCTTCCGATCTCGGCTCCTTCCTGGGGAACGACACCGAGGACGAGTCGGTGGACCAGGACTCGGCCTGGAACAACATCGTCACCGTGGCGCTGCCTCCGCCAGACCCGGTGGTCGCCCAGGAGGGCCAGGGAGGGGACCAGGGTACGGAGACTGATGATGACCAGCCTCGGGCTGCTGTGGTGACGTCTGAAACAGGCACAGAGATGACGGAGAGATTACCTACTGGAGAAGGGGAGCAGGAGAGTGGCTCGGGCGGGATCCAGGTTTCTCCTACTGACCAGCCCGCTGCAGACAGCAACGCCAACCCTGCGGTGACCGTGTGACGACAACAAGGGTTGACATAACAGAAGGGGGAGTAGGGTTGCACGTGTTACCCACATTCTCCATGTCAAGTATA…
	lncRNA	lncRNA predited by CPC2	FE_G19025	FETU36270	-1.6816	3.22e-05	0.00228005	1.27793	1.52278	1.40036	4.59812	4.38818	4.49315	19.2962	22.9932	69.4293	66.2593	CGCATGCGGATAACGCAATTTACGACGACGAGAGCAAATCTTCCACACTTCGGTGTTCAGTCTTTGTTGTACGGTGTTGTTTTGAGGGAAATCCGGTGTTCTTCTATTCTTCAAGTCTCTCTGTGTTAAAAGGCTGGGAGTGACATCTACAAAGGAAACGTGAATTCCGACGGATGAACAAGTCGTCTTTTACTTGAAGAAAGCTTTCGACTGTTGAACTAAATCGTGCATTTCCCGCATCCACTGTTATAGCACAACTTGATATTTTACGGACCATCTCTACCTACGCTGAACTAAAACCATGTGTAGAACAATGCATATGTGTAGGAAACTGCTTCTCCTCAATTTGAGAAAGATACTACTCCTTGTACTCTTCGTGGGGACTTCCACGTACACGTA…
PREDICTED: LOW QUALITY PROTEIN: uncharacterized protein LOC105889730 [Clupea harengus]	unknown	potential coding RNA	ML_G32758	MLTU58559	-1.67965	5.51e-46	1.27e-42	0.97119	0.978186	0.974688	3.30726	2.93684	3.12205	481.388	484.856	1639.3	1455.7	CCTGTTTATTCTGCATCGTAGAAGGCGCAGCACATCGAAATGTAGGAATCAAACACTTGGTGACAATGGGCATAGATGTAACAATTTAAGGTCTTCACTCaagccttaggccacaccaatttaatttcttggttcacggattttttcataaaaatatggagtgagagggcgaaataaaaatgaaaataaaaattgtaaggtggttggggtaaaggtaaatgctaatccaaaacataaagaataaaaagttttcagcttaaaacagtacaaaaacactatgactgtacagtaacagcacctgtttgttgaaaattacaaatgtagtgtcagtttttatgtttgctacaccagaaagttggtgaatggtttcattattagtgaaaatttgctgagtggtat…
	lncRNA	lncRNA predited by CPC2	GE_G20505	GETU31435	-1.67698	4.18e-06	0.00037899	2.31399	3.07008	2.69204	9.36168	7.85684	8.60926	23.3585	30.9908	94.501	79.3104	TTCATTTTAGTTGTTCATCGTCTCCTATGAGGACAACGGCAGTGAACACCAAGGCAAAGAACCTTCCAGTTTGTTTTTAAAGTTTAGAATCATGAGCAGTTCATGAAAATAATTTCTTTGAAGGTCTGACCAAAACATAGCGATGACTAATAGATGATGAGAAATTGGTTGACATGATGTTGAGATTGCAGCAAGTATCGATAACCTTGACTACATTTGAGCACTTCTCATGTTCATTTTGTATTATCATCTAAACGCACCCAAGGCGAAGAGGCCAAAGAAGGTAGGGTGTAACTGAAGCCTTTTTCGTAAATCTTCACCTTTGTCGTTGATGGTCTTCAGTGAAGCTAAACAATGAC
	unannotated		GE_G13057	GETU20110	-1.67005	0.000491123	0.0227876	1.7037	2.01246	1.85808	7.54907	4.2665	5.90778	15.2338	17.9946	67.5007	38.1493	AGCAGGGCAGGATGCGCGGCTAGCTTTACATCACCGAATTAGTAAGGAGGGGAATGTGTAGCTAGTTTCACTCCCACTGAAATTTTAGCATATGGATGTTGAGTAGTGAAAAATCGGCAAGATGAACACGGTTTTATCGCGGGCGAACACGATTTTCGCCTTCACCTTGAGTGTGATGGCGGGGCTGACCTTCTGCTGCTTCCTGACGACCTCCATGAACGACCATCTGTCGCCCATCAAGATAGACGTCAACAAAATCATCGTCAAAAATGTCCAGGACTTCAGCACAACCAGAGACAAGAATGACCTTGGCTTCAT
	T23O_MAYDE(Q2LD53)	Tryptophan 2 3-dioxygenase	NOVEL_103922	transcript_2808	-1.66686	9.41e-20	5.33e-17	0.874204	1.08699	0.980596	3.18915	3.03975	3.11445	115.777	143.957	422.362	402.576	ggagtctggttttggcgcgtgagGCTCAGGTTGTGTTTGACGTGCGCCAAAGACAATAACATTTTAAAACAGCCCAAAAATTCCAGAGCAAGGACATAAATTTCCGCCTGGAGAGGAACCCAAGAAGATCACGATGTCTGGAAGGGAAGCTGGTGAGGAGATCAGAGGTTGTCTGGCGCACCAGGAGGGGAAGAACATGCTGAACCATGGAGGCCTGGACTACACTACCTACTTAAAGCTGGACCAGGTGCTGGGTGCCCAGTGTCTGCAGAGCGAGGTACATGGCGACCCCGCCCACGACGAGCACCTCTTCATCATCACACACCAGGCCTATGAACTGTGGTTCAAACAGATCCTATGGGAGGTGGATTCCATCAGGGATGTCTTCAACAATGTTAC…
	FDXA1_HUMAN(Q9BRP7)	Ferredoxin-fold anticodon-binding domain-containing protein 1	NOVEL_84310	L652927_seq1	-1.65476	7e-21	4.42e-18	0.95663	1.16411	1.06037	3.44731	3.23159	3.33945	128.98	156.953	464.791	435.705	GAAAAAAGGCAGCAGCAGTGGATTTGACAGTGACGACCAGACCCCGGCTGTGTCAGCAGGAGACAGGATACGAGAGTTCCTCCTCAGTCTGCAGTACCTGCGCATCTTCATCGCCCTGTGGAACATCTTCATCATGTTCTGTATGATCGTTCTCTTTGGGTCTTAGCCAGGACGCAACACTGAGCAGTGGATGTATATGACCAAGGACACAAAATTACCAGATGTACATTATTGTCGGTGGATTTTGATCGGTGAACTTTGAAAAGCAAAGGACATGGCTGGTGGTAGAACTGTACATTAGCTGCTGCTGTACATAATTTGAATACATGACAGTTCTGTCATTTTTACTGAGGACTGTGGAACCAACATAAACACCATTTCCAAAAACTTTCTTTAGTT…
	lncRNA	lncRNA predited by CPC2	GE_G2833	GETU4309	-1.64375	2.89e-64	1.52e-60	122.162	116.732	119.447	380.749	365.69	373.22	1006.45	961.714	3136.86	3012.79	ACCACAACCATTTAATCTTTATTAGAGTAAGCAAAAAAAATAACAACAAAATATTCAGCTTCCTTAAATTCACCAGTCTCAATGACAGACAGCAGATATAGCAGCGTTCCTAACTGCTTGAGTGTTAAAAGTCTTGATGGTAACAATATTTCTCATTGTTTATCTTCTGGCGATGGGAATAGATTACATGTAATTCTACAGCAATGTGCTGCCATGAGTTGTTTTTCTTAACATGATCGTTACCGTTACCACTATATCAGGTCATTACTATAACGGATAATGTAACAATGAAT
	unknown	potential coding RNA	ML_G20381	MLTU36381	-1.64084	1.32e-05	0.00104997	6.69313	4.57978	5.63646	14.3765	20.7768	17.5767	166.556	113.966	357.754	517.024	CTAAATCGTCCAGCAAATCTGGTGACAGTGGGCTGGGAGAAGACTATGCCAATGTCATCACCGAAAATTCCAACCCAAGTGCTGTGGCACAAGTAGAGACAGACAGACGACCAAAAACTCCAGATTTTGAGTTGACAGGACAAGCCATTTCCAGAACCCGCAGCGGAAAGCAGAGGTCAGAGGACATCCTGCGGCAGCTACAGCAGGAAGGTCTGGTACGGCCCAAAACCAGCGGCGGTGGCAGGTCGCTGGCCTTCGAAGTCCAACTGGGGCCGGGGAACAAGTTACCACCGGTTAACCAGCTGCCGCCACCTCGCCTGGCTAAACTggagagaagaaggaagaagaagaagctcacaaaggaagagttggaagaaaagatgagaaaagcagaggaga…
	lncRNA	lncRNA predited by CPC2	GE_G20832	GETU31936	-1.63701	2.89e-26	2.46e-23	5.20651	5.28607	5.24629	17.1083	15.5211	16.3147	193.977	196.941	637.4	578.263	TGTTTCTGAGAATTTTTGCCAATTATCTGAAATGGCACTGAGAAGTTCTTCTGATAACTTCTTCACTTTTTTTACTTAAAGTTTATTGTCTCAAGAGTTAACAACACAGTGAGGGAAGGTGAGATTGTGGAGCAAAAGGACACTTTAACAATCTCAACCATACAATGTACATCTTTATACTAATGCAACTTGGATATCACAATGTACCTACAAGTGTGTAAAACAGTACAAAACTAGTACTCTCCAAGCAGAGTCAAGTTTGGACTCGTTTTCAATGCTGAGATTGTAGGCCTGTGGTTTGAGAAGTTTAGACCTGTGCAATTCGAAGATTTTAAAATGGTAAAAAACTATAAACAGCAAGAACTGCTATTCTTTATCAAATCTAGATTTTTTTTACAA…
	SAA1_MOUSE(P05366)	Serum amyloid A-1 protein	NOVEL_53724	L6132428_seq0	-1.63243	1.32e-07	1.62e-05	1.69305	1.80545	1.74925	5.22453	5.62522	5.42487	36.5611	38.9884	112.823	121.475	AGGGAATCCTTGGATCACCTACCATGCATCTCATACTGTATGTGTTGTGCCTTGTACTGGCTTTCACCTTTGCCAATGGCCAATTTCAATTTGGCAGGGAGGCTATCCAGGGTGCTGGTGACATGTGGGACGCTTACAGTAACATGAAAGAGGCAAACTGGAAAAATTCAGACAAGTACTTCCACGCCAGGGGAAACTATGAAGCTGCCCAGAGAGGACCTGGAGGGAAGTGGGCTGCTGAAGTCATCAGCAATGCAAGGGAGATGTGGCAGAGCGATGTTAGTGGCCGCGGTGCAGAGGACACTGCAGCCGACCAGGAGGCAAACGAGTGGGGACGCCGTGGTGGCGATCCTGACCGTTACCGGCCGGATGGTCTTCCACCACAATACTAGAAGCTTC…
PREDICTED: polyubiquitin-B isoform X1 [Poecilia formosa]	UBB_PONPY(P0CG60)	Polyubiquitin-B	FE_G37995	FETU73381	-1.62057	7.15e-33	9.97e-30	20.8927	19.7594	20.3261	66.2548	58.719	62.4869	310.77	293.913	985.511	873.419	AAGATGAGACGCTGCTGGTCTGGGGGGATGCCCTCCTTGTCTTGGATCTTGGCCTTGACGTTTTCAATGGTGTCTGATGGTTCCACTTCAAGGGTGATGGTCTTCCCTGTCAGGGTCTTCACGAAGATCTGCATACCACCACGCAGACGCAGCACCAAGTGGAGGGTGGATTCTTTTTGGATGTTGTAGTCGGACAGGGTACGGCCATCTTCAAGCTGCTTTCCAGCAAAGATGAGACGCTGCTGGTCTGGTGGGATGCCCTCCTTGTCTTGGATCTTGGCTTTGACATTCTCGATAGTGTCTGATGGCTCAACCTCGAGAGTGATGGTCTTGCCTGTCAGTGTTTTGACGAAGATCTGCATGCCACCACGCAGACGCAGGACCAAGTGGAGGGTAGAC…
	lncRNA	lncRNA predited by CPC2	ML_G38859	MLTU69144	-1.61332	4.91e-27	4.58e-24	3.81281	3.97504	3.89393	11.4849	12.3469	11.9159	206.164	214.936	621.007	667.613	TCCTGAAGGCTAGAGCATGGCCAGACAGAGGGAATGAGGTAGCTGCTTCTGACTGTGATCAACAAATGTTCCAGAAGTACTTCTTCTTGGCTCAGAAGCTGATGCTGCTGTTGGTCCTCATTCTCTACAGAGGATCCACCCTGACAATCATCCTCAGATATCACAGCACAAATGTCCTGATGGTCGATCTCCTAACTTACAGTAAACAGATCAACGGGTTTAGATTAACTCTGTAAGCCTGTTGAGTTGGAGGGCTGGCAGTGTCTCATGATGTACAGGGTTCCCTGTTCAAATTGGGGTACGGCCATGTTAGGAATATACAGTAGTACAGTTGTATTGCTACAGAAGTACAGTTGTACTGCCCTCCATAGAAACTGTAGTTCCTGACACTTCCTCTGT…
PREDICTED: peroxidasin-like isoform X1 [Struthio camelus australis]	PXDN_HUMAN(Q92626)	Peroxidasin homolog	ML_G26736	MLTU47604	-1.61202	6.02e-15	2.13e-12	1.16961	0.950629	1.06012	3.4437	3.03366	3.23868	110.699	89.9732	325.932	287.124	GTCGTCCAATATGGTGGTCCATGTGTTCTATGTTTGTGAATGTCCGTAGAGCAGCAGCTTTTGTAACCCTTTCACCTGTTTATCCGCGATATAATGGGTACAGGTTCTACAGAAACGGTCCCAGACCTATACTctcttctacaagtacaaaggTGTGCTTCACATGACGAGCTGAAGCAGAGTTACCAACGGCTGGTTCTGAAGTATCATCCAGACAAGATAGCCCGGCACCAGTCTCCTGAGGATCAGGCAGCAGCACAAGACATGTTTGTGGCCGTGGACAAAGCCTGGAAGACTTTGGGTGATCCTACTCTGAGGAAGGAGTATGATGCAAGACTTAATGGTGCAGTTATTAGGCACCATACCTCCTTTTCATTTAACATTTGTATGTTGTGGTAA…
	unannotated		GE_G20857	GETU31979	-1.60793	3.62e-05	0.00252486	0.637187	0.990349	0.813768	2.64292	2.32058	2.48175	19.2962	29.9911	80.0366	70.2751	GAGGTACTGTAAATGCAGAAACTTTCACGGTGGTTTAATTTTTGCGGTTTTCGCGGTGGCTGCTTCACCGTGAACTTAAAACCACAACGAACATTTTTCCATGGCAGTAAGAGACTACCCCGAACTGAAAACCATGGTGAAATTTCCCTTTTCCCACTACAGTGAAATTACAGTATTGTGGACAATCTGAATTGAAAGAGTACTTCTTACCATGATATAGTTTTGTACAGTCAAACTGAAACACAACTCAACAGAAAAATACAGTGGTTTGGGATTGCTGTACATGATTTACTGCATAGAAAATAAGCTATATCCACTACAAAACATTGAATTACAAAAAAGAATGTCTTGTTGAAGCACAACAACTGTAATATTGCACAATAGGGAACCATGGAGTGA…
PREDICTED: tripartite motif-containing protein 2 isoform X1 [Notothenia coriiceps]	LIN41_RAT(D3ZVM4)	E3 ubiquitin-protein ligase TRIM71	FE_G43790	FETU84005	-1.60657	6.49e-13	1.84e-10	1.59969	1.26591	1.4328	3.79724	4.93001	4.36363	103.59	81.9756	245.896	319.25	GCTGTCATGTCAACCACTGCACACGCCTTACTTTGGAAAACATTGTGTTAAAACTTTATTAGTTTTTGATAAATGTATAATACAAAAAGTTTGTAATCAAACGTTATCTACTGGAGAATAAAAAAAATGTTTATTTCCTTGACCGAGTTATATACATCAAATAACAATTTAAGTCTAAATCTCGCGTGAGTTAATGCCGAATAGGTTGCAGAATGGGCTGCTATGTTTACTACGTCGTCATGTAAACAGGTGTAAACAGAGCGTGCTTGTCAGCGTGTTTGTCTACTAGTCACATTGCTACAACATGGAGGATACAAAAGCAATGCAAGAGATTTCTGATGAACTCACGTCCATGACGAAGTCTACTGCTTCCCATCCCTTCAACCCACTTGAAAGACG…
	CCNG1_MOUSE(P51945)	Cyclin-G1	NOVEL_102890	transcript_9518	-1.596	1.5e-10	3.05e-08	0.661423	0.790595	0.726009	2.26535	2.12495	2.19515	56.8729	67.9798	194.788	182.715	attcaaacaaatcaagagggcaaagtctgcagatcgatcgatatttgtcacttatttgaggtccagagcgcgcaaaagcggccagaggaacatgtgtgaaCACCACGCTGCTGACCTGGGCCGCCTGTGGTACCAGCTCCAGACCGCGGTGCGCCGGGCACCCTCCTACCAGCCTAACCTCATCCACCTGGACATGGTGGAAGATGACGAGGATCTGAGGGATCCCGTAGTTTCGTCCATGCAACGAGACGACGCGGTTGACCGCCTGCGCTGCCTGAACAGATGTCTGCGCTTCAAACACGAGGCCTTCGCTCTGGCTGTCAACATCCTCGACAGATTTCTCTCCATCATGAAGGTGCGAATGAGGTTTCTCGGCTGCCTGACCATTACCTGCTACTT…
	FABP2_AMBME(P81400)	Fatty acid-binding protein 2 liver	ML_G19320	MLTU34486	-1.59529	4.72e-10	8.98e-08	3.41575	3.79819	3.60697	11.2312	10.5673	10.8993	54.8417	60.9819	180.323	169.664	GAAGAACACGATCCACGCCTGGCACCATTACCAGCACAGGACGTGAAGTTAGATCTTGCAATAAGTTGTGCGTGTGAAAGAAACCGATCACCATGCCGATCACAGACTTTAACGGGACCTGGAAGGCCAAGAGTACCGACAACTTGGACGCCTATCTGACAGCAGCAGGCGTCCCTGCGGAGTATTGGGACACCATCAAGTCGGGGACAGTGACGCACGAGTTCTCCCAGACAGGAGACAGCGTGACGTGGAAAAACTCCGGGAACGACGGTCGCTCCGTCACCAATACCTTCAAGTTCGGACAGACCTTCGGTGAGACCGGCATGGACGGGAAAACCCACCAGaCCACCATAACGTACGACGGCGGCAAACTGACCAGCACCTGTGCGGACATTGATG…
	T23O_MAYDE(Q2LD53)	Tryptophan 2 3-dioxygenase	NOVEL_103883	transcript_2761	-1.59457	1.95e-15	7.18e-13	0.731204	0.854724	0.792964	2.53845	2.25125	2.39485	97.4964	113.966	338.468	300.175	gaggtcagtctggttttggcgcgtgagGCTCAGGTTGTGTTTGACGTGCGCCAAAGACAATAACATTTTAAAACAGCCCAAAAATTCCAGAGCAAGGACATAAATTTCCGCCTGGAGAGGAACCCAAGAAGATCACGATGTCTGGAAGGGAAGCTGGTGAGGAGATCAGAGGTTGTCTGGCGCACCAGGAGGGGAAGAACATGCTGAACCATGGAGGCCTGGACTACACTACCTACTTAAAGCTGGACCAGGTGCTGGGTGCCCAGTGTCTGCAGAGCGAGGTACATGGCGACCCCGCCCACGACGAGCACCTCTTCATCATCACACACCAGGCCTATGAACTGTGGTTCAAACAGATCCTATGGGAGGTGGATTCCATCAGGGATGTCTTCAACAATG…
	unknown	potential coding RNA	NOVEL_103333	transcript_16905	-1.59362	3.32e-21	2.14e-18	2.82124	2.38961	2.60543	8.05185	7.66935	7.8606	174.681	147.956	498.541	474.859	ggagttgctgaggaagaagaagacgaaagaggacttcatcttgtgttactttaaaTTCCTGACAACTCTATCTAAAAAAGTTTGTAAGAGTTTTAAACGTACTTGTAATATTGGCCAGAAATGAAGCTATCTAAAGGCACTTTTTTGACCGGCCTGGTCTCGCTCCTGCCGGTTCTAGTGGCGGGCCACTCCTGGATCGCCTGCACGGACTACACGGAGATGAACGGCGAGTACTGGGACGCCGACAAGTGCCGGGCCTTCCCTCGGTCTGGCCAGCAGTTCGTGCCGAAGACGGAGTTCGGCATCGACAAGGGGTACAACTTTCACGGGGCGGAGGAGCAGGCCTGCCGCACGGCGAGGAACGACGCCGGCGCGTACACGGCGGGTTATCCCATGGCG…
	CTR2_CANLF(P04813)	Chymotrypsinogen 2	NOVEL_103553	transcript_14017	-1.59043	1.01e-05	0.000826449	2.67336	1.57893	2.12614	6.26569	6.53713	6.40141	192.962	113.966	452.255	471.847	gattccagcacaaggaaccgcagtgagcacagaggcaagacttggggtgcaacttctttactcaactttctatgatggaatttcccgtcagcttgtctctcgcagtagccattctggtatgtctcctaccctgtcggtccgtcgccaaaagacggctagtaccaggcaagctgcaaagagcactggataactcagacccggactgtggtggaaagagaagtagtgatgtcggcaccatttcatccccgaactacccccagaattacccagctagaaagctgtgcgtctggcgcatcactacagacataggccggacaatcaagatcactttcaacaagtttcacttgaacggatgtaaggaccacgtaagcgtctatgagatgaaaggaaacaggccac…
PREDICTED: fatty acyl-CoA hydrolase precursor, medium chain [Python bivittatus]	SASB_ANAPL(Q04791)	Fatty acyl-CoA hydrolase precursor medium chain	GE_G13081	GETU20149	-1.58835	0.000371608	0.018222	0.876927	1.07901	0.977971	3.22648	2.65476	2.94062	16.2494	19.9941	59.7864	49.1925	CTATGCACGTTGGAGTAGAGGGGTGTTTTGTAACTATTAATATTACGGATATTACAAGAAGTCACCAGTCACTGTTCAAATTGCCTGATGACCCTTACACTGTCCTGTCACAGATAAAGGCCCTGGAGTGGGTACGAGGCAATATCCGGAACTTCGGAGGAGATCCCGACAAAGTCACCATATTTGGGGAGTCAGCTGGAGGCTGGTCTGTCTCCATGCTCGTCATGTCTCCCATGGCAACGGGACTGTTCCAGCGGGCCATCTCTCAGAGCGGCGTGGCGGGAGTTCCAGTCGTACAGAAGTGGGACCTCACACTGACACAACTCATCGCTCATAGCCTGAACTGCAGCACGGACTCCTACGATGATATGATGACTTGTCTGTATTGGTTACCGAGTG…
	RAB9B_MOUSE(Q8BHH2)	Ras-related protein Rab-9B	NOVEL_102563	transcript_9349	-1.58099	4.52e-32	5.94e-29	3.81977	3.40357	3.61167	11.2355	10.3694	10.8024	332.097	295.912	976.832	901.529	gagtgtcggaagtcatgtgacataccaAGGTGCCAGCTACGTGTTGGAGCCGAGAAAAACTGCTCTGTCCGACGCTCTGCAGATTTGTACGGAGAAAGGCTGTCGTAATGAAGAAAACTTCAAGTTAACGTGAACGCAGCTATAGAAGCTTTCAAGATGTCCAAGTCTTCTCTACTAAAGGTCGTTCTTCTCGGGGACGGTGGGGTCGGGAAAAGCTCGCTCATGAACAGATTCGTCACCGACAAATTTGACAGCCAGTCCTTTCACACGATTGGCGTAGAATTCCTAAATAAGGACATCGTGGTGGACGGCGAGGGTTTCACGCTTCAGATATGGGACACGGCGGGCCAGGAGAGGTTCAAGAGTCTGAGAACGCCGTTCTACCGCGGGGCCGACTGC…
PREDICTED: pleiotropic regulator 1-like [Sinocyclocheilus grahami]	PLRG1_MOUSE(Q922V4)	Pleiotropic regulator 1	FE_G41042	FETU79008	-1.57728	4.12e-17	1.82e-14	1.4063	1.36123	1.38377	4.30626	3.95036	4.12831	121.87	117.965	373.183	342.34	AGTTTCAAGCAAATTTTTAAACTACTTAGTACTTACTACGATGTACTACATACCTTGCCCAATGAATTTCTTCTGAATTTCACAAGAGCTTTACAACACTTGGTCGCCCACCAACATTGGTTAACTGTTTGCATGGTTTGTATGCTACCAATAACAAAATCTTTTTTGTTGCATTCTTTTCTTTCGACAGGTGATCCGACACTACCATGGACATCTTAGTGCCTGTTATGCCATCGATCTTCACCCAACCATAGATGTCCTGGTCACTTGTGGCAGGGATGCCTCTGCAAGGGTGTGGGATATGCGGACCAAAGCTAACATCCACTGCCTATCAGGACACACTAACACTGTAGCTGATGTCAAGTGTCAGGCTACTGAACCACAGATTATCACTGGCAG…
PREDICTED: ankyrin-1 isoform X4 [Alligator mississippiensis]	unannotated		ML_G32869	MLTU58768	-1.56934	5.59e-10	1.05e-07	1.10524	1.51903	1.31214	4.03929	3.75179	3.89554	53.8261	73.978	196.716	182.715	aattaacctaagcgatagtgtattagaacgtaactttaacacaatttacctccgtaatagtgGTGTcttctattgaccttatatggcgtcgtttgtcagcgggtatgggtagtgccagtttacgaagttttcttttgaaaataagtcaaagaggttttaaatccggcgtagggtgacgatacggctgCTGTATATGGTCGAACACGTGCcaaaacatagatcagcggtccacgtggccgtaatcggcaatttttttagtacctgcgggaccggaaatcgtgtggccgtggccgcgttggacaggtggccgctaagcctatttcttcatcattacgaatccaagggaccaacaaaaagtggccactatgggcaggtggccggtatgcaaaggtggccgct…
	unannotated		ML_G35959	MLTU64140	-1.56162	3.57e-67	2.17e-63	54.7383	54.1832	54.4607	156.309	165.218	160.764	1636.11	1619.52	4672.01	4938.33	GAAAGACAGGCTCGAATTAGACCACAACCATTTAATCTTTATTAGAGTaagcaaaaaaataacaacaaaatattcagCTTCCTTACATTCACCAGTCTCAATGACAGACAGAAGATATAGCAGCGTTGGTAACTGCTTGAGTGTTAAAAGTCTTGATGGTAACAATATTTCTCATTGTTTATCTTCTGGCGATGGGACTAGATTACATGTAATTCTACAGCAATGCACTGCCATCAGTTCTTTTTCTTAACATGATCGTTACCGTTACCACTATATCAGGTCATTACTATAACGGATAATGTAACAATGAATGGTACGTCCTTTGCTTTGTTATCAGCATACATTCTCTATCACAAGTTCTTAACATGTCACAAGTTCTTGAACATTTCCATCAACCAT…
	lncRNA	lncRNA predited by CPC2	ML_G35812	MLTU63898	-1.55689	3.42e-13	1e-10	2.54628	2.34299	2.44464	7.59468	6.7851	7.18989	93.434	85.9744	278.682	248.974	TTAACACATACATCCTTTTGTGTGCATTACAACCGTTGTATGCAATAAAGGAAAGTTCTATATAAATGAGTTAGATAGTTATGAATTACTCTTTATTGCTATATGCTCGGTGATGCCACTTTTAGTGatacaaaaatgtgtatgtcaatGTGAAATTTCATGCAGTCTATATTATAAGGCCTCTATTTCATATCAGTGAAATCTCTAGATTTTTTCTAAAAAGGGCTGGAATATTGAATGATATGGTTCTGTTAGATGCTATTTTTGCCTTCTTTATAGATATATGTGTTTAGGAAAACTGTTATAGATGCTATAGTGCCTTAGAATTGGAAAATGCATTCTTTATACATGGGAAATAGCTAGTGCCTGATCATTCTAACACTTTATGGTCTTTAGGAG…
	lncRNA	lncRNA predited by CPC2	ML_G28875	MLTU51506	-1.5525	0.000472681	0.0220914	2.92457	2.447	2.68579	6.94217	8.81755	7.87986	20.3117	16.9949	48.2148	61.2397	AGAGTCCTGAGGCTAAATCTGCCTGTGAGAAACGTGTACACCATGGCGAAGGCACTGCTGCTCCTCCTGGCGGCACTTACCTGCACTGCAGCTGGAGATACGCCTGACAACATCGTTGAAGCAGCGGGAACCCCGGCTCCTGCCCTGTCAGCCGCAGAGGGGTATGAGGAGATACTGACGGAGATTGTAGGTGTCACCTGGCTCTCTTCTTTTTTACTGTCATACGGTGTTTTATGTGACATCGTAT
	unknown	potential coding RNA	NOVEL_61192	L6224006_seq0	-1.54802	2.69e-06	0.000253089	2.48616	2.24334	2.36475	7.54082	6.2806	6.91071	36.5611	32.9902	110.894	92.3615	GGTATTCACTGACGTGACGCCTGGAATAAAGGACCCCAGCGTCTTCACCCCACCCGAGCCACCATGCGACAAGGTCATGTTGGAGGACGCCGAAAAGCTTGGTTCTGACTTCCTGAAAAGAGTTCGCGAAACGTTCGAGCATTTCTTCTAGAAGCCCCCTATCTGTAAAGTAACAGACATACGTATATATACTACAATATGTACAATATCCATCTTTGGAGTTATGTGTAATATGAGATAACAGTCTCCGGGAACAGACTCGGACACAAACTAAGACGAAAAAGAAAAAAACTAACGCACGAACGAACGAACGAACGCACAAGCGCATTAGCCGAAAACATAGACTTATAGACTTCGTATGGCAGAAATAGCTTCCACTGTATATCTAATTTGCTGTTT…
	CP2U1_HUMAN(Q7Z449)	Cytochrome P450 2U1	NOVEL_66153	L633950_seq1	-1.54485	4.69e-09	7.82e-07	0.912466	0.763465	0.837965	2.51251	2.37525	2.44388	60.9352	50.9848	167.788	158.621	CTGTTTTGTGAACTGTAACGTTTCTGCAGTGTTTTGTGTGACGATACGCAGTGTAGAGTACAAAGATGAGTATTTTGCTGGAAGTCATGACGGCTTCTCGACATTTAGCCGACCTCCCGACGTTTCTGGCGGCTACATGTGTGTGCCTGCTCGCGTACCTGTATCTCCAGCGGCCTAGGAACCTACCACCTGGACCCAGGGGGTGGCCGCTTGTCGGAAACCTCCCCATGTTAGCCAAGTCCGCCTTTCTTCCCGCCACTCTCATGGAGCTGTCCAAACAGTATGGTGACGTCATGACCATCTGGATGGGCCGGCTTCCCACCATCGTCCTAACTGGGCACGAGACTATCCGGAACGCCCTGGTCAAGAGAGCTGAAGACTTCTCCAGTCGCAAAACAC…
	unknown	potential coding RNA	NOVEL_90952	L6579420_seq0	-1.54005	0.00087916	0.0373727	1.0945	2.15476	1.62463	4.5033	4.95887	4.73108	12.187	23.9929	50.1434	55.2161	GACCTCCTCATGCTGGCATGTGAAGCCGACAAGAACAGCAAACCCGGAGCAAGCCCGTCCCCCAACGTTTTCTCTCAGATAGCCATCGAGCTGGTCTCAAAGAAAAAACCCCATACCTCATCACAGCTAACCAAAGAAGCAATATCCGGCGCTCAAGATGCATCCAGTTCTGCGCAAGATGCTTCTGCTGCGATACCGTGCTCCACTGAATCTATTGTACAACAGGCTTCACACGCAGACACACCACCGACCACCAGTGCGAACAGTACGGCAGGGTACTACAGTTTCTACGGAGCTCCACTAGGTTTTCCAACAGAGAGCAGATTTTCAGACCCATCAGTGATAGCAGTCGGAACGATCGATTATCAAGCATCGAGCAAGCTCGCGCAAGAAGCA
	ST1B1_CHICK(Q8JG30)	Sulfotransferase family cytosolic 1B member 1	NOVEL_102980	transcript_21786	-1.53855	6.18e-25	4.86e-22	4.51992	5.23438	4.87715	14.9334	13.4041	14.1687	224.445	259.923	741.544	665.605	gaccataggttgaatggtgactGAATAAACTGACCATACGTAACAGTCACACAGCGAAGACAAAAAGGGAGCAGACAACAGTGATTCTACATTCAGAACTACTTTACAAACCTTACAAGCAGAAGGTATATGCTCTCTGAACTGACTGGATTGGATACAAATTGAAGATAAAGTTGGCACACCTGGCAGGTAACCAAAGTACAGTTTTACAGAGCACAATGAGTTTTGAGAAGATAACATGGGAGTACAAGGGGTTTACTCTCTTTCGAGATGTTACCAAGGAAACCCTGGATGTCTTGCCTGACTTCCAGATTCGAGATGACGACATTGTTGTGGCAAGTTTTCCAAAGACAGGGACAAACTGGCTGTTGGAGATGGTAACTAAGATCCTGCAAGCTG…
	unknown	potential coding RNA	ML_G27183	MLTU48390	-1.53542	1.74e-14	5.85e-12	2.17254	1.63537	1.90395	5.94577	5.08476	5.51526	138.12	103.969	378.004	323.265	CGCCAATTTCTTTTTTGTGGCGAAAGATAAGTATAAAGTTGGTCAAACTACAGCCAAATCTCAGTctgctgaagaagaagaagacaagagAGGACTTCATCTTGTTACTTCAAATTCCTGACGACTTTATCTGAAAGTTGGTAAGCCGTTTCTATACGAACGTGTAGCATTGGCCAGAAATGAAGGTATCTAAAGGCACTTTTTTGACCGGCCTGGTCTCGCTCCTGCCGCTCCTAGTGGCAGGCCACTCCTGGATCGCCTGCACGGACTACACGGAGATGAACGGCGAGTACTGGGACGCCGACAAGTGCCGGGCCTTCCCCCGGTCCGGTCAGCAGTTCGTGCCGAAGACGGAGTTTGGCATCGACAAGGGGTACAACTTCCACGGGGCGGAGGAGC…
	TNR19_MOUSE(Q9JLL3)	Tumor necrosis factor receptor superfamily member 19	NOVEL_67123	L6312974_seq1	-1.53102	1.94e-16	8.14e-14	3.48485	4.09898	3.79191	11.5249	10.3929	10.9589	119.839	140.958	396.326	357.399	GGCAACAGTGTAGCAAGAAATAGCGAAAGACAGCCGCACGGCAGATTTCGGCGCTACTTTGTGAAGCAGAACGTGTGACTCACCAGCGATTGTCGGCAATGGTACAGGTGTGCGCGGAACATTCCAGATAGAGAGATAAATAAGAATTGCATGACATAAAGATCACAGAGAACACACTGGCCATGGACCAACGGACTAAGTACTACACACGTGTACTCTTCCTCACTGCACTCGTGATTTCTATACTAGTTTCGCCCTCGGTAGCCAATCGCAGGTGCAACAGACTAGGCAGATATCTCGACTCGGACGGAAAATGCAGAAGATGCCCTATAGAGCAGAGGTGCAAAATAGGCTTCACCATCAAAGAATCGTGCGGCTATGGCAAGGAACTGCAGTGTG…
PREDICTED: sucrase-isomaltase, intestinal [Lepisosteus oculatus]	MGA_HUMAN(O43451)	Maltase-glucoamylase intestinal	FE_G38127	FETU73610	-1.52998	2.47e-32	3.28e-29	3.26823	3.63505	3.45164	10.322	9.61408	9.96806	336.159	373.889	1061.69	988.87	ACTACTTCCAAAGGTTACGTTGTAAGATAAGAGAAGACGGATTGAGGAAACGTCTACCAGAACATACTGACACAGCAACACGATGGATTTGCCTCTATTGGCTCTTCTGACAATCATCATCACTCCCTTGGGGACGGCGCAGCCGCGCGATGACGTCACCAAGCGGTTTGACTGCTATCCTGAGGCGTTCAACAGCCCGTTGTCATCAGCCGACTGCATCGCTAGGGGGTGCTTGTGGGTGGAGACGCACAACCCACGGGAGCCAAAGTGCATCTATGGCGACAACTACGGCTATACCATGGTTACCGGGAGTAGGGAGGATACGTCCAACGGCTTCAGGGTAAAGCTGAGCAGGAACAATGGCCTGCCCCCGAGGTACGGAAATTCCCCGGATGTACA…
	unknown	potential coding RNA	ML_G28737	MLTU51237	-1.52992	1.3e-09	2.33e-07	3.47985	3.77978	3.62981	10.8808	10.0825	10.4816	58.904	63.981	184.181	170.668	acaaatatGTCTCATAACACGACATTTAGTGAAGACCACCGTGTAAAAATTCTTAGCAGGTGACAAGGCGTCATGACCGCAACTAAAGCATACAGAATATATGATCATGTATGACCAAAATGCTATTTTACAGCATGTTCAGACACGCCGTATCTACGCAACTCCAGCGCCTGGTGCAGATGGCGAGGAAACCTCTCCAGGTCCAGAAGGATTGGTTAGTTCAAAATCATACGGCCTGACATTGCTGCCAAGGCCGCTATGCAAGAATGCTTCATCAGGCTTGCGATTATCATGGCATATCATCATCCAGAGTTGTCATTGCTTCATAGCGTTCTGCTTCATCAACAGctttcatacattttcatcagcTGACGCAACTAAGATAAAGGCGCATCCTGA…
	unknown	potential coding RNA	GE_G17610	GETU27125	-1.52782	0.000118201	0.00690956	0.879962	0.984317	0.932139	2.9623	2.41189	2.68709	22.3429	24.9926	75.2151	61.2397	GTTCTCTCCATTCCAGTGCCGGGGTCGGCTAGGCTCGGGGTGTTAGGTGTTCCGTAGCCAAAACTTGGCGGCAACAACACGCTCTATCACCGGGATTTTCCCTCGGAATGGTTCCAAACTAACACCCAGCCTTTCTTCGACACAGGAAATACGGAATTGTGAGTTGTTTACAAGCGCCAGGGGCTTCTATAGGAGCGGGACTCTGCCGTGAGTTGTAGGGTAACTACCACTACTATTATGGCGATCGGGAGGCAGTGACCGGTACCGGGAACATAACACGGACTGCCCCAGTATGGAATCCCTACTCCTAACCGAGTACGGAGTGTTGTTCGTGATCATGTGTGTGCCAGGGATATTACCAGTGGTTGGACAGAACGCGTCAGGTACGAGGACGTCCAC…
	unknown	potential coding RNA	ML_G19615	MLTU34963	-1.51982	2.15e-11	4.91e-09	2.04389	2.84543	2.44466	7.01412	7.01377	7.01394	71.0911	98.9706	243.967	243.955	GCACAGGACGTGAAGTTAGATCTTGCAACAAGTTTTGTGCGTGTGAAAGAAACCGTCACCATGCCGATCACAGACTTTAACGGGACCTGGAAGGCCAAGAGTACCGACAACTTAGACGCCTATCTGACGGCAGCAGGCGTCCCTGCGGAGTATTGGGACACCATCAAGTCGGGGACAGTGACGCACGAGTTCTCCCAGACAGGAGACAGCGTGACGTGGAAAAACTCCGGGAACGACGGCCGCTCCGTCACCAACACCTTCACGTTCGGACAGACCTTCGGTGAGACCGGCATGGACGGGAAAACCCACCAGaCCACCATAACGTACGACGGCGGCAAACTGACCAGCACCTGTGCGGACATTGATGGGAAGGGGACCCAGAGTCGCATCGTCAGGGAA…
	unknown	potential coding RNA	NOVEL_38822	L5810417_seq1	-1.51748	6.84e-07	7.4e-05	0.823626	1.28765	1.05564	3.17412	2.87355	3.02384	34.53	53.9839	133.073	120.472	GACGGGTGTTGGTGGCACCGTTCGTCGGACAGGGGTACCAACTAGTTGAAGAAGAGGACGCCGACGAAGGAGGGTGTGCGGTGGCTGCTGGACAGCTGCAGAGCCTGAACGGGAGGCTGGTGCACGGGGAGACGGACCAGGAGGTGGGGGCCGGGGAGGTGCAGCCTGTCGAGACGGTGCTGGAGGCGGTCTGTAACCGCGGGCTGGGGGTGAAGGCCCGGTACCCTGTACAGAACACTCTGAGCATGACATGTCAGGACACCGGCAGATTCGAACCGCCCGTGCCACAATGTTTAAGGACCTGTAAGCTGGTGTCCGATTCCAAAAGGAACAAGTTCCTGCAGTTTCCTGACATGAACATTGGGTTCACGCCGCGTCCGGGTGCTCTGCTGGAGGAGT…
	SACS_MOUSE(Q9JLC8)	Sacsin	NOVEL_84665	L654633_seq0	-1.51279	3.11e-06	0.000288785	0.849291	0.85923	0.85426	2.1728	2.70519	2.43899	36.5611	36.989	93.5367	116.456	TGAAGTGAAAGAAGTTAATCCAGACTCAGTGGTTAACTTTCTTAAAACGTACGCAGCAGAGGACCCGTTGTGTCATATTGGACCGTCACTCCCTGTCCCGCTTGGAGAAACAACTTTCAAGGAACCAGATAATCTCCAAGTGGTCCTACATTACTGTTTGTCCAAAAGAAAAGAAGAAAAGAAAGAGCACACGTCACACGCCGTTCCTTCGTCAGCCCAACCAAAGACAGAACAAGAGCACAAGTATGCACTTCACGGCATCCCTTTGCTCCTGACAGCGGACAATATCCTTCAAGCATTTGACGTCTCATTTCCCGTATTTGCAACATTCTACGCGGACCTCGTTCCAAGTGTACCAGAGCAGTTTCTACACAGCTCCTGCCTTTCAGAAGTACAAGG…
	CCNG1_MOUSE(P51945)	Cyclin-G1	NOVEL_102841	transcript_8480	-1.50954	2.23e-10	4.42e-08	0.721692	0.888006	0.804849	2.37694	2.20711	2.29202	64.9976	79.9762	214.074	198.778	gAGGTTCGTCAAAGTTTTCGTACAGTGTGGACGTAGTGTGTTTTGCAGTAGTTTTGCACCGTATATTTTGCACAGAGGGAGGAAGATACCGATTTGTTTTGTGTTTTGATCCTTGACAGCTGACGGGAGCCATTTTCATCAGCTGGTCTCTTTGTTTTCGGTTGACCTCTATCAAGTAACGACTGTGTTTCGTGAGATTTTGGCTCTCATCACTACCGTTTTCGTCATGAGGAACATGTGTGAACACCACGCTGCTGACCTGGGCCGCCTGTGGTACCAGCTCCAGACCGCGGTGCGCCGGGCACCCTCCTACCAGCCTAACCTCATCCACCTGGACATGGTGGAAGATGACGAGGATCTGAGGGATCCCGTAGTTTCGTCCATGCAACGAGACGACGC…
	unknown	potential coding RNA	FE_G38370	FETU74107	-1.50609	4.24e-07	4.78e-05	3.62007	3.40148	3.51077	9.3743	10.5729	9.9736	44.6858	41.9875	115.716	130.511	GAGGCAGGAGGTGAAGACGAGGCAGGGGATGACGCCGAGGAAGAGGGAGGTGGGGAAGGAGAAGAAGAAGGAAGTGGTGAGTCAGACCGAAGAGAGAGCTTTTTATCCAATTTACAGAAAACCGTTGACTTTGAGAAGAAATTTTACAACGATGGGCACCTGTCTCAACATGAGAGGAAAGCAGCAGACGCAATAAGTGAATACATAGAATTTGGTAAGGCCTGGGAAGCAAAGAAGAAAGGCTCGCAAGCAAAGAGAGAGGAGCATGATTCTAAGAAAGATGGCGAGACGGAGGAGAAGCGACGCGCCTTCATGAATGATCTTCTGGAGACGCTGCAGTTCGAGAAGCAGTTCTCCAAGAAAGGAAAGATGTCGCCCCATGAAGAAAAGGCGGCACAG…
	unannotated		FE_G41203	FETU79299	-1.50457	2.09e-11	4.79e-09	1.99511	2.25737	2.12624	5.16048	6.91408	6.03728	88.3561	99.9703	228.538	306.198	CGGGTGAGTAAGGTGTGTTTTGTTTGACTATAGACCAGATAGGGTATTATACATTTGATTACGGTGCCTTCCTTTTACTATAGATCAGATAGGGCTTTATACGGGTGAGTAAGTTGTGTTTTGTTTGATTTTAAACCATATAGGGTATTATACAGGTGATTAAGGTGTGGTTCCTGTGACTAAAGACCAGGTAAGACACTATACAGGTGAGTACAGTGCCTTTCCTTTGACTATAGACCAGGTACGACACTGTACAGGTGTTTAAGGTGTGTTTATTTGACTATAGACAAAGGAAACACACATTACACACCTTACTTACCTGTGCAGTGTCTCACTTGGTCTTGGTGTCAAAGAAAACACACCTTACTCACCTGCCAGAAGCTCACCTGGACTGTAATC…
PREDICTED: early growth response protein 1 [Fukomys damarensis]	EGR1_RAT(P08154)	Early growth response protein 1	FE_G29843	FETU57413	-1.4988	3.03e-08	4.24e-06	33.8908	23.1586	28.5247	81.3958	79.8268	80.6113	2533.89	1731.48	6085.67	5968.36	CAATTTGTAATCTTTTATTTATACAGACGTCATCTGACGTCACTAGGACAACACGGAACCGACGGTCGCTGATTGGTCTCCGAATTTTCCCGACGTCACACGAATCCCGAATATAAGGAAAACGCCTACCTCCTCGGCTGCACTCAGTCGCCCCTCCGAACGAAGCCGAACATTACTCGTGTATCTCCGCAAACCGCACCGATCACTCACGAGCGCACCCCGAGTTCTACCGCTTCGGCTTGGGGACGACCGAAAACAGCCGGACTCAGCTCCGCTTACAAGCGAACTCCTAGGTACTTGCAGAACAGATGTCTCGAATGATGGATGCACTTGACACTTTGTCACAAGTAGCTACGGAGCTGAAGTTATCAGAAGCAGCTACATCGTCTCTGCTCTGTT…
	lncRNA	lncRNA predited by CPC2	GE_G17635	GETU27162	-1.49612	4.57e-05	0.00308914	0.822808	0.809939	0.816374	2.66704	1.93524	2.30114	29.452	28.9914	95.4653	69.2711	GGTCTATATTATCAGTGATCTTCCTAATATATTGTAATGGACATTTCAGCCATTTTATGTTGTCTAGATACAAACTAGGGTTTAAAGGTCATTTTGTAAAGTCCCCCTGAGGGTGCAAACAGAGAGTTCGTTATAAACAAACTTTAAGTCGTGCTTTTCTTGTATGTTTTCTTTCAAGTGAAGTGACAAGTGATGTACAATATACCGTATATATTAAAATGTCGTGCTGCCATAGTGTATAGGAGATAGAGCCTGAAAATGAAATGTTACCATTTTAGCTGTCCGTAGATACATTATATATATATGTATTTGTCTCCTTATTATATGGTTCATGCCAAGTGTAGCTGTCAGCTTTTTATACAATTTTTTTGTTTACTTTCATAGTGGCTCAGTTATTTG…
	PISD_PONAB(Q5R8I8)	Phosphatidylserine decarboxylase proenzyme mitochondrial	NOVEL_83783	L65880_seq0	-1.49484	5.04e-18	2.38e-15	1.23183	1.55687	1.39435	4.26694	3.59293	3.92994	164.525	207.938	569.899	479.878	GTGGAAATTTCCGCACATAGCCAAGCCGTAAAGCGTGGGGACGGGCCGGCCGGCGTGATAGGGGAAGGAAGAAGCTGTTCTCAGCCCGGCCAAGACGTCTTGAAGGGAGTTCTATGGTCGCCGGAAGGATCTGCAAGGAGGGAACAAGGAGCAATGAGTGTGGAGATCTCTCTGGTGGCTGAGCTGTCGTTCTGGCGGCGACTGCAGGTCTACTTCTACTTCTTCCTACCGTGGCGCGAGCTGTCCCGTCTGTGGGGCGCACTCCAGAGCCTCATCCTTCCCGTCTGGCTGCGCGGCCCGCTCGTACGCTTCTACTGCTGGCTCTTCGGCGCAAACATTAAGGAGGCGCTCGTCTCGGACCCTTCTCATTACACATGCATACAAGACTTCTTCACCAGG…
	unannotated		FE_G38194	FETU73763	-1.49337	2.67e-13	7.85e-11	0.914391	1.10554	1.00997	2.86887	2.81976	2.84431	93.434	112.966	293.146	288.128	CTAACATTGCTGATAATACGAATGTGGTAAAATTCATAAGAAAGAGCTTGAGTAATATGTATGTCTATCAACATCAGCATTGTTATATAACCATTTAATAATCATAATATTCCATTGGTAAATCAGAGTATATACTGTAGCCATATCACAATCTAGTATTAGTGTATTATTGATAATACAGGTTTACAATTGCTGATTTTGCGATGTCAGGATCTGTCTATAGTTGCTATGAATTAACTGTACACAAAGAAATGTTCAAAGATAAACTTCAATGCTGAGAAAGCTTATCCATGTTTCTAACACAATATCACAGACTGAACTTACATTATATGATTAGATAATAACTCAACAAAAGCAATTGCTGTTAGGCAGAGGCATAACTTTTATAGTATTCAAGCT…
	unannotated		FE_G38200	FETU73769	-1.48628	5.6e-13	1.6e-10	0.894513	1.12511	1.00981	2.84056	2.81976	2.83016	91.4028	114.966	290.253	288.128	GGTATTTCTAGTATTTTCCCTCTGAAATTGTCCAAAAGTGCTAAGTTGTGGGAGCAGGCGTCTACATGGTTTAGGACATTCCATACTTAAAAAGAAGAAAAGTCATGTTTTGAAGATTTGATTATGGAATCTTAGATAAGTATCAGGTCAAGATAGATGTATCTTGTACCATTTTCTAGCCAGTGTCATTATAATCATACAAGCTACACATAATTATACACATCCAATTATTTTATAAAAGAGTTAGACTTGAATATTGCAATTTGTCACAATTTTGGAATAGTGCTGGATATGATTTCATGAGTGACAACGAAAGTAACAGTAGAAAATGTTCTACAACTAGTCCTTTGTAAATCTTGATCAGTTTTTATTATCTTATGAAACTTTTCTCAAAAACAT…
PREDICTED: N-acetylglucosamine-6-phosphate deacetylase [Ornithorhynchus anatinus]	NAGA_BOVIN(A7MBC0)	N-acetylglucosamine-6-phosphate deacetylase	GE_G21286	GETU32652	-1.46775	2.54e-12	6.56e-10	1.02319	0.966895	0.99504	2.95339	2.54883	2.75111	101.559	95.9714	293.146	252.99	ACTTCGAAAAAGAAGACAAAATGGCTGACACAAGAACAACGCATGTCACGTACTACGGCCCAGACCAAGAGAACATAGGGCCATTCAGGACACTTCTAGTCTTCACTCTCCTGATGGTGACAGCTCCTATAGGCCTTTACTTCCTGTCTAAGACAATAGTGTTTGAAGGGATGCTATCTATGGAGGAGAATGATGCATACTTCTACGGTGCCATTACTGCTGTGGTGGTTGTTCACATCATCCTCATCATGTTTGTGGTGGTGGCCTTCAGGGAAAAGCCAAAGGCAGGATTCCCACTCAAACAGGACTAGTGTACACCATATCAGCAAGGATGATTATCTAGGCAAAGGAGGCATTTTTCAAACACTCTTTGGGGGAAAAGGATCAGGGTTGTAGCCA…
	unknown	potential coding RNA	FE_G38391	FETU74110	-1.46659	2.62e-39	4.89e-36	10.0406	10.4701	10.2554	30.5507	26.1294	28.34	804.345	838.75	2447.38	2093.19	GTACGAGTCAAATCTGACCAACCATAGAACGACATGCACACTGATGCATATACATAACAGACTGACCGACAACTCTGACTGCACAGTCGGAGAGTGGACAACGAGCTGGTAAGACGTGCGCTTGTCAACAACAGAACATACCTAGAGAAGACAACCAAACATGGGCGTTCTCGCTGTCATCTTCCTTGGATGTGTGGCACTCCTGTCTGCTTCAAGTTCAGCTGAGAGCAGCCAGAAGCAGGCAGAAGTGGTCGAGCTTCTGGAGAACAGCCTTCGGATCCTTGAAGATGCATTTGACAAGGAGCAGCAGCTAGAGCAGCAACAAGACATTTCTGAAGTGTCCAGGTACATCGTAGCTGGTGTCAAAACCGGAACTAAATCGTGGCGCACTGATTACCG…
	SPCS3_CHICK(P28687)	Signal peptidase complex subunit 3	NOVEL_43097	L59965_seq1	-1.46623	7.71e-15	2.7e-12	2.2837	2.62264	2.45317	6.90451	6.65363	6.77907	115.777	132.96	350.039	337.32	CAGATGATGATTTTCCATATCACACAGGCTCCTATTGATTAAGTAGAATGCACTTCACGCCGTGTTTACCTTTATGTTGAGAGAGAAAGTTAAGCATTGTACTAAGTTCATATTATGAATGTAATTATTGATTTAAACTATTTAGTGTGTTCTTTTCTTCTAGTTACTACAAATTGTGTCTCTCTATTTCCACCTGTAGAAGCTGAACCAGGTTGTCCTATGGGATAAGATCATCAGGAGAGGGGAGAATGCTCGGCTGGACTACCGCAGCCTCCACTCCAAGTACTACTTCTTCGATGATGGGAAGGGACTCAGAGGTAACCAGAACGTGACCTTGACCTTGTCCTGGAACGTCATTCCCAATGCCGGCACCCTGCCCAGAATCAGCGGCGTGGGGTC…
	CYGB_HUMAN(Q8WWM9)	Cytoglobin	ML_G35809	MLTU63893	-1.46584	1.75e-13	5.31e-11	1.04706	1.0405	1.04378	2.88784	2.87839	2.88312	106.637	105.968	294.11	293.147	ACTGTTCACAGACTACCCGTTCACGAAGAAACTGTTCAGGAGTATGGACCAGGTGGACATAGACGTACCGGAGCAGTTCGAGAAGAACATCGCCCTGCGAGCACACATCACCCGCTTCCTGCACAGCTTCGACACGTACGTGTCCAGTCTGGACGAGCCTGTGGACCTACAGCAGCTACTGTACGATACCGGGAAGAGTCACGTCAGACACAGCGTCAAACCTGAGTATTTTGACGCTCTGGGTAATGTTCTGATGAAGGGTTTGACGGCCGTACTCGGGAAAGACTTCACGGAAGAGGTACAGGGGGCTTGGGGAACTGCCTGGGGATTCTTCGTCATTCACCTGAAACAGGGTCTGGAGGACGCGATGCGCAACGGTGCGGAAACAAATGGAACTGC…
	lncRNA	lncRNA predited by CPC2	GE_G2880	GETU4386	-1.45883	0.000932159	0.0392764	1.00329	0.888838	0.946064	2.57207	2.6282	2.60014	20.3117	17.9946	52.072	53.2083	AAAAAATTATCTAAAAGAAACAGGCTAAGGGTAGGCACTGGGCACTTTCTGCGCAGCTCCGGAAAACAACTCCCTCCCCAAAAGGAACCGACTGCATGAAAAATTGGGTTAAACACAGATGTGCAAGGATATTTTCCCAACCTGATTGATATGTTTACACGATATGTATACTTAACCTACATTTGTAACGCCGTTTGTTTTTGTGACCTAAATAAGTATAGCTAGTTTCCCCGAAATCAGGTCTTTATGTTTTGGTGAGGCACAGATCTTATTGATCACCCCTAGTTTGCTGCATTCTAGAAAGATTGGGTTTATATAGTATACGTAAGATGGGGTTTGTTTTATGTATGCGCATGTCGGAATTGGAGAATCGAGGTGTTGGTGTGTTTTATTGAGAGG…
	UBC_RAT(Q63429)	Polyubiquitin-C	NOVEL_102340	transcript_15342	-1.45873	1.66e-23	1.2e-20	3.60261	4.12215	3.86238	11.0221	10.212	10.6171	237.647	271.919	727.079	673.637	gatttgttcctgaaaacagttttgaagcaattttgtcgtttgtttcctgctcgttcattagaagagaaagatgcagatctttgtgaagacactcacagggaagaccatcacccttgaggttgagccgtctgacaccattgaaaacgtcaaggccaagatccaagacaaggagggcatccccccagaccagcagcgtctcatcttcgctggcaagcagttggaagatggccgcaccctgtccgactacaacatccagaaggagtctaccctccacttggttctgcgtctgcgtggtggtatgcagatcttcgtgaagaccctgacaggcaagaccatcacccttgaagtggaaccatcagacaccattgaaaacgtcaaggccaagatccaagacaagga…
	UBC_RAT(Q63429)	Polyubiquitin-C	NOVEL_103140	transcript_13745	-1.45606	1.84e-23	1.33e-20	3.24458	3.71029	3.47744	9.91075	9.17163	9.54119	238.663	272.919	729.008	674.641	ggacatggggccgtatcactatgcaacaagaaatattcctgcgatacaTCTGAATTTTTTTTCTACATTTCCTTACGTATCTCCACAAAATTGAGAAATAATGTAGAGCTGACATTTTCTTATATTTTTAGAGTTCATACTTCAAATTCTTACAAAGAACTGAAGCATGAATAGAATAGATAGTGTTTTCTATGTACTATTTTCTTGCACTGCACCAGGATATATGAGTAAAAGGTCCTGAGTATAAAGTACGGGAAATTTGTTGTTCAGCATTTGTTCCtgaaaacagttttgaagcaattttgtcgtttgtttcctgctcgttcattagaagagaaagatgcagatctttgtgaagacactcacagggaagaccatcacccttgaggttgagccgtc…
	UBC_RAT(Q63429)	Polyubiquitin-C	NOVEL_103690	transcript_16121	-1.45484	1.95e-23	1.4e-20	3.5366	4.0294	3.783	10.7741	9.96732	10.3707	238.663	271.919	727.079	672.633	gaggatatatgagtaaaaggtcctgagtataaagtacgggaaatttgttgttcagcatttgttcctgaaaacagttttgaagcaattttgtcgtttgtttcctgctcgttcattagaagagaaagatgcagatctttgtgaagacactcacagggaagaccatcacccttgaggttgagccgtctgacaccattgaaaacgtcaaggccaagatccaagacaaggagggcatccccccagaccagcagcgtctcatcttcgctggcaagcagttggaagatggccgcaccctgtccgactacaacatccagaaggagtctaccctccacttggttctgcgtctgcgtggtggtatgcagatcttcgtgaagaccctgacaggcaagaccatcacccttg…
	unknown	potential coding RNA	FE_G16803	FETU32121	-1.4547	6.55e-13	1.85e-10	0.894574	0.77051	0.832542	2.08102	2.48343	2.28222	121.87	104.969	283.503	338.324	CTGCGTCAAGCCGCATCACTGGGGAGACGTGTTGGAGGTGGCAAAGGTCTGTATATGTACCTGTACCTGTGTCTGTATCTGTGTCTGTATATGTTTCTGTATCTGTATCTATCTGTGTAACCATCCATCGGCGTAACACAGAAGGCTGTCTGTATCAAGCCACACCACTGGCCATGGGGAGACGTGCTGGAGGTGGCAAAGGTCTGTAACTGTAGCTGTATCTGTGACTGTGTAGCCGGTATCACCACCCTTTGGCGTATCACACCAGCCTTTGTATCTGTATCTGTAACACACCAGCTTCACAAGCTTGCGGCGCGGTAGTAGCTGGTCGTATCATAATGAACTACCCGCTACGCCAATGTTAACATTTAAACGTCTGATTGCAAATGTTGTATCAAT…
	unannotated		GE_G15688	GETU24127	-1.4496	5.4e-11	1.18e-08	4.37647	4.01091	4.19369	11.32	11.5863	11.4532	88.3561	80.9759	228.538	233.916	GGGAGTTCGGAAAGAAGGCGTGCGGTTCAGATTTGACGGGAATCCCATCAACGAGAACGACACACCCAACATGCTGGACATGGATGACGGAGATACCATTGATGTGTTCCAACAACAAACGGGGGGGAGAAGCTGAGCAGGCATCCATTCACATCCCAGTCTTCTCTGTCCACTCTCCCAAACACCCCTCTGTGAGAGTGGCGCCACCCGTAGTACATGAACTTTTTCCAGTAACTTTTACATAAGCAGGCCAGATATGATAGTTCCGCTACTACTGTCGGAAAATGAAAGCATTCGGCATGAAACATTTTAGTCAAACCAAGGAGAAGTCAAGAGAAAAAGAGTAAAATTGAAGAAATTCCTTGTTATTATAGTGTACTACTATTCTGTATTCTTGTC…
	FRYL_HUMAN(O94915)	Protein furry homolog-like	NOVEL_49130	L6011427_seq0	-1.44774	9.99e-05	0.00596618	0.623199	0.960185	0.791692	2.41835	1.90171	2.16003	23.3585	35.9893	90.6438	71.279	TGCACGTTCCTGCGCCACGTCGTGCGCATCTTCAGCGAATCGCTGCCCGGCTCTCACCTGCAGGAGCGCTGGGGTCAGATCGCGCTCCACATGGCGCTGTCATGCTCCTCACGACACTATGCCGGCAGGTCATTCCAGATGTTCCGAGCGCTCCAGGTGTCCGTGACCTCCAACCTCCTGTGCGACATCCTGGCGCGGCTGGTCGAGACCGTCGCCGACCCCGGGGAGGACATGCAGGGCTACGTCACCGAGATCCTCCTGACCTTGGAGTCCCTGCTCGACAAGATCGCCCCGGAAACGGCCCCGCCCGACTACGCCGGCCACGACCGCATGCGCGCCAGTTCGGAGTCGATCTCTAGTCTACACTCCACGCCGAACCTGCACCGCACCAGCATGTGC…
	unknown	potential coding RNA	NOVEL_34758	L5718291_seq0	-1.44767	0.000255749	0.013411	1.10929	1.00458	1.05694	2.69636	3.07036	2.88336	25.3897	22.9932	61.715	70.2751	CTCTCCCACCCCTTCATGACCCCGGCTGACCACGGTAGGAAGCCCGTCATTGGTCGACGTCGGAGGCCCGTCGAGGCGTCTGTCAACAGCGGCAATGCGACCATGGAAACGGTCTCCATGGGAACGCACGCCCCCGCCCACGGAACGTTACGGAACAAACCCATCCACATTTTGCCCTCCAAACTCTCACCCCTCACCGACCGACCTGTTTTCAACAACAAGAAAACCTCAGGGTGTGAAGGGCAAAGGTTACATCACGAGGTTCAAAGGTCACATCACGAGGTTCAAAGGTCGTGTCACGGGGAGCAACCATCTCTTCATGACGACCCAAGGTTATTCCAAGCAACCAGTACTTGTGAACCCGTCAGATCGTTTCACGAAAATCAAAGGTCGTATCTT…
	CLN5_HUMAN(O75503)	Ceroid-lipofuscinosis neuronal protein 5	NOVEL_103659	transcript_18155	-1.44653	2.19e-12	5.67e-10	1.53767	1.87557	1.70662	4.74503	4.56005	4.65254	93.434	113.966	288.325	277.085	gagtcgagcatCAAAATGTCTGGAGTTACGAAGTTGGTTTTTCTCCTGCTTGCTGTTGTCGCTGTTTGTGGCGCTGTGTGGCCAGTTCCATATCGGCGGTTTGATAGTAGACCGAAGACAGATGACTTCTGCGAAGCGCAGTTTGCGTTCTGTCCAACAGGGCACCCCGACGGTTCCATGCCCAAGATGATGGACTCTGACGTTGTGGAGGTTTACTCCATGAAAGCACCAGTTTGGGAGTTCAAGGTTGGAGATCTACTGGCGCATTTTAACATCATCCACGATGCTATTGGCTTCCGCAACAAGCGTACGGGACTGAACTACACGATGGAATGGTACGAGCTGTTCCAGCTGTTTAACTGTACGTTCGGCCACGTGCTGACGGACATggacccccca…
	unknown	potential coding RNA	FE_G36465	FETU70378	-1.44643	1.21e-14	4.09e-12	2.58823	2.79678	2.6925	8.09317	6.57905	7.33611	135.073	145.957	422.362	343.344	ATAAAAGCCAGGGAACAACAGTTTCAAGTAGATTTGCTGCGTTCTGTGCTACTGGAAACACTCATGGAGCCAGAGATAAAGGATTTCATTGGTGATCTAAAACCAGGGGGGCTTTCAAGGCCAATTGACTTCATTGTGCTGTATGCAGACGGGTCCCAAGAGCATTATGATCAAGTCCAGGTGTTAAAACATGAGCTGAACAAACTTGGGCTGGCAGATAACATGTTGATGATTGTGGACCATGATGGCCTTGGGGATGCAGACATTGACTACCCTCAAATAACAGGACAACTGCAAGAAAAAGTTCTGATAATAACAAGGCCTTCTTCTGCTTGGACAGAAGGCCCTTGCCTTTGTGCTGGTGGCATTGCAAATTGGACTGCTGGCCCTATCCTCTGT…
	DMB_SQUAC(P36964)	Proteolipid protein DM beta	FE_G38212	FETU73783	-1.44356	9.82e-09	1.49e-06	1.47883	1.80112	1.63997	4.78359	4.13778	4.46069	59.9196	72.9783	193.824	167.656	CCCATATTGACTTGCTGCCCTTCAAACATATGATCGTATCGATTCCCCGAAGCCAGCCTGTTTGTCAAAACTGGGGGAGAACCGTTGACCTCTCTTCTCGGGTTGCAACCTTACCTTTCACCCCCAACCCCAAACACGTAACGCTACACCCCTTATAAACGGAATCTCGTTTAAAAGAACAATCCTCCTGAAGTATTTCACGGCAACGGGAAACAGACAGTGACCGTGAGTTGAGTCAGAGTTTTGTCGGTTTCTTCTGAACACCTTACCGTTGCCAACTCCACCCCGTAACGGTACGTTATCGGCACCGCCCAGGATTACTATTGATAAGCCCCGTAGATCCGCATTGTGAGTAACCGAGCGTTGCGTCACTGCAGTACAGGGAGTGGTCACAACAGG…
PREDICTED: tripartite motif-containing protein 2 isoform X1 [Notothenia coriiceps]	LIN41_RAT(D3ZVM4)	E3 ubiquitin-protein ligase TRIM71	FE_G12185	FETU23341	-1.44095	5.54e-11	1.2e-08	3.60276	3.15899	3.38088	7.53153	10.8339	9.18269	120.855	105.968	252.646	363.422	TGTCATGTCACCCACTGCACACGCCTTACTTTGGAAAACATTGTGTTAAAACTTTATTAGTTTGTGATAAATGTATAATGCAAAAATTTGTAATCAAACGTTATCTACTGGAGAATAAAAAAAAATGTTTAGTTCCTTGACCGAGTTATGTACATCAAATGTACAATTTAAGTCTAAATCTCGCGTGAGTTAATGCCGATTAGGTTGCAGAATGGGCTGCTATGTTTACTACGTCGTCATGTAAACAGGTGTAAACAGAGCGTGCTTGTCAGCGTGTTTGTCTACTAGTCACTTTGCTACAACATGGGGGATATAAAAGCAATGCAAGAGGTTTCTGATGAACTCACGTCCATGACGAAGTCTACTGCTTCTCATCCCTTCAACCCACTTGAAAGACGT…
	unknown	potential coding RNA	GE_G15399	GETU23686	-1.43973	5.87e-06	0.000517743	7.22062	4.90445	6.06254	18.3699	14.5179	16.4439	478.341	324.903	1216.94	961.764	TAAGTATAAAAGTGGTCAAACTTCAACCAAATCTCAGTTTGCTCAGGAAGAAGAAGACGAAAGAGGACTTCATCTTGTGTTACTTTAAATTCCTGACAACTCTATCTAAAAAAGTTTGTAACAGTTTTAAACGTACTTGTAATATTGGCCAGAAATGAAGCTATCTAAAGGCACTTTTTTGAGCGGCCTGGTCTCGCTCCTGCCGCTCCTGGTGGCGGGCCACTCCTGGATCGCCTGCACGGACTACACGGAGATGAACGGCGAGTACTGGGACGCCGACAAGTGCCGGGCCTTCCCTCGGTCTGGCCAGCAGTTCGTGCCGAAGACGGAGTTTGGCATCGACAAGGGGTACAACTTCCACGGGGCGGAGGAGCAGGCCTGCCGCACGGTGAGGAATGA…
	SPCS3_CHICK(P28687)	Signal peptidase complex subunit 3	NOVEL_83715	L65647_seq1	-1.4308	4.72e-07	5.25e-05	1.10589	1.02328	1.06459	2.94011	2.79859	2.86935	50.7794	46.986	135.001	128.503	CACCACTCCTAACAATAAACTGAACCAGGTTGTCCTATGGGATAAGATCATCAGGACAGGGGAGAATGCTCGGCTGGACTACCGCAGCCTCCACTCCAAGTACTACTTCTTCGATGATGGGAAGGGACTCAGAGGTAACCAGAACGTGACCTTGACCTTGTCCTGGAACGTCATTCCCAATGCCGGCACCCTGCCCAGAATCAGCGGCGTGGGGTCCAAGACATTCCAGTTTCCTGACGAGTACACGCCCGGCAACGCCAGGATATAGAGGGACACACCCAGCAACACCAGGATACACAAATAGTGCAACATAAAAGGGGGGCTGAACCTTGGATTTCATTGCAATAGTGACTGGAAAATGTCATATGACTGAACATGATAGGAGAATAATTTGTTACT…
PREDICTED: chymotrypsin A-like [Sinocyclocheilus anshuiensis]	CTRB_GADMO(P80646)	Chymotrypsin B	FE_G7647	FETU14607	-1.42642	4.43e-47	1.11e-43	4.86888	5.03999	4.95444	13.0621	13.5725	13.3173	925.2	957.715	2482.1	2579.09	GTATCTACTCAACCATCTGCCGTTTTTCCTAGTTCCAATTTTTAGATAAGATGAAAAATTGTATAAAAAGGGTGCTACGTGACTGCACGTTCACTCTGAAATCCTGATCAGTTTCCTGCCTGACAAGCTCATCGACATTGACTCCACGATGCTGCGACTTCTTAGCCTGCTTGTGTTGGTGTCTTACACCACAGCCCAAAGCTGTGGCGGTACTTTCACCGGTTCCAGCGGCACAGCGGCCTCGCCCAACTACCCCAGCAGCTACGGCAACGACCAGAACTGCGAGTACAGCTTCCCAGCTAACGGCCAGCTGCTGCAGATCACCTTCAACAGCTTCCAGCTGGAGGCAGCGAGCTCCTGGACCGGCAGCTGCTATGACACCGTTACTGTGTACGACGG…
	unknown	potential coding RNA	FE_G31400	FETU60497	-1.41926	1.88e-11	4.31e-09	3.00551	2.3668	2.68616	7.66783	6.69124	7.17954	116.793	91.9726	297.968	260.018	GGCCAGAAATGAAGGTATCTAAAGGCACTTTTTTGACCGGCCTGGTCTCGCTCCTGCCGCTCCTGGTGGCGGGGCACTCCTGGATCGCTTGCACGGACTACACGGAGATGAACGGCGAGTACTGGGACGCCGCCAAGTGCCGGGCCTTCCCCCGGTCCGGCCAGCAGTTCGTGCCGAAGACAGAGTTCGGCATTGACAAGGGGTACAACTTCCACGGGGCGGAGGAGCAGGCCTGCCGCACGGCGAGGAACGACGCCGGCGCGTACACGGCAGGTTACCCCATGGCGGTGTACTATCCCGGGCAGAGAGTCGTCTTCACACACCCCACCAAGAACCACGTAGCCGATCCCGACTGCACCAACAACCACATCCCCGACAACGGCAACAAGATCATGATCG…
	TRI13_DANRE(Q503I2)	Tripartite motif-containing 13	NOVEL_28460	L558903_seq0	-1.41433	4.24e-10	8.11e-08	4.44895	6.68429	5.56662	15.4519	14.2352	14.8436	77.1846	115.966	268.074	246.967	GCAGAAGGTGCAGCGGCAGCCGTAGTGAGCAGTAGTGTGCATGAGAACCAGAACCTGCATGATGAGAAGTTCCTGTAGTCATTAGCCAGTAGAGTTTGAAGAGTTGTTTGCTGCAATATGCTGTCGCTGGAGAGCACGCTGGATGTGAGGAGTATCGACGAGCCCAGGGGACACTGCTGCGCCATCTGCTACCATCCCTTCTCGCGAGACGGGCTCTTCGTACCCAGGAATCTGAGCTGTGGACATTCCTACTGCACAGAATGCCTTGTGAAGCTGGTGAACCATGGACAGAGGGGACACATCTGCTGCCCCACCTGTAAAACCACCACCAAGATCCCGGGACTGTCCAATGACGCCACCAGACTGCCCAAGAACTTTGGCGTGTTGGAGATCCTAGCA…
	unknown	potential coding RNA	ML_G34602	MLTU61646	-1.40662	1.2e-09	2.16e-07	1.05382	1.15101	1.10241	2.87842	2.96819	2.9233	74.1379	80.9759	202.502	208.817	TGGATTTGATGCTTATACTGGTGCATCTTAAAAAAGTGCACCAACAGTAATGCAATATATCCATTGAAAACATGTTATTCAAATTTCCTGTCTTTATATTGTACAATTTGCTAGAAGAATTCAGTTTGTTTAACTTGACTTTCATTGATTCCAGCGAACAGTTGGCTGGTGAAACCTACGTCGTGAAGTCGGAGCAGCCGACAACTGTTATCATCCCAACACCACATTTGAAATGCAATCCCACAATCCAATCCTCCTGTACagaagaaccccccccccccctcctgagTGTGTCCTCCCAACAGATGAGAGAAAAATACTCCTAgatatgaaaatacaaaatttctaCGTATGGACATACATGAAAAGTCACAAGGAAAATTGTAATAAAAATTCTCT…
	unannotated		GE_G21608	GETU33204	-1.39088	3.55e-05	0.00248668	1.70742	1.33595	1.52168	3.82434	4.15463	3.98948	39.6079	30.9908	88.7152	96.3772	GTATGACCTCACCCAGACTTCTACTAATTACAACCCCTGAAAGGAGAATGAACTCGTCCTTCCAGACACCAAAGTGCAGGGGAAAGACTATTATATCTATGATATGGGGAGGTTATGACTGTAAACGATGCAATATTTTAAATGACTATAATCTAAAGGAACTACAAATCGTAAATAAAAGATACATTTCGTAGGATTCTATATATTATTGTAACTGATAACCTTTAAGTTTACATATTTGTAAAATAAAATAGTTACCTATGCAAGAAGTAGAATGACCCAATCTATATCCGGGTCCTTGGGAAATCCCTTACGTCACCGGAAGCAGGTGCCTGCGTCATAGGTAATCCCGGCTGTCGTACGAGGTAATTTCGTTGGCCTTTGTTGTTGCGTGTCCAC…
PREDICTED: delta-sarcoglycan isoform X1 [Danio rerio]	SGCZ_MOUSE(Q8BX51)	Zeta-sarcoglycan	ML_G35687	MLTU63647	-1.39032	9.86e-14	3.1e-11	2.37317	2.56396	2.46856	6.70498	6.23673	6.47085	124.917	134.96	352.932	328.285	ATTGGGATCACTTGGGATGTAAATCACAAACGTCAAGCGGTTCAGTGCCttttgtttttcgggcgattttttccccatttttacctcaatttttGACTCTACCTGGAAGGACCGTAATCTACGGACTCTGCACAACAAGTCAGGTAGGTGCTATCACACAATAAAACATGGCGAGAGGAGGAGCGGCGAACGCCTCCTACGCAGTCAACGGCACCCCGTCCAGACCGCAGCAGCAGATGTCGTACCGGATCGGTATCTACGGCTGGAGGAAGCGATGTCTGTACCTCTTCATCCTGCTTCTCATGGTGCTCATCGTGATCAACCTGGCACTGACGATATGGATCCTCAAAGTGCTCAACTTCAACATTGATGGCATGGGAAAACTCCGCATCCTGGACA…
	unannotated		GE_G2819	GETU4288	-1.3888	2.27e-05	0.00168515	1.13929	1.09116	1.11522	3.09906	2.73943	2.91924	37.5767	35.9893	102.215	90.3536	CGACACGAGGTCGGGTCAGTTCCGCAAACTCCGAGGCTGCCATTCGGAACTGTAAGCGTGCAGAACTACACGGCTGTAACAACGTTTCCACTGGACCTGGCAGTGTTGACGGCTTGGTGTCACAACTAGCTGAGCAAGCTATTAAAGAGTACTGCAGGGAAAGAAGGCCGAAACAATACAAAACACGTAACGTTCTGAGAATTTCGTAAATTTCCTTTGAGTCAGAGCTGTAAACACAAGTTCCACGGGACTTGACAGTGCTGACGACTTGGGGCCACCACCTTTCGAGCAAACGAAGAGTACAGAGAAGGGTGACCGGAAGAAAATACAAAGCGTGTTCTGAGAATTTCGTACCATTTTCCAGTTGGACACTACCGACAGTATGTTTAACATGATGTG…
	lncRNA	lncRNA predited by CPC2	GE_G2876	GETU4380	-1.38481	3.53e-34	5.74e-31	71.6409	68.4083	70.0246	191.505	174.159	182.832	610.368	582.827	1631.59	1483.81	GAGAGTGGACAACGAGCTGGTAAGACGTGCGCTTGTCAACAACAGAACATACCTAGAGAAGACAACCAAACATGGGCGTTCTCGCTGTCATCTTCATCGGATGTGTAACACTCCTTTCTGCTTCAAGTTCAGCTGAGAGCAGCCAGAAGCAGGCAGAAGTGGTCGAGCTTCTGGAGAACAGCCTTCGGATCCTTGAAGATGCATTTGACAAGGAGCAGCAGCTAGAGCAGCAACAAGACATTTCTGAAGTGTCCAGGTACATCGTAGCTGGTGTCAAAACCGGAACTCGTAAGTCGGGCTTGT
	unknown	potential coding RNA	NOVEL_68559	L6330675_seq0	-1.38423	0.000236566	0.0125416	2.23157	2.35939	2.29548	6.749	5.22894	5.98897	27.4208	28.9914	82.9295	64.2515	GGATGCCGGTCCCTCCCAACAACCACATCCCCAACATCAACGGCAGCAACAACAACTCTCCGTCCCACCACAGCCGCCTCAACTCGCCCGTACGAAACAGCCCAGAGAAAGCCAAGATCCTGAAGATCAAGGATTTCAACAACCCTTCCACGGGAAACGGCAGGAAGGTCACTTTCGTCGATCAAAGGCCAGATTCTCCAGTGAGCTACGACGGCTCGCATCACTCCTCTCCGACCAATAGCAACAAGGGGTTGAACTTGAAGAACTCCCCGAGTCACGTGGCCGCGGCGAGCTATCGGAATTCCCCCACGAAAACCGGAAAGAGTTTGTACGAAGACACCAACAGGAACGCTGCCTACGGCAGTCCCAACAGGAACGCGTTTGTGGATAACAACGTCA…
	lncRNA	lncRNA predited by CPC2	FE_G38405	FETU74128	-1.3765	4.7e-09	7.82e-07	8.89564	7.59601	8.24582	20.251	22.5665	21.4087	84.2937	71.9786	191.895	213.837	CCTGAAGGCATGTCATGCCCACTCTCTCTTCTAGAAGTTCTACATGCACGGCGGGCTGAAAGTGAAAGGAATATCGTGTTCCTTCAGCGACGTCTTCACTTCTGACGATCCCTGACCACTGAGCGGCCAGAATGCAGTCCCTCCACGTCCTGTGCCTGGTGCTGATCCTCAGTACTGTTGCGGGGTATCCCTACAAAACATGGGACAGAAACGGGAGCAACGAAAGTGAAAAGCAAGTAGCAAGTGAAGAAACAGAAGGTGATGAAGGAGGAGATGAGGGAGAAGGCAATGAGAGTGCTGAAGATGAGGGTACTGAAGATGAGAGTGCTGAAGATGA
	unknown	potential coding RNA	NOVEL_59101	L62103_seq1	-1.36807	3.72e-08	5.16e-06	5.63037	4.03164	4.83101	13.2258	11.7112	12.4685	584.978	418.875	1374.12	1216.76	GTTCAGACGTGTGCTCTTCCGATCTCGGACTGGTCACCTGTATGGAGGGGACTTATCGCCATCACGTCACGGATTTAACTATGAATGAAGATTATTTCCGCTAATTTATTTTTTGCGGCGAAAGATAAGTATAAAGGTGGTGAAACTACAGCCAAATTTCATTCCCCTCAAATCGGAAACAAGAAGACAAGAAAGAAGGACTGCATCTCCTGTTACCGCCAATTCCTGACGACTTTATCTGAAAGTTTGTAATAGATCTATACGAACGTGTAGCATTGGCCAGAAATGAAGGTATCTAAAAGCACTTTTTTGAGCGGCCTGGTCTCGCTCCTGCCGCTCCTGGTGGCGGGCCACTCCTGGATCGCCTGCACGGACTACACGGAGATGAACGGAGAGTAC…
ETS domain-containing protein Elk-3 [Myotis davidii]	ELK3_HUMAN(P41970)	ETS domain-containing protein Elk-3	FE_G32286	FETU62321	-1.36613	2.62e-27	2.57e-24	1.92545	1.6643	1.79487	4.66749	4.58436	4.62593	449.905	388.884	1090.62	1071.19	ACCATGTAACGTTTAACCAAATCCGTCCATTGTCCATCTATACATGAGAGAGACTTGGACTGGGACACTTTGTTAATCAATAGAATTTAGTATGATAGTGAATACACTATTCCCTGGCATTGGGACAGTACGTTTTACTTCTTATTCTTTCAAAATGCCTGTTTTCAGACTAAGGTTCTCCTCCTGTAATATACACAACGAACTGTCCCTAAATCTCAAGGTGCGCCGCCTAGTATGAAGTAACACACCAACAATGCAAACACTCGATACGGTCCACAACATCCGACCAATGGAGAGGCTCCTCTCATATACCCTCGCCATGACCTCACTGGTCATCTACGTCAACTATTTAATGAGGGTGTTTCCCGGCTTCCGGTTGGTTTGCGCGTGTTTAACATT…
	lncRNA	lncRNA predited by CPC2	GE_G2846	GETU4326	-1.36599	1.3e-51	4.18e-48	54.3347	54.2749	54.3048	137.343	142.608	139.976	1581.27	1579.53	3997.01	4150.24	TTTTTTTAAACACGAGTTTCAAGGTGTCTTCCATATAAGTGTTAACTCTCACTGATAGCAGAGTATATCCTTTTCCTTTGTCCTTTAGATGGAACAATTTTGACTTTTGTGTTAGACTTTCAACTGTATAGACTGGGGTCCAACTTTCTTTCCGTTTCCTATGGTTAATATAATATATACTTGAAAAAATGGTACTAAATGATATAGATAAAAAAACATCTATGTGTAGATGGTGCCACATGTATTTAGGCTGCTCTGGTGGACTAACAGCCTGTGTTCTATGATAGACGTGGCATCGGTCTCAACATGAGGTGGTTTATCAACATCATTGGCAATACATATACACAGCGTCTACTTTTACGACAGAATCACAATATCTTTAGACTCAATGCCTTCAAA…
	PLMN_PIG(P06867)	Plasminogen	NOVEL_68762	L6333678_seq0	-1.35863	0.000190628	0.0104462	2.28258	2.11471	2.19864	6.88436	4.38003	5.63219	34.53	31.9905	104.144	66.2593	CTCCGACCGCCCCACCGGACGCATATTTCTCCTATACAAGCGACTGTTACTTCGGCAGTGGTCTGACTTATCGCGGGACTGTTAGCACCACACAAGGCGGAATCACGTGTCAGCGGTGGGACAGTAGGACTCCACATGACCAGGACTACCCAAACAGGTTTCCCCTTGGAGATCTACGTGAAAACTACTGCAGGAACCCAGACGGTCCACCCTATACACCGTGGTGCTACACGACGGATCCGAATGTTCTTTGGGATTTCTGTCAGGTTCCCAAATGTTATGCAAATGAGTGTTACGTACCAGACGGGGCCGACTACAGAGGCACAGTGGCGGTGACGTCATCGGGAAGACGGTGTCAGCCATGGAACAGTCAGAGTCCTCATCAACACGACAGGACAC…
	lncRNA	lncRNA predited by CPC2	GE_G2987	GETU4542	-1.35767	8.02e-06	0.000672889	0.829536	1.30208	1.06581	2.9164	2.54869	2.73255	37.5767	58.9825	132.109	115.452	CCGCCACAGTATCAAGCACCAGGTTCGACCCAAGAGCTAGAGGATTATGAGGCTGATGAATTTGGTAAAAGAGGTGTTGGAAGGATGGGCCAGTACCACGGGGTTTCAATTTTTTAGTTTGTTTTAGTTGAAAAAATTGTCTCTGATATGCAGAAATGGACCACAATAATCATTTTACTTCGAATAACTATTCTTTTTACATAACCAAGTGTTTTTTTCAACAGTTATTTCGGTGTCTGTATGTCACCTTCATCAGGGCAATTCTGACTGTTTAACATCTGCATCTGTAAGCAGCGCCGCCTATACTGCAGTACAATGTGAATCTGTCAGAATTGCCCTGAAGAAGGTGACAGATGGCCACAGAAATTTCGGTTGAATAAAACACTCGGTTGCATACAA…
	CHST1_DANRE(Q6DBY9)	Carbohydrate sulfotransferase 1	NOVEL_30106	L561746_seq0	-1.3568	3.75e-13	1.09e-10	3.42198	2.73823	3.0801	8.1753	7.59471	7.885	157.416	125.963	376.075	349.367	TAAGGCGCATGCGGCCAACGCATATTGACGACAGCGGGTGCAAATCTTACTCACTTCGGTGTACAGTCTTTGTTGTACGGTGTTCTTTTGAGGGAAATCCGGTGTTCTTCTATTCTTCAAGTCTCTCTGTGTTGAAGGCTTTCCCGTAAAGGCTGGGAGTGACATCTACAAAGGAAACGTGAATTCCGACGGATGGACAAGTCGTCTTTTACTTGAAGAAAGCTTCCGACTGTTGAACCGAATCGTGCATTTCTTACTTCCACTGTTATAGTGCAGCTTGATTTTTTACGTACCATCTCTACCCAAGCTGAATTTACAATGTGCAGAACAATGCATATGTGCCGAAAACTGCTTCTCCTCAATTTAAGAAAGATACTACTCCTTGTACTCTTCGTGGGG…
	unannotated		FE_G5603	FETU10660	-1.35404	1.94e-08	2.8e-06	1.70049	1.69621	1.69835	4.77925	3.89986	4.33955	76.169	75.9774	214.074	174.684	GCATGAAAACCGCTCTTTAAGCTCTCTTAAAGTGTGCGTAAGGGTACCGTATTGGCATTCTTTAAGTTACTTTACGCAATGCTTACGCATTCGTAAATATTATGTTTAAGCCATAATTACATGCGTCCGTAAACGGCACGTAGTGGCACACATTTAAGCAACATTTAAGTTTCGTAAAGCATACTTAATTCCAAATGATTACGCTACCTTTAAGCTCTGTAAAGTTCCGTAAATGATGTGATTTAAGTTGTCTTAAAGTTTTCTTAAAGAGTAATTAATGGCACTCATTTAAGATCTGTAAATCACTTCTTTAATTCAATGATTTTGCATACTACGATCATGTGTCAGTGAATGTATCTTTTATGTAATGTGGTGTAATGTTATGTAATTCAGGTATCC…
	SYLC_PONAB(Q5R614)	Leucine--tRNA ligase cytoplasmic	NOVEL_94466	L6610141_seq0	-1.3515	1.86e-09	3.27e-07	1.61038	1.97634	1.79336	4.607	4.54826	4.57763	78.2002	95.9714	223.717	220.864	AAACCCCTCAGCAACCTCTGGGTGGAGCCTGGGGTGGAGGTGAGGTTTGTGAACCCCCAGCCGTGCAGCGGCCATTTCAGCCTAAACCTGCCCGTCCGTCAGGGGGACACCAGGGACAAGGTGCTGGGGCGGATCGTGCGCATGGACAGATCAATCAAAGATGCCACTCAAATCAAGCTGATGCGATACGATGACCCCCTTGTGGGGCCCAGATCCATCCCTGTTTTCAACCAACCAGAGAAGGGGAAGACTACCATCCCAGAGTCCTCTGTCTTCACTGTCAACCTGGAAACCCAAAATGTATCATTGTCTGAAAACGGGAAGTCTGTAGATGTGGGAAGAACTCTAGTGTACCTTGTACAAGGAGCAGATTTCTAGACATTATCTAATATGTTACAA…
	unannotated		GE_G21059	GETU32277	-1.34992	8.8e-05	0.0053373	14.7974	9.35825	12.0778	27.9491	33.6198	30.7845	377.798	238.929	713.579	858.36	TATAAAGGCCATTACCGTACGTAAATCCCCCACTCTCCTGCCAACTTGAGGAAAACGAGTTGATCTGCGTTCAGTCCAGGCTCCGAAGAAAACGAGTTCGAGAACAGCGATGTCTGACCCCAAGGCAAACATGGACAACAAGTCCGACCAATGCAACCCCAACAACCCCAAGTTCGAGGGGCATGAGAAGGGCTACAGTGGAACTGGGACCAAACCTGACCTGGACAACCACGGCAACCAGCTCAATCCCAACAACGAGCGTTTTCAGCCCAAGAAGTCGTAAAGGACACGGCGGAAAACTCGCCTCCAGCTGGCTTCACTTCGCATTGCTTCACGCGCCGGATGACATTACGTTATTCAATCTTTACAACAGCCATTTGATGCAAGGAGAGATGTAGA…
polyubiquitin-C precursor [Rattus norvegicus]	UBC_RAT(Q63429)	Polyubiquitin-C	ML_G35420	MLTU63150	-1.34454	4.87e-43	1.06e-39	12.5319	12.8905	12.7112	32.9392	31.6199	32.2795	1016.6	1045.69	2672.06	2565.04	GAAATATTCCTGCGATAcgtctgaattttttttctacatttcctTACGTATCTCCACAAAATTGAGAAATAATGTAGAGCTGACATTTTCTTATATTTTTAGAGTTCATACTTCAAATTCTTACAAAGAACTGAAGCATGAATAGAATAGATAGTGTTTTCTATGTACTATTTTCTTGCACTGCACCAGGATATATGAGTAAAAGGTCCTGAGTATAAAGTACGGGAAATTTGTTGTTCAGCATTTGTTCCCGAAAACAGTTTTGAAGCAGTTTTGTCGTTTGTTTCCTGCTCGTTCATTAGAAGAGAAATATGCAGATCTTTGTGAAGACACTCACAGGGAAGACCATCACCCTTGAGGTGGAGCCCTCTGACACCATCGAGAATGTCAAGGCTAAGA…
	PLMN_MACEU(O18783)	Plasminogen	NOVEL_79720	L6461671_seq0	-1.34277	0.00122611	0.0492087	1.96685	2.02409	1.99547	5.34788	4.7723	5.06009	22.3429	22.9932	60.7507	54.2122	ATGGGAGATCTGCAACGTGCCCGGATGTGACTGTGTGCACTATAAAGGAACAACCTACCGCGGGACCATCGCCGTCACCTGGTATGGGGAGACGTGTCAGCCGTGGGCCAGTCAGACGCCGCATAGCCACAAGTACACGCCTGTCAAGTACCTGAACTACGGCCTGGACCAGAACTACTGCCGCAACCCGTCAGGTTCCGCCATGCCGTGGTGCTACACCATGGACCCAGGGAAGAAATGGGAGTACTGTGACATACCCGGATGTGAGTGTGTGGAAGGGACCGGAGCAACCTACCGCGGTACCGTGGCCGTGACCAAGTCAGGCACGCACTGTCAGCGATGGGACAGCACATATCCCCACAAGCCCCGCTACACGCCGCCGGATGGTAAAGATCACAA…
	lncRNA	lncRNA predited by CPC2	FE_G38556	FETU74394	-1.33699	0.000290897	0.0148493	2.05039	2.48409	2.26724	5.69076	5.76874	5.72975	26.4053	31.9905	73.2865	74.2908	GAGCTACATGTAGTAAGCATATTTCTCAGGGCTGGATGCATTTCTTTTTCATTAGCAGTCATAGTACAGTCAAACTTGCCTAAGAAGACCACTCAGGGGACCAGTTAAATTTGGTCTATATGGACAGGTGGTTGATATAAACGGCTGCAGGATTCTTAATACTTCTGTCAATGGGGAAAATTATCTGAGGGGCCACCAAAATGTGGTCACATTGGCCAGGTGGTCCTTATGTAGAGGTGGTATGTAGAGTTTTTCTGTACTTCTGTTAGGGTCACTAGTGTAGCCTGGTATCCAGCCGTATTATAGCTCCCGAGTCTCTTCTGTCCTCTTCGCTATAATACGGCTGGATACCAGGCTATCACTAGTGTTCTGTTGAACACTGTACTGGATGTCATGAAC…
PREDICTED: ATP-dependent DNA helicase Q5 isoform X5 [Sarcophilus harrisii]	RECQ5_HUMAN(O94762)	ATP-dependent DNA helicase Q5	ML_G35652	MLTU63613	-1.33151	2.37e-10	4.69e-08	0.761164	0.894276	0.82772	2.16817	1.99838	2.08327	94.4496	110.967	269.039	247.971	CTGGACAAGTCGTGGCACAGCAGTCATTCATCCACTGATTCTTCTCAGTAGTGTTACATAACAGAGCAGACGACAATGTCGGGGTTCGACAGAGTAAAGCAGACACTGAAGGACGTCTTCAAACACGACGAGTTCCGATCCGAAGCCCAGGAAAATGCAACGAGGGCTGTTGTTCGAGctcGCACCTGTAGTGGGAGGAAGGATGTGTACATCTCCATGCCGACAGGAGCGGGGAAGTCCCTGTGTTACCAGCTGCCGGCCGTCATGGCTCCTGGCATCACCATGGTCGTGTCTCCTCTCATAGCACTCATGCAGGACCAGCTAGAACACCTACGCAAGCTGAACATCTGTGCAGAGTCTCTCAACTCCAAACTTAGTGCAAAGGATCGCAAGAGAGTC…
unnamed protein product, partial [Oncorhynchus mykiss]	THOC2_CALJA(B0KWH8)	THO complex subunit 2	GE_G2902	GETU4418	-1.32784	1.71e-05	0.00131503	1.24157	1.61102	1.4263	4.34038	2.81726	3.57882	44.6858	57.9828	156.216	101.397	GAAGAAAGAGAAGGAGCGTTGTGTGGCACTGATGGAGAAGTTACGAGAAGAGGAGAAGAAACAACAGGACCACTGCAGCAGGGTGCTCTCCAGGCTCAAACACGAGAAGGACTCATGGTTCATGTCTAGATCCACAAAGAATGAAACGATCACCCAGCTGCTGCAGCTGTGTATCTTCCCGCGCTGCCTGTACACAGCTAACGATGCGGTGTACTGTGCCAAGTTTGTGCACATGATCCACAACATGAAGACTGAGAACTTCTCCTCACTGCTGCTGTATGACAGGGTGTTCTCGGACATCTCCTACATGGTGGCCAGCTGTACGGAGAGCGAGGCGCGGTGTTATGGTCGCTTCCTGTCCGCCATGCTGGAAACGGTCATGAGGTGGCACAGCGACAA…
PREDICTED: interferon-inducible GTPase 5-like [Latimeria chalumnae]	TGTP2_MOUSE(Q3T9E4)	T-cell-specific guanine nucleotide triphosphate-binding protein 2	ML_G408	MLTU681	-1.31963	3.81e-07	4.34e-05	2.02311	1.6986	1.86086	4.40685	4.88207	4.64446	69.0599	57.9828	150.43	166.652	CATGATCGAGAGAACAAGTACCAACTTGTCTTACGTCGCAGTCCCCGGTACGACACGTGTATTCACCGACGATGGCGGAACGTGGGGAGGCTCCAGCCCCGGAGATCATCGGAGAAATGAACGAGGAGGAACAGGGGATGTTGAGGAACTTGGCCGCAGCCGGAGGCGCGAATAAAGCAGAGATACTGAAGAAGATTCAACAGTACGCCGCCGAAAACATGGAGGCCTGGAAGAATCAGAAGGTGTACATAGGCATTGTGGGTGAACCCGGAGCAGGGAAAAGCACCTTCATCAACTCCATCCGCGGGCTGAAGCCCAAGGCCCCGGGTGCAGCGGAGGTGGGGGTTACACACACCACCGAAGTGACCACCGACTATCCCCACCCAACACGCCCGGACA…
Zonadhesin, partial [Cuculus canorus]	ZAN_MOUSE(O88799)	Zonadhesin	ML_G18481	MLTU32953	-1.31504	0.000451146	0.0213002	2.5293	3.38605	2.95768	6.53225	8.20088	7.36657	25.3897	33.9899	65.5721	82.3222	GGGACATGCTGTGTCAGAGCCTGCAGGCCTACGCTGACGCATGCGCGGAGAACGGCATCATGGTGGCCAACTGGAGGAACGAGTCATTCTGTCCGTTGATGTGCCCTGCCAACAGTCACTACACGCCCTGCTCATCCGCCTGCCCCGCCACGTGTTCCAACACCGACGCGCCCAGGCTCTGTCCACACGCATGCGTAGAAGGCTGTGAGTGCGACGAGGGTCACGTGCTCAGCGGACAGGACTGCGTTCCCATGGAGCAATGCGGCTGTACCGTGTATGGAAACTACTACCAGCTTGGAGAGGAATGGGGAGAGGAAGGCAACCGGCATTGTATCTGTGGCGAGAACAACCAGATCC
PREDICTED: serine/threonine-protein kinase SIK2 [Alligator mississippiensis]	SIK2_MOUSE(Q8CFH6)	Serine/threonine-protein kinase SIK2	FE_G21637	FETU41416	-1.31458	1.83e-41	3.72e-38	7.79846	7.67649	7.73748	19.7731	18.7156	19.2443	1096.83	1079.68	2781.03	2632.3	TCGCACTGACGTCGTCCCCAGCCTGCCTGCCCAGCAAAGGGGAACCGGGAGCGCTCACGCAGCTGCCGCACTACTCAATACATCACGTCGGGGTGGGAGACCAGAGCTCCGCGCTGGCGGACAGCCCAGCTCTCGGTGTTGTTTACCCCTCCACTGTCCTCTCACTTTTCTCAGGGCCTGAAGAGACTTAAAATGTCGCCTGTACGGACGATAGAATCCCGCCAGCCAGCTGTGCAGCACTGCTGAGAGCGCCGTGTCCGAGCCCTGCGGAAACCACACGGAAGAAAAGAAAAACACTTTGTGGGGAGGGAGAGCGCCGCACGCCGAGACCATGGTCATGGCGGAGAGAGGTAGAGGCCAGATTCGCGTTGGCTTCTACGACATCGAGAAGACCATAGG…
	unknown	potential coding RNA	NOVEL_84981	L656353_seq0	-1.31326	0.000360042	0.0177679	1.14541	1.12749	1.13645	3.15392	2.49097	2.82244	30.4676	29.9911	83.8938	66.2593	ATAAGATCATCTCAGAAGTAATTTTTAGCAAGCGTGGGGAAAAATGCTTTGGCAAAAAATTTACCTTTTGTATGAAATCTAATCATCAGGAAGTTTGAACAAATGACTCAACACATTAAAAGGACATAATGTAGAAATTTGGCACCAAAACTTCAAATGTTCCTAACATAAAAATCACCGATCAGATTGACATGTGTAACTTGTTTCCAACTTATCTGCGTCATTTTATCACTTTTCTAGCGCTAATTAACAACGCCAACGTAAGCCACAACCAAATTTTCTAACTTCCGGGTAGCCTACCGGAAGTAAGCCGGCCGTAGATTTCCGAATCGACCGTTGCGGTCGCAGATCTTCGGAGCTTCGCGGGGACTTTCAACAAACTTCAGTAACGATTCGACC…
	unknown	potential coding RNA	FE_G37853	FETU73048	-1.31142	2.3e-13	6.83e-11	2.42339	2.35281	2.3881	5.79978	6.05456	5.92717	148.276	143.957	354.861	370.45	GAGTTACACAAAATTTTATTATCTTTGTCAAGGTGACGTTTAGTACAGTACATGTGTCTTAAGTTGTGTTTCCAAATTCAGCTTCATGAAATATACTTCTCAATATTGAACTTAAACGTGCCAATGAATATGGTAATGCATGTATCACTATCTTCCCTGATATTGTTAAGTAGGCTGAAATCATATTTTATTGACAAGCAACTGTGAGGTATTTCATATGAAAAATAGTTTAATATTGTAATTGACTTGTAACACATTCATGTGATATATTGAAGTCATTGATTTGTCAGTGTACAAGGGAGTACATATTGGTTGCCTTACTGCTGTACCGTCATAAGTCATTGTGGCTTTGTTGTATACAGGTTTTGCACATTATTCGAAAAACCTATTTTGATTTTG…
	unknown	potential coding RNA	NOVEL_44066	L5911412_seq0	-1.30904	1.7e-05	0.00130985	1.64751	2.16232	1.90491	4.97368	4.4682	4.72094	39.6079	51.9845	119.573	107.42	TAGACTCCAGCAGGTTTTTTAGTTGTTTTTGTCAGGCTTTCTATTTTGTCCTTTTTCTTGAAGTATGCCAGCCTGTTAGGTTTTGACATTACAATATACAATACAAAATAGAAGGCCCGATAAAAAACGACTAAAAAACGTCTAACCTCTGCTTGGAGAGTAATTTAAGGTAGCATTTGTCGTCTTTCATCAGTACCACCACACTCAGCTGTTTTAAATCATATCCAGTTGCTTGAGTAAATTTTGTAGTGAGTATCTCATTACCTTAATGTCTAAGCTTCATCTTTTTCAGTTAAAGATGATTTTAGGCACTTGAATGACATATGTCCAACTTTCTCCTTCATTTGTTTACCAGTAACAAAGATAGAATGAAGATACCTTTTATTTCTAATCAACTGT…
PREDICTED: beta-1,3-galactosyltransferase 6 [Jaculus jaculus]	B3GT6_MOUSE(Q91Z92)	Beta-1 3-galactosyltransferase 6	FE_G23620	FETU45207	-1.30643	2.46e-13	7.26e-11	2.60914	2.29956	2.45435	5.57409	6.56795	6.07102	174.681	153.954	373.183	439.721	AAGGTTACAAAGGGCTATTCCGTGGCGTCTAAACACCATGGTTATCAACAGTATGATCTATGCTGTGAATTGAAACTTTGTACGTGCGGAATTCACCCTGTATGGTCTTCAACTGTGATTATACAATATCACAAGCTGTTGGCAGATTCGTCAGAGGAGCGCCGACCCACTAGCAGCGACCAAGACTCTGACTTCGTGACAGTATCCAGGTACAGCCGTTCATTTTTCCTGAACGCTCCGAGTAGCCAGCAATGTTGTGCCGCCGGTTTCGTCGACATTCCTCCACCATTTTTGTCTTCTTGTTGTTCCTTCTTCCGATGTACCTCGGCATTTTGTACATTCTAAAATGCGGCGACCCCATCATTGATAGCTACATCGTGCAGAGAGATCGAGAGCCAG…
	unknown	potential coding RNA	FE_G27484	FETU52658	-1.30596	1.74e-12	4.55e-10	1.83148	1.92861	1.88004	4.61032	4.68753	4.64893	131.011	137.959	329.789	335.312	ATTGAACCAAATTGATTAATTTAAACAAAACCACAACAGTACAATTAATACAAGAAGTTTCAAACACGGAAGTGATTAAAATTGGGAATCTCATTATTGCAAATAAAATATAGCATATTCTCAATTCATAAACTTTTTTTAGGCAAAATATTTAACGTCCTTGTAGAAACATAGATACACCCCTATGACATTTGTCTGAGAAAGAGTTCGTCATCTGTCAAAGATTCTCTCACAGCCAATCAGGTTTCGCCAACTACTAGCATTGCGTCATCGGGGGTGTTTCCCCGGGTCACCTGTATCAACACGTCATCCACCGAAAAATCTCGGCGATGGAGTGACGCAATCGGTGACTCCAAATAGCCACAAACGTATAGTTATGAATATAGGGAAAGGTGACGT…
	TRI33_MOUSE(Q99PP7)	E3 ubiquitin-protein ligase TRIM33	NOVEL_9664	L525232_seq0	-1.30367	5.46e-06	0.000485316	1.18746	1.33935	1.2634	2.8422	3.3992	3.1207	48.7482	54.9836	116.68	139.546	CGGGGTTATTTGAGGTCAGTGTGGAAGTGGCGTCAGAAAGGGATGGCCAAACTTTCTCAATTTTCGGTGGATTTTTCCGAGGCGCTGAGCTCCAGCCGTCCCGAGGTGGCGTCCCTGCTGGTGTGTCAGCTGTGTGAGAGACTTTACAAGCAGCCCAGGATCCTCTCCTGTCTGCACACCTTCTGTCACAAGTGTCTGCAGTATGAAGTCCTGAAGCAGGGAGGGGAGGGACAGGGAACCATGGCCTGTCCTGTCTGTGCACAACATACAGCACTGCCCAGAGGCATCGCTTCCCTACCAGACAACCATGTGATCACCAAGATGCAGGAGGCTGAAGCCATCATGAGCGGGAACATCCACTGTACCAACTGTGACATTGCAGGGGCCATCGCTGCAGCC…
	lncRNA	lncRNA predited by CPC2	GE_G23520	GETU36043	-1.30288	1.07e-18	5.43e-16	9.85048	9.65601	9.75325	24.6296	23.4915	24.0605	243.741	238.929	609.435	581.275	GCAGAGAACAGCATGCAGACAGCTGGGTCATCAGCAGCCAACAGAGGCCATATGATCCGGCAGACATCCTACAAACTAGCACAGCAGCATCCTGTCACATTGCCTGATGCGGCTGCAAATGAGCAGATGAACTACAATCACATATCCAGCCAGCCAGAGATGCTGCCCCTCATCCCCCAACTGAGCATCGACGAGGTGGATGCCGAATGTGAGAGCATGGACACATCAGACTCTCTCAACTTACAGTCAGGGAACTCCATCTTGGCTTGTTAGGAGAGGACTGTCCTGTCCATGTGAATGAACAGTGTAAAATGGTGTTATAGACAGGGACCAGTTATGATTATAGCTTGGTGCTGTATGATGAAGTTTGCAATAAAATGGAAAACAATGAAAGTACAG…
	unknown	potential coding RNA	FE_G4761	FETU8943	-1.29404	1.75e-19	9.65e-17	2.27824	2.016	2.14712	5.20068	5.32811	5.2644	291.473	257.923	665.364	681.668	CAAGTATTCAATTTCCAATCTAACGTCGTTTAGATTACGTCACTTTTAGTTTCGCAGTTACGTCACTTTTAGTTTCGCTATTACGTCACTTCCTTTTTTAGTTTCACAATTACGTCACTTTTAGTTTCGCTATATGTAAATATGACACACCTGCCACCTCTCAAGTATCTCTGAGACATTTAAGCGTATGTGTGAAAACAAAGGAACAGCAACACAACTTTTCTTCTCCCATACCTTTCACATTCGCAAACACTGTTGTTCTCAGGTGAAACAGATGACATAACGATACTTATGATTTGGCCCTCTTCACTTTGAGCGGTTGTGCCTCGCGGGTCGGACGCGTGTTTTGAAGTTCCTCACGACTACGGACCAAAGAAAATGGCAGACTATAAGGAAACG…
	NAGAB_CHICK(Q90744)	Alpha-N-acetylgalactosaminidase	NOVEL_90187	L6564409_seq0	-1.28485	7.84e-05	0.00485657	1.43676	1.61071	1.52373	3.56206	3.86627	3.71417	36.5611	40.9878	90.6438	98.3851	TTCCGATCTGAAAAGAGACAGCTTCAGTGGTTCGTCCAAAAGATACCTTTTTACTGATTTTAAGAATATTCTTTCTTCAGCTGATAGTTGGAGACTACAGTTTGAGTTACGAGGAGTCCAAAGCCCAGATGGCCATGTGGGCAATCCTGGCCGCGCCCCTCTTCATGTCCAACGACCTGCGGTCCATCTCCCCCGAGGCCAGATCCATCCTCATGAACAAGGAGGTCATCAGGATCAGCCAGGACTCACTGGGCATGCAGGGACGAAGAGTCATCAAGGTAGGTCTCCGAAGGTTACTCGTTTTATGATCATCATTGATCTGTTACTTTGAATTGGGCCACACTGCCTTGATTATATGGATGCCATCTGCAAGTGCATAAACTTTTGTCCAATTAAAAG…
PREDICTED: putative maltase-glucoamylase-like protein FLJ16351 [Corvus cornix cornix]	MGA_HUMAN(O43451)	Maltase-glucoamylase intestinal	GE_G3063	GETU4646	-1.28364	1.22e-12	3.29e-10	1.44718	1.45464	1.45091	3.63845	3.42531	3.53188	144.213	144.957	362.575	341.336	TTTTTTGAAGGCCTTTGCGAGGTAAGGGTCACACACGCGTGTACCCTCGTGCCTGCACCTCAAGTGTCAAAGAGCGTCGGTCTAACAGACGGAATAGAGACTTGACTTGTGAAAAATTGCAGCTGTCAACGGCTCAAACGAGGTGAGGACCGAAATGGCGGCGTTCTACCTGGCTGTTCTGTTGATCGCGCTCACTCCCTGTGGAGCGGTGGACGACAACGTCCGTTTTGACTGTTACCCTGAAGACGGTGCCACGGAACAGCTGTGTCTAGATAGGGGGTGTGCTTGGGAGGAGACACAGAACCCCAAGGCACCAAAATGCTTCTATTGGGACCCTTATGGATATCGGGTGGAGGGCAACGTCCAAGACACGGTCCTCGGGAGTAGAGCTACCCTCCG…
	lncRNA	lncRNA predited by CPC2	GE_G23523	GETU36050	-1.27411	8.43e-05	0.0051697	4.77036	3.25827	4.01432	10.353	9.04626	9.69963	49.7638	33.9899	108.001	94.3694	CCTGCCTGCCCAGCAAAGGGGAACCGGGAGCGCTCACGCAGCTGCCGCACTACTCAATACATCACGTCGGGGTGGGAGACCAGAGCTCCGCGCTGGCGGACAGCCCAGCTCTCGGTGTTGTTTACCCCTCCACTGTCCTCTCACTTTTCTCAGGGCCTGAAGAGACTAAAATGTCGCCTGTACGGACGATAGAATCCCACCAGCTAGCTGTGCAGCGCTGCTGAGAGCGCCGTGTCCGAGCCCTGCGGAAACCACACGGAAGAAAAGAAAAACACTTTGTGGGGAGGGAGAGCGCCGCACGCCGAGACCATGGTCATGGCGGAGAGAGGTAGAGGCCAGATTCGCGTTGGCTTCTACGACATCGAGAAGAC
	MFGM_BOVIN(Q95114)	Lactadherin	NOVEL_74531	L642022_seq2	-1.26793	6.71e-09	1.07e-06	2.10743	1.91015	2.00879	4.43786	5.23904	4.83845	102.574	92.9723	216.002	254.998	TCAGAGATGAGCGTCCACCACGCTGTGTCGCACTCCAAGCTGGAATGTGTGGAAACGGCAACGGAGGCAGGAGCTTGGGTTGCCAAGACAAACGACGAGAAACAGTTCCTGCTGATAGACCTGGGGAGCAGGAAGGTCGCTACCGAGATCATCACGAAGGGCAGGAACTCCAACCCGAACGGGCCTGACGGAGAGACGTCACAGTGGGTGACGTCATACACCATCTCCTACGGAGTGGAGAACGGGGATGAGACTGAATACAAGGATGAGAACGGGCAGCTTGTGGTGTTCGAGGGAAACGTGGACCGAGACTCGGCCGTGGTGCACTCCTTTGCCGAGTACAGCGGTACCTTCTACGCGCGGTTCGTCAAGATTCGTCCCGTCACCTGGCACGGCCAC…
PREDICTED: dual specificity protein phosphatase 1 [Callorhinchus milii]	DUS1_HUMAN(P28562)	Dual specificity protein phosphatase 1	ML_G25239	MLTU44905	-1.26653	4.91e-07	5.43e-05	6.72197	4.8296	5.77578	12.8834	14.9063	13.8948	492.56	353.895	944.046	1092.28	ctcattcattcattcaacagcGGACGTAGTAGTACTACTCCCACACTCATCGTGTGTGGATACACTCTTGGTATCAAGTAGAGAGGATTCCTTGTACcatatccttttttttaaaacgtaGATACAAActaggaagaaaaaaatgacaatggaCAACTTTCAGGAGGCCGTCCACGTTACCGAGATCACCCACCAAAACCTTCGGGCGTTGTTGGAGGGATGCACCGAGAGAGTCCTGCTGATCGACACGAGGCCGTTCTTGGCGTTCAACGATTGTCACGTTGTGATGGCGGACAACACACACTTTCCGGCTATCATCAAGCGGCGATCCAAGGGTTCTGTCGGCCTGGATCTCATTATCAAGGACAGGAACAAGCGAGAGAGACTGCTGGCCGGTTT…
	unknown	potential coding RNA	NOVEL_75889	L6411292_seq0	-1.25496	5.01e-09	8.28e-07	2.52054	3.21727	2.8689	7.17972	6.5165	6.84811	92.4184	117.965	263.253	238.935	GACAAGACGAAGCAGAGCGACGTCAGCAGGAGGAGCAAAAGTACCGAGACCTGCAGAATGCACAGATGGAGCAGTATGCAACCATGGCAAAGGAGTTCAACGAGAAGTCCTCCTCCCAGATGCAGGACCTGATGATGAGGATGCAGGAGCAGCAGGCAGACATGAACAAGCAGATGATGGACTTGGTGACGGCCATCAAAGATACACCTCCACCTGTGGTGAACGTGCCAAGTCCTTCTCCATGCTGCATTCTGTAGTGTCTTCCTGTTATTGAATGACATCTTTGGTATAAATGTTCCAATGGACAGGACAGCATACAGTATAGGCCACACTGATTTCATCAATTGATTCTCAGGATTCAGAATTGTTACTTGGTGATGGGGGAAAATTAAAAACAAA…
	OPSUV_MELUD(O57605)	Ultraviolet-sensitive opsin	FE_G34415	FETU66428	-1.23857	4.17e-19	2.2e-16	3.83406	3.33208	3.58307	8.46153	8.44509	8.45331	338.19	293.913	746.365	744.916	AAAAAAAAAAAGTTAAAAAAACAGCCGGTGCCTAACCTCTGCTTGAAGAGTACCAAGTTTGGATGGACATAGGAGTCTCATTGGTTCTACGCAGTAGCATTAGGATAAACGGCGCCCTCACGCGGATAGTTATGCAGTTCATGCATGTACATGTCGCCACCTTAAAAATAGGGCGAGGCGGTCGCTACGCCAGGCTGTCTTTTGTGTTAGCCGCTCCCCCATGGACGTCATGATGGTGGTGCCAGACACGATTGCTGGTGGGTACGCAGAAGTACCTACGTAATCAGCCGTGACGTCACAGCTACTGGTGTGTATCGGTTGCCAAGCGGCGGCTTAGGGCTAAACGTACAAAGTGTAATTACCGTGAATCAACATGGCAAGCATGCATGACAAATAAGG…
	unknown	potential coding RNA	NOVEL_67929	L6322151_seq0	-1.23727	1.15e-22	8.03e-20	26.1226	29.3218	27.7222	66.6904	64.0298	65.3601	398.11	446.867	1016.37	975.819	ACAGCTCCCACAACAACCTCTACAGCCAGCACCGCCAGTACTACCACACGTACAGATAACCCCGACTGTGCAGCGAGCCAGGGTGCTAACGGTCAGTCCGGTCAGTGCGCGCACGTGGACAGCTGTCCCTTCGGCTTCTACGTCACCAACAAGTGTCCCGACTACGGAAGCGACATCAAGTGTTGCTACAACTGTCATCTGGGAGGATGTTCCCTCTCTGCTCCCACCACTACCTTAACTCCCACAACAACCTCTACAGCCAGCACCGCCAGTACTACCACACGTACAGATAACCCCGACTGTGCAGCGAGCCAGGGTGCTAACGGTCAGTCCGGTCAGTGCGCGCACGTGGACAGCTGTCCCTTCGGCTTCTACGTCACCAACAAGTGTCCCGACTAC…
PREDICTED: uncharacterized protein C11orf16 homolog isoform X2 [Lepisosteus oculatus]	CK016_MOUSE(Q9JJR6)	Uncharacterized protein C11orf16 homolog	FE_G14327	FETU27302	-1.23616	7.34e-28	7.58e-25	1.92078	1.99286	1.95682	4.3568	4.86404	4.61042	658.1	682.797	1492.73	1666.52	CAGGTCTTCCTAGCAGCGGGTAAACAAAGCTATGGCTGTGCTTCCTACATGTGTATTTCAGTTTGGTAGTTACGCCTTGGCTCCCAGTCAAGTAGGCACGCCGGATGGGACACCGGCTACTTTTCTATAAGTTTTTGTTTCCATATTAGTGTCTTACTTTAGCGTTACTGTCCTCAAGGTACGGAGGGTGTGTGGCAGTGCAAGGAACATATCCAAGGACGACATATCCCAAGACATTTAAAGAAGGACTTTTTACAGCCACTTGAGGATGGCGGCAGGACCAGTGCTTGCAGGTCGGGGTTTTCCGACTATGTTCGGAGAAATCCGTGATCAGAATGTGACATTTTGTGTGGACACCTCCGGCAGTATGTACAATCACCTGAGTGTAGTGAAGGACCA…
	LRRC3_DANRE(A8WHP9)	Leucine-rich repeat-containing protein 3	ML_G21411	MLTU38162	-1.23242	0.000566101	0.0257551	1.52184	1.69778	1.60981	3.80513	3.76094	3.78303	30.4676	33.9899	76.1794	75.2947	tttatgtCAAgaatttctttgtcttttaaaAGCTTGTCTATAGGAATAAGAAGTTTAAGCAGCATCGAAAACGGGCACTCAATTCAAAATTCATTGTATTGAAGTAGTAGTTTTTAGGGGGAAATAAAGAAATTGTAGCGTACCGAAGTAACCTGCTGTAAAGATTTATGGCTGAAGGTTTATTTTCGAAAATTTGACACAGAATATTCCTTGTCAATTCTGTCATAAATCTAAATTCTGGTGGACACAGCACCTATAATATTACCCCATCCCCACTCTACATACGTGTAttcttatatttttttcatctttacaGATCGTACAGTGAACGGATTAACAAAACACCAGCGATGGCTTTAAGAGAGATTCTCCTCCTGTCTATGGCCATGACGGCTGTTA…
PREDICTED: fibrocystin-L [Poecilia mexicana]	PKHL1_HUMAN(Q86WI1)	Fibrocystin-L	FE_G42766	FETU82222	-1.22754	0.000517636	0.023836	1.64709	2.31619	1.98164	4.69173	4.59382	4.64277	28.4364	39.9881	81.0009	79.3104	GGCTGAAAGGGTGGAATACTTTTCCACTCCCAACAAGGCTAATTTCCGTTGGGAACACGAGGGATGGATTGAAGATATAGACGGGTCCGTAACGGGAACTGTTGGAGGCACGGTCATCCCGTCCTCCGCAACCCTCCCTCCCACATGTGCGGAGAATGTCGAGTTCAGTGCCGGCAGGTATCCAGGATCTGTCTGCACTGATCCTGATCTCAGGTTCCACCGTTTTGCGTTTAAAGACGTCCAGCCAGATTCGCTCGACATGAGGAACGCCATCCTTAAGAACGAGTATGGCAACACGTCTGTGCCCTGGGCAATGAAGAGAATGACTCACAAGCCGGGCTGGATGCTGGTGTTGGTCGGGAAGTCGACGTACACATTCAGCTTCCAGGACTCCTCTCA…
	unknown	potential coding RNA	FE_G4017	FETU7439	-1.22333	7.57e-06	0.000640334	1.29644	1.38811	1.34228	3.45535	2.81044	3.13289	57.8885	61.9816	154.287	125.491	CGAATCCAAGATGGCGTCGGGTGCAGCACATCTACTCTCCATGGGCCTGGGGCTATTTTTCTGTACTACTGGGTTACCGAAGCTGTTCTCTTTCATCCCAGCACACAAACTTTTGAAAGACGAGTTTGTAAATTTTGCGGCGGTGTTTCCGCTGAAGCCACTGGGGATCGTCCCAAACCCGACACTGTACCTGTACGCCATTGGTGTGATAGAACTCGGGTGTGGGGTCATGCTGGGACTGGGATCACATGAACAACAAGTCGCAAGTGCAGTAGTGTTACTTGGAGTGATGGTTGGAGCGATCCAGACGCTTGTCTCTCTGGGTCGGAGGAAGGCAGAGTGCATCCCTGCCGCCGTGTGTCTATCTCTACTGGGACTGTTCCTGTTCCAGACTCTATA…
PREDICTED: dual specificity protein phosphatase 1 [Equus przewalskii]	DUS1_HUMAN(P28562)	Dual specificity protein phosphatase 1	GE_G9378	GETU14437	-1.21708	0.000147267	0.00833067	3.23331	3.10511	3.16921	7.6376	7.094	7.3658	41.6391	39.9881	98.3582	91.3576	TGAGTCAGAGTACATGTACAAGTGCATCCCTGTGGAGGACACACAAAATGCTGACATCCAGGCCTGGTTTCAGGAGGCCATCGACTACATAGATCTTGTAAAGCTGTCCGGAGGTCGTGTGCTGGTCCACTGTCACGCCGGCGTGTCCCGTTCAGCGACCATCTGCCTCGCCTACCTCATGCACACCAACAGGGTACGTCTGGACGAGGCCTTCGACTTCGTGAAGCAGCGCCGCAGCGTCATCAGCCCCAACTTCAACTTCATGGGACAGCTCCTGCAGTGGGAGGCCCAGCTCCACTCAGCGGCGCCTCCCAGTGGAAATGCAAAGAACTGCAGCAGCCATGGAGAAGTGCGCCCCTTCTGTTCCAGCCCTTCTACATCTATCTCCTCTCCCGCGCC…
PREDICTED: dual specificity protein phosphatase 1 [Callorhinchus milii]	DUS1_HUMAN(P28562)	Dual specificity protein phosphatase 1	FE_G29463	FETU56711	-1.21695	8.9e-07	9.31e-05	6.2212	4.37875	5.29998	11.8599	12.7775	12.3187	392.017	275.918	747.33	805.151	ACTCATTCATTCATTCAACAACGGACGTAGTAGTACTACACCCACACTCTCTGTGTGTGGATACCCTCTTGGTATCAAGTAGAGAAGATTCCTTGTACCATATCTTTTTTTAAACGTAGATACAAACTAGGAAGAAAAAAATGACAATGGACAACTTTCAAGAGGCCGTCCACGTTACCGAGATCACCCACCAAAACCTTCGGGCGTTGTTGGAGGGATGCACCGAGAGAGTCCTGCTGATCGACACGAGGCCGTTCTTGGCGTTCAACGATTGTCACGTTGTGATGGCGGACAACACACACTTTCCGGCTATCATCAAGCGGCGATCCAAGGGTTCTGTCGGCCTAGATCTCATTATCAAGGATGGGAACAAGCGAGAGAGACTGCTGGCCGGTTTTT…
	SRBP1_HUMAN(P36956)	Sterol regulatory element-binding protein 1	NOVEL_38181	L583966_seq1	-1.21683	5.94e-14	1.88e-11	2.77021	3.30973	3.03997	6.16414	7.97483	7.06949	266.084	317.905	592.078	765.998	AGACAACTGCGTACGTTTTTATTTGGTATGAGTAGCATCTTTTAAAAAATGGAATTGCTTGACTGCTGGTTTATATGCTAGTTTATGTATCATAATTTTAACCAGTGATGTTCAATTTTTGAGGAATGAAATGTCAATCTTGTGTTTCCAGGGTGACTACGCCTCAGCCACGCAGCATCTCCGGACCAGTCTTACTGCGATCGGCCGCCCGCTCCCCACGTCCAAGTTCGACCTGGCCTCCAGCCTGTTCTGGAACATGCTACGGCAGGGTCTCCAGCGGATGTGGATCGGGCGATGGCTGGTGGGCTGGGCCGGGCGTGGCATCGGGAAGGAGCATGGGAAGACGTCAGCGCGCGACGCGGCACTGGTGTACCACAAACTGCACCAGATGCACATGAC…
	lncRNA	lncRNA predited by CPC2	ML_G34903	MLTU62219	-1.21637	0.0010773	0.0442632	2.48557	2.14086	2.31321	5.7526	4.99086	5.37173	32.4988	27.9917	75.2151	65.2554	AATAGTCTACTCTATGCACCATTGAATCAAAATTATTGCCCATTTtataatattttgaatgttatgATTATATAACAGTGACTAAACAAAATAGTACATTCTCCGATGCAATGTAATTAACATGAGTGGGGTACTTTATAACAAATGTCATAATTTTtctaacaatacatgtatgatactcAATGCTTATGAAAACAGCACTGAAGCCTTGGCAATGTCTGACACCTCAGAGTTCTGTTGTTGAGATGAAATCAATAGCAATGTTTCTACAGATTAGGAGCATAATATTTATGCCATGaattcaactacatgtaattctgCCTAGCAGCAGATGCTATAATGGCTCCTAATGAAAGCCAGTAACTCTGTGAATTCTACAACATCAGTTGAATATCTCGT…
	SLX4_MOUSE(Q6P1D7)	Structure-specific endonuclease subunit SLX4	GE_G21248	GETU32579	-1.2144	0.000369576	0.0181455	2.40078	1.628	2.01439	5.01498	4.32454	4.66976	45.7014	30.9908	95.4653	82.3222	CCACAGCTTCAGTGCCTTTATCACCGAAAAATGCCTCCACTGTCATTGAGGAATTCCCAGACACCCAGCAAGAACCTGTCCATGTTGAAGAAGATGCACACACAGATCAATATGTTGTAGAAGTTGTTGAGGAGTCCCCAACAGCAGGAGAGGATGTAGTGAACAATAGCATGTATGATTTGGAACCCTATCATGAAGACCATTTTTGGGATGACAGCAATGAACCACAACCTGATGAATCAACACCTGTACATAGTGTGGTGGGGAGCGGAGAAACTGGAACAGGTGCTGTGAAGTCCACTCCACTGCAGACACATCGCAAGAGCAAGGCCCCTGTGGTTCCCATTACTCCCATGCCTGATTACCCCAACATGGAAACACCAGAACTTAAGAAACAAG…
	UBIQP_CRIGR(P62976)	Polyubiquitin	NOVEL_102765	transcript_15590	-1.21186	2.14e-14	7.14e-12	3.03555	3.42794	3.23175	7.35923	7.61601	7.48762	200.071	225.933	485.041	501.965	gattttgttcctgaaaacagttttgaagcaattttgtcgtttgtttcctgctcgttcattagaagagaaagatgcagatctttgtgaagacactcacagggaagaccatcacccttgaggttgagccgtctgacaccattgaaaacgtcaaggccaagatccaagacaaggagggcatccccccagaccagcagcgtctcatcttcgctggcaagcagttggaagatggccgcaccctgtccgactacaacatccagaaggagtctaccctccacttggttctgcgtctgcgtggtggtatgcagatcttcgtgaagaccctgacaggcaagaccatcacccttgaagtggaaccatcagacaccattgaaacgtcaaggccaagatccaagacaagga…
	unknown	potential coding RNA	GE_G3076	GETU4662	-1.21177	3.54e-06	0.000324688	2.62246	2.42499	2.52373	6.18732	5.49894	5.84313	67.0287	61.9816	158.145	140.55	GGGAAAACTTACGATTAAGCAGAAGGCGGAACATTGAAGAAATCCTCAAGATGGCGCCGTTCACACCGTTTGTCCTGTGTATCATCCTGGCAGGTGCTATGGCACAATCGCCATTCCGAATCATGACGGTGACCGTGCCGAGGCCGGAAGTGACGGCAAATGTCGGAAGTGACGTCAAACTGCCCTGTTCCTACAGCATCCCGGCTGCCTCGTCCGGACTGAATCCGACCATCAACTGGTACAAGGGAGATGAAGGGATCGCCAGCGCTACCAAGATCTTCTCCCTCTCCTACCACGGCTCGACACAAATAGCGGAAGCTTACGAGGGGTACGAGTTGCGGGTCGAACTGGAGAGTCTCACTGATCCCACCCTGAAACTCAGCGGCGTCAGGGCGTCCG…
	unannotated		ML_G35737	MLTU63735	-1.20792	2.24e-06	0.000215371	1.09153	0.840281	0.965905	2.19239	2.26867	2.23053	79.2158	60.9819	159.109	164.644	tttacaggtttgcgaaagcaaaacctgtattatttttgAGGGGACTTACATGTGTAATTCTTTTTTGACAGGTGAATCTGAGAagtaacaaataaaattggtgtggccttaccagaACATTGTAACATGGATTTGAAATACCTTTAGCTAAATATGGAGATGGCAGATTTGCCAGCCAAGTTATACCGGTAGCCCATGGGTTATTAAAAGATATTTTACCTTAGAGTttatgtttgattgacaggataGCGAAGACATCCGCAAGGTCAAGCATTTCCAGTTCCTGGGCACGTCACGTGACCAGCTGTGCTCTCGTTCCCGGGGTGCCATGGTGGAGTTACTGCATCTCTTGACCAGGTGGCAGGAGGAGTGCGGGTCGGGTCCTGTGGTTGTCCACTG…
PREDICTED: nucleoside diphosphate-linked moiety X motif 22 isoform X2 [Latimeria chalumnae]	NUD22_BOVIN(Q2TBI8)	Uridine diphosphate glucose pyrophosphatase	FE_G21069	FETU40391	-1.20657	2.44e-19	1.31e-16	6.99292	5.95427	6.4736	15.3046	14.5684	14.9365	406.235	345.897	889.081	846.312	CATTTCCGGAAGAAAACACTGACCACACGTCGGACCACCTGTAACCAGCGTAAATTACTATTATTATGCAGAATGACGTCTTCCTCCACGCCGAACGGAACGAAAGGAACAACATATTACGAGGATGACTTCTTCATGTTCCTGTCCTGTGGAGCGCGTGATGGCCTCCCGAAGTCACGGGTCAGGGTCGACTTCTCCAAGGAAAAGTACGGCAGGAAGGTGGAGCCCTCCACCGAGCCTAACATCGCCCGCTCCTGGGAGGACCACAAACGGAACAACCCCCGCTTGTTCAACGGGTCCAAATTCCGCATGCAGTCCGTGGACATGTTGGAGAAAGATGGAGAAGGGAACAACCTTGTGACATTCCGTATTGGTCTGACGGACTATCGGGACTTTATG…
PREDICTED: protocadherin gamma-C5-like [Xenopus tropicalis]	STAN_DROME(Q9V5N8)	Protocadherin-like wing polarity protein stan	FE_G2908	FETU5261	-1.19607	2.72e-10	5.33e-08	1.55165	2.20746	1.87956	4.17253	4.44479	4.30866	139.135	197.941	374.147	398.56	GCAGGTGCTTTCAGGGTTATGACAAGGATGACTGCAGCAGACCTGACTGCTCAGGCCGGAATGACTGTTCAGGCCACGGTGTGTGTGTGGAGCCCATGCTGTGTGAGTGTGACAAGGGGTACGGCGGCGTCAACTGTAGCGACTTCTCCTGTCAGAAGAACAACTACTGCTCAGAACACGGAGAGTGTACAGACTATGACGTCTGCACATGTAACACGTCATGGTCGGGAGAGGCGTGTAACATCCCAGACTGCACTGCGGTGAGCAACTGTTCCAGCCGGGGAACGTGTCTCGCACCTGACACCTGCGACTGCTACCCTGGGTACGAGGGTGACGGTTGTGAGTTAGAAACCCCGCCAAACCTGAACCGTCCCAACTTTGCCCAAAACGTCTACAGGA…
	unknown	potential coding RNA	ML_G35713	MLTU63699	-1.19453	0.000886904	0.0376742	1.46939	1.53972	1.50455	3.42043	3.4673	3.44387	31.4832	32.9902	73.2865	74.2908	TATATTACCAGTATATTACAGACAGTTGACATGGTATGATCCTTTGGCTTTATTACTAATGTTTCTCATTTCAACAGATGGCAAGTCTTTCTAGTGCTGATcttgatttacatcattcaaacAGTAGTAATTAAACTATGTATGATCAAGGGGGTAAAAATAAGTATGATACACTATATCAAGGACTTGAAATTTATCCCGAACAAGTTAATGACAGTTTTAAGAGGAATATGATGATTTGTAGAGACCCAAGCCTCAGTTGTCACTCTAGTTGTGTATTAATTATAGACAGGTGCACTGTAGATGTCATTATTAAACCCTTGTGCAAGGTGAGTATGAATAATTCAATAAATGGCATATTTATACCTCTTCGGAATACAGCTGTGTCTCAAATTGATT…
PREDICTED: coiled-coil domain-containing protein 173 [Latimeria chalumnae]	CC173_HUMAN(Q0VFZ6)	Coiled-coil domain-containing protein 173	ML_G11012	MLTU19740	-1.19028	3.15e-05	0.00223631	1.2758	1.06098	1.16839	2.52717	2.80499	2.66608	58.904	48.9854	116.68	129.507	ACTAGTCTGTCTCTAGGCAACCATGGATACAATGGCCTAACATTGCCGCCGCCAAGCAGCTGAGCCAAACAAACACGAGGCGTTTAGTTTTTCTGGTGAGTTTCGTCGTTGCTACTCCAGTTTAGAAAGAATCAGCAACACAGAGGGATAGTTAGGTATCTCTACGGAGTTAAAATGGCGACCAGAACAATGACAAAGTCGACTGAAGTGATTCGGCACGGAAGAAGACAAGGACAAGCGAGGACACCACCTCCGGCTGTTCCCCCACAAGCAGAGGGTGCCCAGCACACAGAGTTCGTGATGCCAGGTGGCACAGATCTTCGAGACGTCATGGTCATGTCTAAGAAGGATTTTGAGCGTATCCAGGGAACGCTGACGTATGGGACCATGCAGAACAGG…
PREDICTED: sulfotransferase 6B1-like [Alligator sinensis]	ST6B1_PANTR(Q6WG18)	Sulfotransferase 6B1	GE_G20952	GETU32132	-1.18789	1.28e-05	0.00102501	3.6671	2.62077	3.14394	6.77301	7.54796	7.16049	74.1379	52.9842	136.93	152.597	AGGTCACTGACCGTACAGTCAACACCTGACGTGTACATTCATTGCTTGGAGGCAATGGACTGAACAAATTGACCGTACGGTCATCCAGTACAGATAAATAGGGGGAAGACAGCAGTGATTCAGCAACACTCTGTAGACCTTGCAAGTAGGAGCTCAGTGAGTCGACAGAATTGGAGGCACAAATTGAAGAACTGCATACCAGCTGGCAGCTACCACAAGCACAGTATCCACAAACAACAGGGCACAATGAGTTTTGAGAAGATAAGCTGGGAGTACAAGGGGTTTACTCTCCCTCGTGACATTACCGAGGAAACCCTGGACGATCTGTCTAACTTCCAGATACGAGATGACGACATTGTTGTGGCAAGTTTTCCAAAGACAGGGACAAACTGGCTGTTG…
	unknown	potential coding RNA	GE_G19342	GETU29714	-1.17779	2.55e-05	0.0018638	1.87358	1.91258	1.89308	4.41445	4.15001	4.28223	54.8417	55.9833	129.216	121.475	TTTTGCTTCTTTGTACGACTGTATTGCTAATAGTGAACACCAAAAAAAACGTTAAAAGAGTTTTGCGTATAACTTGACGAAAACAAAGTCCTGTCCACCTGTAGGAAAGATGCTGAGCCTACTCCTGAACCTGCCTGGAAACCTGCTGGAACCTACCAACAAAACTTCATGAGGAAAAAGAAAAAGAAGAAAGCTTCCACTCTACCTGGTGGAGACACAGACAGAATAGCCATACAGAGAGCCATCTACGGTGGAGGGGCACCCAAAGCTAGGGACTGGGAGAGGCTGGACACACCGCATCGAGAGCACAGACAACCCAAACCCTTCCGCAAGCTGGCCCAGACACCAGCAGAGAAGATGCTCGCAGCGGGGGCCGGATACTCACGGAACACGGACTCG…
RNA binding motif protein 27 (predicted), isoform CRA_a [Rattus norvegicus]	RBM27_MOUSE(Q5SFM8)	RNA-binding protein 27	FE_G38311	FETU73967	-1.17358	8.09e-07	8.56e-05	0.982301	1.05371	1.01801	2.47522	2.11634	2.29578	79.2158	84.9747	199.609	170.668	CCTAGTTGTTGCTATTACGGTCTGATAGAAAAAGATGAACATAGATTTGTAACACCCCCTAGACAGAATGTAAGCTTCCTATTCCGCCATTTTGAATGCGTGACTCGTGGGATAGAAGAACGATGTCGATGACCAAGTGGAAAAATTGAACACTTTCCCATCGGAGTAACGCACCAAAATTTACCTAGATCTCCTCCTGATATGTTGAAGGAAATCGTTGGACTTATACCAGCCGTACAGAGAGGAAAAGCGAGACGGGGATATAGGGCGAAGTTGGTTCGAACTTGTCTGGTGATCGTCCCAGCAGCTTGATCTTGCCGAAAAACACATTTTCTGTTCGCCATGCCGATCGAGAACGTAGAAGCCTTCAAAACCTGGCTGGCAAACACGCTTTCTCCG…
PREDICTED: mitochondrial ornithine transporter 1 [Lepisosteus oculatus]	ORNT1_HUMAN(Q9Y619)	Mitochondrial ornithine transporter 1	FE_G39459	FETU76008	-1.17037	4.11e-06	0.000373385	1.15528	1.02665	1.09096	2.49856	2.41092	2.45474	73.1223	64.9807	158.145	152.597	GGGTCACCCCGAGTTCATTTCGCTCTCACCTCTGTACATACGTTTGTAAGTCACAACTAAGATGTCATGTTTCGCCAACAGCAAGTATTTCATCGAACTGATCGTCTATCGAAAGGTTTCGCCAGTGATGTGTATTAGCTGACACTAGCTGTGTCCCTGCCATTTTGCTGTCCGTTTGTGCTGTCCCACTGTAGAACAGCATGGAGAATGTGCCAGCAGCATTTCCAGCCACCAGCATCATGTGGCAGGGTTTCTCTGACTTCAGCGCAGGGGCCATGGGTGGCACAGCATGTGTTTTTGCGGGCCAACCGCTGGATACCGTCAAGGTTAAACTACAGACATTCCCTACAATGTACCGTGGTGCTATAGACTGCTTGGTACAGACTGTAAAAGAGGAAA…
	unknown	potential coding RNA	FE_G33716	FETU65000	-1.16546	3.85e-06	0.000350596	2.11011	1.9692	2.03965	4.00708	5.14699	4.57703	78.2002	72.9783	148.502	190.747	GACACCTTACAGGCAAATAAGGTGTGTATCCTTTTACGACACACCAGGTAAAACACCGTACAGGTGAGTAAGGTGAGTTTCATTTGACTATAGACCAGGTAAGACATCTACAGGTGTGTAAGGTGTGTTTCCTTCGACGACACACCAGGTAAGACACAGTACAGGTGAGTACGGTGTGTTTCCTTTGACTATGAAACTGGTAAGACACTGTACAGGTGAGTAACATGTGTTTCTTTGACTACAGACTAGGTAAGACACCGCACAGGTGAGTAAGGTGAGTTTCATTTGACTATGGACCAGGTAAGACACCGTACAGGTGAGTAAGGTGCCTTTCCTTTGACTATAGACCATGTAGGCATTATACAGGTGAGTACGGTGTCTTTCCTTTGCCTATAGACC…
PREDICTED: RING finger protein 150 [Geospiza fortis]	RN150_DANRE(Q566M8)	RING finger protein 150	ML_G34952	MLTU62299	-1.16057	1.41e-06	0.000140036	0.955583	1.06775	1.01167	2.39092	2.13176	2.26134	75.1534	83.975	188.038	167.656	AAGATATCTAGGTGACTTTTTGCATTTAGATGTATATTTTCAGATACACATATCTGACATCTGAAATTAAACATTCAACACAAAAACAGATGTATACATACACTCATATGTATGTCATGAGAataaaaatacatcatgacaatACTTGAAATACGATGTGATGATGATAGTATGTGCCAAGAAACTGATGGGAAAATCTAGAAAAACATATTTCAGCCCTCTTTGTGTCCAACTTGAAGCCAGTCTACTAAAAAGGAAAGTACTTACGATTTAATTTTTTGGTGGAAAGAGAAAGGAGTTTTTGTGCTGGTTATTTGTTTGCAGTTAAAAACGACCATGCAGCAGGGTATTACTGTAATTATAAAAGGGAAAATGGTCGTTAGCTTTTTAAGATTGCAG…
PREDICTED: integrin-linked protein kinase-like [Takifugu rubripes]	ILK_HUMAN(Q13418)	Integrin-linked protein kinase	GE_G2883	GETU4391	-1.15714	7.11e-06	0.000606117	3.09327	2.91055	3.00191	6.9107	6.47526	6.69298	69.0599	64.9807	154.287	144.566	CCCACCATTTGTATATACTTTCACTATGTAGGTCTGAAAATCAAGAAAATTGATTGAATTTGACATGGCCTAATGTTTACATGTATTTGCTACTTACCCTCTGTCATGCACTCTTTACACTGCTTCACACTTCTTCAGAGAGTTTACTACATAAAACACAACGTAGGTCAACTTTTTAACAGCATTGCTTCGACCTATTTTACATGCTATTTATGTACTTGAAAATCTGCTACTGTCTGTGTTTTTGTATGAATACAATGATGCACATCAGATTTGTTCAATCATTTTTTGTGTTTTTTTCTGTTGCCTTCTTCTTTGCAGAAAATATTTGGAGAGGAACAAAGACAAGAAGTAGAAATGGAACTCTCTCCAGGCACTCTGGTATTGACATCAAGCAGC…
	unknown	potential coding RNA	FE_G30880	FETU59459	-1.14714	8.86e-05	0.00536038	1.7752	1.81464	1.79492	3.50074	4.45454	3.97764	52.8105	53.9839	104.144	132.519	GGAAAACCCCGACTATGAATAGGCCTCACGTAATGCTGCCGTGTCGAGTATATAAAGGCCATTACCGTACGTAAATCCCCCACTCTCTCTGAGCAATTACTAGAGCAACTCCTGCCAACTTGAGGAAAACGAGTTGATCTGCGTTCAGTCCAGGCTCCGAAGAAAACGAGTTCGAGAACAACGATGTCTGACCCCAAGGCAAACATGGACAACAAGTCCGACCAATGCAACCCCAACAACACCAAGTACGAGGGGCATGAGAAGGGCTACAGTGGAACTGGGACCAAAGCTGACCTGGACAACCACGGCAACCAGCTCAACCCCAACAACGAGCGTTTCCAGCCCAAGAAGTGAAGGACACGGTGGAGAAGTCTTCACTACGCCGCTAGCTTGCTCTAT…
	CNBD2_HUMAN(Q96M20)	Cyclic nucleotide-binding domain-containing protein 2	NOVEL_85729	L6510845_seq0	-1.14412	9.41e-09	1.44e-06	1.55319	1.67642	1.6148	3.59631	3.5421	3.56921	115.777	124.963	268.074	264.033	CCCAGCTGCCTAGTTGTCGGTCAGCCTTAGCTTGCCAGCGCGATACTAGAAAGGGCTGCTACCCTTAGGAGGCTCTTGTACTTCTGTATTGTACTCCAGGACGTGAAAGTTTGGAGCATCCCGTATACCCGCTGGCTCGGTTCAGAAGAATAACCAGAACAGTCGTCATGCTGTCTAAGGCTGTCACCACAGAAAGTGAAGAAGACGAGAAGCAGAAGAAGCCGAACATGAAATCGTTTGCAGAGTTCCAGTATGAGATAGAGAGCATGATGAACAAGTCTGGACCGGCTTTCGACCCGAGCTACTACAAGGCTAGGAAAGAGGTGTTTGTGAGTGACGAGGCGAAGGCGATCCTGAGACTGGCACCGGAGGACCGGACAGAGGAACAGATCCAGCTGG…
	EDIL3_HUMAN(O43854)	EGF-like repeat and discoidin I-like domain-containing protein 3	ML_G19033	MLTU33891	-1.1392	1.6e-07	1.93e-05	1.3282	1.5183	1.42325	2.99685	3.27532	3.13609	94.4496	107.968	213.109	232.912	GTCGGCAATTGTGGAAACCGTCACAGAGACGTCTGTTATGGCTAGCAGCAGCATCACTGTGGTGGTGACAAGCTCTACTGAGATCGACACTCGCTACACCGTCACCCAGGCCAAGTTCGGCGTCGTCGAGACCAAAGACGAAGCCGGAGCATGGTGTGCGGCTACAAACGACGACAAACAGTTCCTTCTCATCGACTTAGAGAGCGCACAGTTTGTCACCGGGATCGTCACACAGGGGAGGAACTCCAGCCCGGACTGGCCGGACGGACCGACCACTCAGTGGGTCACGTCATACACACTGTCATACGGGTTGGAAAATGGAGACGAAAACGAGTATAAGGACAAGAAGGGAGAACTTCTGGTCTTCAAGGGTAACGAAGACACGGACACGCCAGTCAC…
PREDICTED: fibrocystin-L isoform X3 [Monodelphis domestica]	PKHL1_HUMAN(Q86WI1)	Fibrocystin-L	GE_G7011	GETU10758	-1.13872	1.5e-05	0.00117171	1.56936	1.40851	1.48894	3.08978	3.46772	3.27875	69.0599	61.9816	135.966	152.597	AATTAATACAAGCGTCAGCCTACAAAACCATTAACGTAACAATTGGATAACTCTTTTGTGAGTTATAAGTTATAAGTTATAAGTAGACCTGTTAAAGAAAATGTGCACAAAATGTAGTTGCACTCGGTAAATTATTTATTATAATCAATTCATTCATATATGTGGGTCTGTTCGTTCATTTACACTTTCCCTCGACTTTTTTTTGTATTTCAGGACACGGACTACATCATCATGCAACACAAATTCACGCAGACTCCCGATAGCTTCTCGCTTGCCGAAAGAGGGGGTGACCACGAGGAGTCCCCGGCTGCAATCAGTTACACCAACAATGAGAACAAAGACTGGTACTTTGATGAGGAAAATGAGAAAACATTCTCTTATATAGTCTCTGGTAAAGGA…
	unknown	potential coding RNA	FE_G38190	FETU73749	-1.13831	5.7e-12	1.41e-09	3.03332	3.84778	3.44055	7.8387	7.31079	7.57475	197.024	249.926	509.148	474.859	TACATGTATTCTCCTTGCACTTAAACAACTTTTATTATAGTTATCTAACAGGTACTGCACTAATCTGCAATAATCTGCAATATTTGTACTTAGTATGATATTATATTACCTGATCAAAGTGAGCTGATGAGAATGAATGTTGATAATTTAGTTTTCCTTGTATCATATTTATTGAGTATTTTTAATTGTATTAAGTGATCGGTGCGTGATTTTTTGGCACTCTGTTATTAGTGCATGTGTTTTGGCAAAAGAGTTGACCACTGACTATTTTAGTTAGGGAAGCCACAATGAAATCAGACTACACAAACTAGGCACTTACAAAGAACGATTGTTTTTTTTTACTTCTGAAAATGGTACTAGATACACTTTCTTTTTCGTGAAAAAACGAAAACCAGCCCA…
PREDICTED: coiled-coil domain-containing protein 173 [Latimeria chalumnae]	CC173_HUMAN(Q0VFZ6)	Coiled-coil domain-containing protein 173	FE_G4135	FETU7664	-1.12632	5.45e-09	8.93e-07	1.74678	1.93608	1.84143	3.78726	4.25564	4.02145	128.98	142.957	279.646	314.23	TGGATACAATGGCCTAACATTGCCGCCGCCAAGCAGCTGAGCCAAACAAACACGAGGCGTTTAGTTTTCTGGTGAGTGTCGTCGTTGCTACTCCAATTTAGAAAGAATCACCAACACAGAGGGATAGTTAGGTATCTCTACGGACTTAAAATGGCGACCAGAACAATGACAAAGTCGACTGAAGTGATTCGGCATGGAAGGCGACAAGGGCAAGCGAGGACACCACCTCCGGCTGTTCCCCCACAAGCAGAGGGCGCCCAGCACACAGAGTTCGTGATGCCGGGCGGCACAGATCTTCGAGACGTCATGGTCATGTCTAAGAAGGATTTTGAGCGTATCCAGGGAACGCTGACGTATGGGACCATGCAGAACAGGGAGGCGCAGAAGGCCCAGAGGATT…
PREDICTED: Krueppel-like factor 4 [Latimeria chalumnae]	KLF4_HUMAN(O43474)	Krueppel-like factor 4	FE_G10897	FETU20900	-1.12255	1.32e-05	0.00105297	9.4991	7.02268	8.26089	16.1613	19.8115	17.9864	970.901	717.786	1651.84	2024.93	GTAAAGTTCACAGAACAAAGGTCAACAAGATGGTGGACGCAGGACCTGTTTTTGTTGCATGTTGAAAGCGTTTTGTACGAAACGATCCATACCTGGCACGTAGCTCAGATATTTGTGAATTTCCGGACGATGGCGGCTACGGATAACACGATAAGCGAGGACGTTAAAAGGCTGATCGCCCTGTATGAACTGACGCCACATCCTGAGTGCCGTGGATGGTTCAGGGAGACATACCGCTCCGATGTACAGGTGGAGGCCACGGCGGAGGGATTTGATGGAAAGCGCTCCGTCCTCACGATGATTTACTACCTCATGCAAGGCGGGCAGTCGGTACTCTTCCACCGGGTCAAATCAGACGAACATTTTGTTCACAATCTCGGTGGATGTATGAAGATCCAC…
	unknown	potential coding RNA	NOVEL_59857	L626417_seq0	-1.12122	8.12e-08	1.05e-05	2.15948	2.43831	2.2989	5.12606	4.87632	5.00119	103.59	116.965	245.896	233.916	AGGGGGGATGAGATTCTCGCTATTAACGAGGAGGACGTTTCCCAGTTTAACCACAACACGGTCGTGGCCGCCATCCGCGACTCCGCCAAGACTGGCATCATCTCGCTCTACATCCGTAGGGAGGGGGCTGAAAAGAACGGTCAGTTTTCCACAAACACTTTGACTTTATTCAAATTGCATCAGGGAAAGTATAATGTGGACACGCAGCTAACTAGCTGATATTGTGACCACATACAGAATATATATACAGTACAAAAATGAACAAGCGACACTTCACTTCTGGCAGCAGACTTCTCAAGCTGACTTCTGGAAAGGAGAGAAAAATTCTGCTTTTGCTTGCTAATATTTTGGCTATCAACTTGATTGTGTTTGCAGTCACTCTGTATGTTGTAAATTTCT…
	SYLC_MOUSE(Q8BMJ2)	Leucine--tRNA ligase cytoplasmic	NOVEL_25584	L543095_seq0	-1.12027	1.03e-10	2.15e-08	2.02686	2.32975	2.17831	4.80527	4.66676	4.73602	163.51	187.944	387.647	376.474	CTCCACCATCTACATGGCGTACTACACCGTGGCACATCTACTGCAGGGAGGGACTTTCAACGGCTCCAAACCTGGACCTCTGGGAATCAGACCAGAGCAGATGACCAGGGGAGTGTGGGACTACGTGTTCTTCAAGTCAGCGCCCTTCCCAAAGACGGACATTCCCAAGGACAAGCTGAACAGGATGAAGCGAGAGTTTGAGTACTGGTACCCTGTGGATCTGAGGGTGTCGGGGAAGGACCTGGTCCCCAACCACCTGACTTACTTCTTGTACAACCACTGTGCCATCTGGCCAGACAGCAAAGACAAGTGGCCACAAGGTGTGCGAGCCAATGGGCATCTGTTGCTGAACTCTGAGAAGATGTCCAAGTCTACTGGGAACTTCCTGACACTAAGTGG…
	unknown	potential coding RNA	GE_G22015	GETU33820	-1.11859	7.69e-10	1.42e-07	2.98753	3.56289	3.27521	7.70986	6.51226	7.11106	158.432	188.944	408.862	345.352	TGTCTCCCTATAACCCCCTTAATTGCATGGAGCAGGCACATTAATAGGAATTGTTCGTTTGTTTAAAAAAGAATTATCTCAAAAAGACTAAACCGGTTGTCACTCATTTTCACAAATTGACTCCTTTTCCAATCAGGTTCCTGGTCTGCTGTACGATGAGGTTCTCCAAAACTTGCTGGAAACTGACCCGGAGGCACTGGACATCATACTGAAGAGGAAGTGTCAGAGCATGGAAGCACCGATGGACCTGGACACTGCTGGCAGTGTGTTTGACGACAGCGAGATGTCCAGTCTGCAGAGTTCCCCACGAGAGGGGGCTGACATTAGACGGCTGCACCACCTCAGCGAGCCGTCCCCCCCCAACATCACACACCAGATCATCAGCCGCGTGCACAGCAG…
	unknown	potential coding RNA	FE_G5076	FETU9610	-1.11695	0.000490933	0.0227876	1.47816	1.48667	1.48241	2.62394	3.8118	3.21787	46.717	46.986	82.9295	120.472	GTGTGTAGACTTAATGTTTTAATGCGGTATTCAATATAGTGCAGTTAACAAAAAGAACACGAGCACTACTAGAACTGAATGTGCTGGGAATAAAGAACATCAATAATTATATACATCTCTGTCTCTGTTGGTACATTTATTTCTTAGAACGAGTGACGTTATTTATATGTAGTTAGAAATGGTTAAAACTATCATCCTCGTGTTAGATTCGGTGTAAATATGATATTTGTTACATAAATGACATTTACGTCATAAGTCGTTTCGGTATTAAGTCACAACAAAAATAACCCATTTTACAAAGTTATGGTTAGTCTTTGAAACATTTTCCCCTGAGTAACCTGTCTACCTTGTGGTGTACACATATGACCAATATATACATAGATATTATATTTAGTTGAA…
	RED_RAT(Q66HG8)	Protein Red	NOVEL_43303	L592832_seq1	-1.11585	1.1e-09	1.99e-07	4.12109	4.66513	4.39311	9.55881	9.48611	9.52246	142.182	160.952	329.789	327.281	CTCTTCCGATCTCCTCCATCCTCCTCCAGTAGTACTGCTGTCAGACAGGACAGGGACTTGGGTGACCAGTACAATGAGGACATGGACCCCAACGAGCGGCGCAGGAGGAAGAAGCGTTACTATGCCAACCTGAAGAAACAAGAAGAGGACAAACTGGCCGAACTGGCCCAGAAGTACAGAGACAGGGCAAAGGAGCGCAGAGAAGGCACGAACAAAGATTATGAAGAGACAGAGATGGTCAGCACCACCACTAACTATAGGGCAGTGGCTCCCAATGCACAGCCGGTTGACACCGCTGAGCGCCGTCGTCAGTTGATCCAGGAGTCTAAGTTCTTGGGAGGTGACATGGAGCATACTCACTTGGTGAAGGGGCTGGATTATGCCCTGCTGCAGAAGGTT…
	lncRNA	lncRNA predited by CPC2	ML_G20040	MLTU35782	-1.11265	9.94e-05	0.00594382	2.84482	2.12683	2.48583	4.20559	6.54986	5.37772	80.2314	59.9822	118.608	184.723	TTGGGGCTTTGGCGGCTGGGGGGTTTCTGTGCTACTTGCACTGACACTGACAGAATAGGAGAAAGAGGGATAGAGATGACTGCTTTCAACTACATGGATGTCCACCGAGCCAGGCGTGCGACAGGGAGACCACCATCCCTGACGAGCATCACTGACGGCGCACCGCCAGTATTCTGCAGTGATGCAGGAGCAGCCATACTGTTGTCGGGACGACTGGACACACCCGGCGGCCAGTTGTGCTTCCAGTCATCAAAGATGAAGGGCTGAGCCGCTAAAACCCTAGGTAGTTGTGGGATGAGACTTCAGCTGTCATCAATGAGTACATTCATATACAACTTCATTCTACATCTACATACATCTTTGAAGAAGTACATACAGCATTGCAAaagtaatacatac…
	unknown	potential coding RNA	FE_G37590	FETU72564	-1.10896	1.98e-09	3.45e-07	2.01288	2.02326	2.01807	4.3339	4.3719	4.3529	144.213	144.957	310.503	313.226	CTTCTTCGCACTTGTATACTACTTCGAACCCTGTCTGGGGATGATTGGCTGGAATGCCACAGATCGCAAACCCCCCGCCTCCATCAATGAAATCAGCTTCCCCAAGCGCAGCACCAAGGATGATACCCACACTGCTCTGATTGAAGATGTGGGATCACAGGAGTTAGGCTCACAGGACTTTGACGGCTCACGTGAAAATCTGACAGACCATACAGTACTTCAGAGCAACTCACACATTGTTGATGTTGGATACGATAACAAAGCAATGACTCTGGATGAGCCTGAGCAGGATGACACGAGGGAAAAGGGTACGCAAACACCTCCAAAGGACACCGAGTTACGGGAACTAAACGCGAAAAACCTGGAGAAGGACGTGGCAACGGCAGGAGTCCAAACAAC…
	EFHB_HUMAN(Q8N7U6)	EF-hand domain-containing family member B	FE_G18294	FETU34914	-1.1069	7.04e-05	0.00442733	2.52829	2.09371	2.311	4.95362	4.99854	4.97608	63.982	52.9842	125.358	126.495	TCACGCCGACACGTTCCCTCCGCAGAGCCAGGCGCTCCAGTCCTTCCGTGCTCGCCACGGACGCCAGACGGAAGACGTCGTGAAGAACACCCCTGTCCAGATCCAGAGAACGGGCGGAGACCTGAGCGACCTGGTCCAGGAGGTGCGTTTCCAGCTGCAGAAGGATAACTACATGAACCACAGCTCGCTCCGGGAGGCCTTCCTCTGGTACGACAAGGATCGCTCCGGCAAGATCGACAAGAGCGAGGTCCGCAACCTCTGCCGACGCTGCAACCTTCCCGTCGACGATGATTTACTTGACGCTCTGATTGCAGAGTGTGACCACAACAAAGACGGGCAGATCGACTACTTTGAGTTCATCAAGTTCTTGAACTGGTCTTAAGAAATAAACGGATGTAG…
	unknown	potential coding RNA	NOVEL_75261	L646440_seq1	-1.10534	8.31e-09	1.29e-06	1.67479	1.76362	1.71921	3.57489	3.8245	3.69969	131.011	137.959	279.646	299.171	ATATTAAGCTTTCATTCCGAATCCATCCAGCTAAAAGATATATATTGAAATAGCCTTTACGATGTGTTATGAAATAAAGTTGGGAAAACAAAGAAAAGAACTACAAAGTACAAAAGAAAAAAATAATCTTGGCCTTTTTTAAACTTACTCAAATCAGGCCAATACTACTCTTACAGCAACTTGATATTCTTGAAGAAGTATAACTTTTAATTCTTATGCTGTTGTATCTTTCTACAAGACCGAGTTTTAAATGCAGAAAAAAATGCATTGTGTGGCTGTTGTAAGGTGGCAGACTCTAAACTGACTTGTAAGACCATCTAGAAAAAGGCAGATTTACATAATGTTTAACAGGCTTGAAAGCACAATCGAAATTATCCTACAAAGTATCCTACATTATAG…
PREDICTED: TNFAIP3-interacting protein 2 isoform X1 [Poecilia reticulata]	TNIP2_MOUSE(Q99JG7)	TNFAIP3-interacting protein 2	FE_G29875	FETU57481	-1.10483	7.36e-19	3.84e-16	6.23772	6.2109	6.22431	12.9098	13.8667	13.3883	440.765	438.869	912.224	979.835	GTCAACCGGGCCAAGGATCACATTCGCGTATAGAAACACTGAAAAGTCCCTCGACAAACTCAGAGATTACGTTCTTTTGACTGTATAAGGATATATATTACGTCGATGTGCCTTTGCAACCGAGTGACCTGCAAGGGAACGGACTGCAAGCGGACTAAAGAAGCGGCCGAAAACGCTCGCACCACCAAGAAACTACAACCACATAGTGACTCGAGAATGGATCACGCCGCCACTTCGACTGTACCACGTGACGACGCGTTAACGTCCCCAGTTCCGCTTGACAACAGCAATCATGTCCCCTGTGGTACGGACATAGATCAACAGATCCACTCTCTACAGATCAGGTTAAAAGGCACAGAAACATTGAGCATACTGTTGTCAGAAGCTCGGGAACAGATC…
	unknown	potential coding RNA	NOVEL_75080	L645167_seq3	-1.10374	7.51e-08	9.88e-06	1.79401	2.60986	2.20194	4.85397	4.61404	4.734	114.761	166.95	310.503	295.155	CTGGACGTGCAGCTCGGCCAGGTGCTGTCCAGTCCTCAGGCGGGCGGCGTGCTGCACAAGGTCGAGCAGGTTGTGACTGAAGGTGCTTACACCCTCGTGGCTGCGCACCCTGCCAGGCTGGAGGACATGTTCGACTACGCGGACTTCAGCCAGAGGGTCCGACTTGAGCCAGTCGTGGACTTCAGCGTCGTGGAACAAGAACCGCCACAATCTGTCGTGCAGAGCGTCATTCGAGGGAACGGGACGTTTCACGGAGACAACACGCACGTGATAAATTCTGCAGCGGTGGTTTACAAATGTGTGGGATCCAGTGGCAGCCTGCGCCTGGTTTTCCGTGAGAGTGATCCTAACCTGCCGGTCATCAACCCCGGGGACGTCATCGTGGGGAACCAGAGTAAC…
	unknown	potential coding RNA	ML_G26595	MLTU47336	-1.10188	1.02e-05	0.000831336	3.33932	2.68257	3.01095	5.83113	7.09524	6.46318	88.3561	70.9789	154.287	187.735	GGAAAACGTGTTGAATCTGCGTTCAGACCAGGCTTCGAAGAGAAACAAGTTCGAGAACAACGATGTCTGACCCCAAGGCAAACATGGACAACAAGTCCGACCAATGCAACCCCAACAACACCAAGTACGAGGGGCATGAGAAGGGCTACAGTGGAACTGGGACCAAACCTGACCTGGACAACCACGGCAACCAGCTCAACCCCAACAACGAGCGTTTCCAGCCCAAGAAGTGAAGGGCACGGTGGAGAAGTTTTCACTACGCCGCTAGCTTGCTCTATCATATCATGCTGAATATACGtttttttCACAACAGTCATTTGATGCAAGGATAGATGCATTTAGAAGTTGATAAAGTCAAGCAGCATAGTTTGTTTTAATCATGAAATATTGCACATTGCA…
	unknown	potential coding RNA	ML_G34342	MLTU61185	-1.09295	0.000103725	0.00615358	1.28817	1.60942	1.4488	3.34005	2.84064	3.09034	52.8105	65.9804	136.93	116.456	CGGCATGACAAGGAGTTCAGACTCAAGACGATCCCCAATGCTCCCCTCACCTCCGACCTCTGCGGGGAAGCTCCGACGGTCCCCTGTGAccgggtcaggggtcagatcTGGACCAATGAGGGCAGTGCACAACATCACTGCAGATCTCCCATCAGACAACCGACCAAGACAACGACCTTCAACGTCTTCTTCTGTTTCCACCTCTCCACATTCCACCCCATcccccccTCCGTCCGCCAGGAcccccccTGCCCGACCGTCGCTCCCTTCAAGACCGGGGCACTCTACACCCCCTCAAGTTCCTGGGAGGCCATCTGTAAGGAGGCCGTTGAGTCCGTCATCCGCTCCCCGGCTCCTCAGGTACCACGTTGTGGAGACACCGGGAGTTCTACCCACGCT…
PREDICTED: spermatogenesis-associated protein 4 [Lepisosteus oculatus]	SPAT4_PANTR(Q6DMN8)	Spermatogenesis-associated protein 4	ML_G34782	MLTU61970	-1.09185	6.82e-05	0.00431027	2.37416	2.33703	2.3556	4.58243	5.4633	5.02287	61.9508	60.9819	119.573	142.558	AGGTGAAGAAGTTGACATGGTGtaaacagtacattatcccgcCCCCTCTGTATCTGTCGTTTCCGCGGCACATTTATTCCAACAGTCGTTAAGAGGACCATCCCAAGGTCTTGACAAGCCAAGATGTCCTTCCAACACGCACCCAAGAAGGCCGGGCTTCCCAGGGAGGTGTTGAAATGGTTACAAAGTCTGGATCTAACGTACTCAGTCAAGAATGTCAGAAGGGATTTCTCCAATGGTTTCCTGGTTGCTGAGATTTTCTCCTGGTATTACCCTCAGTCTATCCAGATGCACTCCTACGACAACGGAACATCCTTACCCACCAAACTGGGCAACTGGTCCCAGCTGGAGAGGGTATTTGTAAAACACAGCCTTGACATTCCTAAGGAGCTGATAGAT…
	unknown	potential coding RNA	FE_G14068	FETU26776	-1.09062	2.14e-09	3.7e-07	1.03635	0.987232	1.01179	2.07594	2.23397	2.15496	157.416	149.955	315.325	339.328	AGAACCCGGAAGCAGCTTGTTTGTGGCAACGCGCGTCTTTCGAGTCTGTGCCTTCGAGGATCATTTACAGCTCAAACTTCACACAAAATCACTCAAAAACGGGTTGTGAAGGGATTTGTACTTGAGAGAAAGGAAAACCATGCCAAATGAAAAGGTGCTGTGTTACCACCCTGAGGACCAATGGATGTCGTGTACGCTGTGTCGCACAGCGCGCCGTGGTGCCAGTACGCTGAATAGGGCACTACAGAGGAAGATTGACTGGCCCCAGCCTAAAGCCCCAGCTGTAGGAAGTCCCATACAGGATCCTCTCCACTTTACGACTATTGATGATGCCTTCTCCAGTGTGCTACAGTACATGACTACCACCACCAGGCAGTGTAGGAGATACTATCACAGCTG…
PREDICTED: coiled-coil domain-containing protein 170 [Callorhinchus milii]	CC170_HUMAN(Q8IYT3)	Coiled-coil domain-containing protein 170	GE_G23749	GETU36417	-1.08427	1.66e-08	2.44e-06	10.6231	8.90525	9.76416	19.5224	21.883	20.7027	157.416	131.961	289.289	324.269	AGCAACCTGAAGTCTGAGATCCAGATGACCGAGGCTGAGAGTGAGGAGACCAAGGTGCTGTCATCCAACACTGTCCAGGCTCTGTCCAACGAGCTCAGGAGCACCAAACTGGCACTGGATGAGGTGGCCAGGAGGGAAAAGGAGCTTGTTGACTTCCGCCAAGTCATCGCCCGAATGCTCGGCCTGGAGATCCACACTCTCGCCGTGCCAAACTACGAGATCATTGCCCGGCTAGAGAAACTCGTCAACGCGCATCACGCGCACACGGCAACTACGCTCGGCGTGGAAACAGCTCTGGACGACAACTTTGTTGCAGGGTACGAGGATGCACGAAGGTTTCTTAAGACGAGCCCAAGAAGTCCAAGGCGCGCTCGATCGGTATCACCGACAAGAAGATAC…
	NUDC2_RAT(Q5M823)	NudC domain-containing protein 2	NOVEL_93715	L665287_seq1	-1.07676	9.12e-05	0.00549354	1.07473	1.20905	1.14189	2.29601	2.52317	2.40959	56.8729	63.981	121.501	133.523	CCAGAAAGAAAGCAGAAAGCCCACGAGTTCGGCGGCGCGTGACAAGTTGAGCGGATTGCATCAACAACAAGCTTCTAAGAAAGCGTGTCCAGAAGCTCTTGCTCATCAAATTCGACGCACAAGCCGTTGTTCAAACTTTTCCAGTTCAGTTGTAGCTAGATATGGCGGATTTTGAGGAGAGAATTGACGTTGTGGAGTGTAAGACGCCCTGGGGCTGCTGGTACCAGACACTGGAGGAGGTGGTGGCAGAGGTAACGCTGGAACCAGGCACGAAAGCGAAGGAAATCAAGTGTAAACTGAGCGGGAAGAAGTTGACAACAGTCGTGAGGGGAAAGGAGATAATGAATGGCACCGTTGCTGGAAATGTTGTTACAGATGACTTCCTTTGGACAGTTGAGG…
PREDICTED: tenascin [Trichechus manatus latirostris]	TENA_MOUSE(Q80YX1)	Tenascin	FE_G2908	FETU5257	-1.07519	4.3e-11	9.49e-09	1.56392	2.21487	1.88939	4.12025	3.84353	3.98189	256.944	363.892	676.936	631.472	CAGGTAACCACGTTGAGGAGGACATCTTCCCTTACCGCATGACGGCGTCTGTTGAGGCTAAGGCTCTCCTGAGGACCTCCACAGAGTCATGTTCTCAGGAATGTCCACATGCGGATCGTCCACAGCGGGTGGGGGTGACGTCACTGTTAGACTACCTGAAGGGACGGCTTGATGTCGACCAGGTCACGGCGGTCCACTCAGAAGAAAAGGTCTGGAGAGATGGAACATGGATGGAGTCAGACTTATATTGTGCAGCCCAGGCCACAGACATCACCACCTGTGACAAAGCTTGTTCTTGTCCTGGTGGTGAGGCTTCCCTGTCACATCCTGCCAACACCAGCATCTGTCAATGTCCCTGTAACTGCCCAGATGGCGTCGTCCATTTCACGCATCCCGGCA…
	unknown	potential coding RNA	NOVEL_85283	L658018_seq0	-1.07159	0.000133373	0.00765144	3.82712	3.29635	3.56174	6.69988	8.27573	7.48781	64.9976	55.9833	113.787	140.55	ATAACACTTTAGCTACAGTGATTTGAGACGAGTTGAGGGAGAAAAAAAATCATCTTGGGTGTCTTTGTAAAGAGAAATAGAAGGAGAGCGCTGTACATAAGACATTCTAGAGATGGCTGACCAAGAGGAGAGTGCCCCCGCTGCGGTAGGGGAGACGGAGGAAGCGCAGGCTGAACCACAGGACCAGGCTGAAGGGAAGGCCGAGGCTGAACAGACAGACACAGAGGAGCCAGCTAAACCCACAGAAGCCCCTGCAGCAGAAGATGGGGCTGAGACTAAGGCAGAAGCAGCAGATGACACAGCACAGGAACAGCCAGCAGAGACAGCTGCAGCAGACACAGCTGCAGCAGAGACAGCAGAAGTAGAGCAAACAGCAGCAGAGACAGCAGCAGAGCAGAC…
PREDICTED: uncharacterized protein LOC100495274 [Xenopus tropicalis]	unknown	potential coding RNA	FE_G42630	FETU81979	-1.0711	3.93e-10	7.53e-08	7.23807	5.96884	6.60345	11.8562	15.8973	13.8768	306.707	252.925	502.398	673.637	GCCACGCGCGGCGCCTTTTGTTTGACTCCAACACTACTGTACAAATACCCACACCTTGCAGTGTCACACAGGCCCGTCGTGATTCAGGGCATTTCCTGTCAAGAAGGGCTAAAAATTCCCTGATTTAGAGGGGTGCTTTATCGACACTTTAGTGCAATCAGCAAGGTCTCTACACGACAGCGGGGAGAGACAATAAATCTGCGGGAACTATGGAGACGGCACAGAGATTACAAAGTTCAAGCCTGGACTCCTTCTATCAGAACCCATTCGGAAAACCGTTTGGCTTTCACTCCAAGACAGAGTTCGACGCCAAAAACGCACTTGTGCTCACAAGAAGTGACACGTTCTTGTTGGTAAAACCGCCCAAACAGGAGGACATATGGAGGAGGAAACCGCCAA…
PREDICTED: bifunctional 3'-phosphoadenosine 5'-phosphosulfate synthase 2-like [Ovis aries]	PAPS1_MOUSE(Q60967)	Bifunctional 3'-phosphoadenosine 5'-phosphosulfate synthase 1	ML_G23934	MLTU42705	-1.07081	4.12e-11	9.1e-09	8.1751	6.93727	7.55619	15.9929	15.7445	15.8687	235.616	199.941	460.934	453.776	CAACAACACAAGGCAGTGTTGGAGGATAAGATCCTGGACCCAGAGAGCACCGTGCTGTCTATCTTCCCTTCACCCATGCTGTATGCAGGACCAACAGAGGTTCAATGGCACGCCAAGGCCCGCATGTCAACAGGAGCGACATTCTACATCGTGGGTCGGGACCCTGCAGGGATGCCCCATCCTGACGGGGCTAAAGACCTGTATGAACCCACCCATGGGAGCAAGGTTCTCACCATGGCACCAGGACTCACCCAGCTGGAGATCGTACCCTTCCGTGTCGCAGCCTACAACCTTAAGAAACAGCAGATGGACTTCTATGACCCTGAGAAGAAAGAGGACTTCCTCTTTATATCAGGGACCAAGATGCGTAAGTTTGCTCGAGAGGGGGAGGAACCGCCA…
	ALG5_MOUSE(Q9DB25)	Dolichyl-phosphate beta-glucosyltransferase	NOVEL_74665	L642811_seq1	-1.07078	1.57e-10	3.17e-08	3.97878	4.48227	4.23052	8.73099	9.04614	8.88857	182.806	205.939	401.147	415.627	AAGCTGGTGTGTTACACTGTAGAGCCACTATATGTCGGCTGCACACATACAGGCACAGATGAAAAAGCTGACATTTTGTTTGTGTGTTGTGTGCAGGCTCCAAGATGGTGCCCGTGTTCAGCTGGCTGCAGATGGGGAGGGACATCCTGCTCATCCGTCTGCGGTACATGCTGGGCGGCTGGAAGGTCAACCACAAGGTCAAGGGACAGTAGGCGGCATCAAGATGTGCCGTGCTCCAGTCAAGGTTCTAGCCAGCATCCGTCCTTCTGTCCTTTGAAAGAATTGTGCAGCTGGGGATGGACAAAAATTTTTCCATTCCGTCCCCTGGACAAAAATCGGCATGTAAAAATCGGCATATTACTTGAACCAAGCTGAGTACCAGCAAAATTTTGCTCCTCA…
	unknown	potential coding RNA	FE_G37820	FETU72995	-1.06947	5.8e-23	4.09e-20	11.3198	10.6266	10.9732	22.9898	23.0657	23.0278	745.441	699.792	1513.94	1518.95	GGCGGGAAGCGGTGCTGTCCCGCTCAGTTCTGACTCAGACTTCCTAAGACAAACGTCTCTGTGAAAATTTCTTGAAAGTTTTTTGAAGGACTACCACCCTTTTTAAATTCGAGAATGCCCGACAACCGTACGATGGCGAACCCTCTGACCGAAGAGTGCGGGTGCTGCCGGGCGGGGATGGGTCGCTGTTGTGCCGGCGAGCCCACCAAGTCCGGCTGGCTCCACCTCTCCAAGCCGGAGAGTCCGGTCTACAGACAGCGGGTGGTGGTCAAGGTGTACAGTAAACCACTGGACCCGTACGCCGTGGTGTCCAGCGGCAAGACCTACGGGAAACAGTACGGATTCTTAAAACTTCGGCACGTGAGGCTAGAGAAGCTAGACTCGGCCACAGACTTCAAG…
PREDICTED: forkhead box protein J1 [Apteryx australis mantelli]	FOXJ1_HUMAN(Q92949)	Forkhead box protein J1	FE_G3621	FETU6711	-1.06678	1.59e-25	1.3e-22	18.3449	17.8676	18.1063	34.7701	41.0911	37.9306	2119.53	2064.39	4017.26	4747.58	TTCATTCTGTGAGAATAAGGCCACGCGTTGCGGAACTCGTGGTGTTTTGATCCGAGTCTCTCTGGTCTGACAACTTTTTCCGGCGCCCGGAAAAATCGTGTGACAGCTGTCAGGGAACGTACCAAGGGCGAACGAACGTAAGAACCGCTTTTCTTCCGGATTTTAGAACTGTTATCCATTCGAAGAACAGCATTTTACAAACTCCGTACTCTGTTCCGGTATATGAGATGGGACAAGCACTAGTGGTCTACAGAATATCAGTCATTTTGGTATAGAGACAGCAACGACTTGTGCGACCAGAACCGCTTAAGACGGACTTAAGAGGACCATTTCGCTGAGAGAATTCACTTGTTCCGGGACGGATTTTTGGCAGACTATTACACGCAATAATTCAATTAC…
	lncRNA	lncRNA predited by CPC2	ML_G23929	MLTU42697	-1.06669	3.73e-14	1.21e-11	15.7199	15.2899	15.5049	34.783	30.154	32.4685	341.237	331.901	755.044	654.562	TTGAAAAGTCTGTAATTTGGGCCACCAATCATCTGTTTAAATTCTGCTTCATGATATGTTCGTCTTACATTTGAATCCATTGTGCCTTAAAAATTTGATGTATCCGGTACTTTTAACATCAGTCTCCAATCTTTGGATCTACATTGTAAATGAAGTGTACCAGATAAATTAAATGTACTGTTATTCTATCTTAGTTTATTACAGCTCAGCTTTAAGAAGATGCTACGACAATGtagaagaaatggtataatatGAATTTGATGAAAAGTTGACTTTTGAGATTCTGTGTGAATGGTGTAAACCAGTGGCAGTGCTTGTGATAGGTCCAGGGAAAGCTAGTACAACATTTTTGTATAGCAACAAGCAATACAAAGTGTATGACATATATTTCCAGATTGT…
	RIBC2_BOVIN(Q32LJ7)	RIB43A-like with coiled-coils protein 2	ML_G32926	MLTU58864	-1.0626	0.00122501	0.0491816	2.98764	2.15317	2.5704	4.25513	6.48681	5.37097	56.8729	40.9878	81.0009	123.483	GAACCCTGCCGTGGCACAGAGCGCGTTCGGCGCCCACCGTGTCATCACCGACAGGTGGAAGGGGATGAGCCCTGAGCAGCTCGCTGACGTCCGCAACAGACAGGAACAGCAGAGGCAAGAGAAGGAGCGCCTGGAAATGGAGGAACGTCTGAGAAACGAGGAGTGGGACAAACAGCGTGTGGATGCCGACCGAGCAGCCGTCATCCTGGAGAGAAGAGAGGAGCGTCTGAAGAAGGAACTCGAGAGGCAGCAAGCCCAGGAGAATCTACGACTTGGTGCAGAGCAGAAGGCACAGTAAGTAGCTCGCCCTGGCAGGACGTATAGGAAGTGCAGCTGGTCTGCTTCCAGTTTCCACAGAAATGTACCACAAGAGATGGCAGCCCATACAGGAACAAACAT…
	FAT1_HUMAN(Q14517)	Protocadherin Fat 1	NOVEL_1033	L515239_seq0	-1.06219	0.000918516	0.0387749	4.3504	4.78031	4.56535	10.8551	8.20088	9.52798	43.6702	47.9857	108.965	82.3222	CAGGAGGGAGACGGAGATGACTATTCCTGTCAAACTGCAGAACATGAACGACAACACCCCTCAGTTTGAAAAGGTGAAGTGTGAGGGGACGCTCTCCCGGGATGCCCCCATCGGCCAGAGAGTGCATACCCTGTCCGCCATTGATGACGACCCTGCTGATTACGTACGCTACGAGATCTTGTCTGGCAACGAAAACGGTTTGTTTGAGTTAAACCCAACGTCCGGAGACCTGACACTTGCACGCAAGATTGGTCAGCTTGAGCCATCGTTCATCAGTCTGAAGGTAACTGCCACTGACGGAGATAACCAGGCTTCTCCTGTGTATCTCAACATGACTGTTACCAACAGCATGCAGGG
	SP63_STRPU(Q07929)	63 kDa sperm flagellar membrane protein	GE_G21436	GETU32900	-1.06046	0.000191042	0.010464	3.67873	3.68703	3.68288	7.43044	7.93419	7.68231	55.8573	55.9833	112.823	120.472	CTGTGCTGGCACTAGAATACTATTGTTAAGTGCTAGTAATATCTGAAATTACCATTGAAACATCTTAACTTCAAATTGCTTTTCCCTTTGCTAGATTACAACGAGTGTGCTAAAGCCAGTGACAATGACTGCAGTGAAATGGCAGATTGTATCAACACAGTTGGTTCCTTCACCTGCAAGTGTAAGACTGGGTATGAGGACAGGAACCCCTCTACACCTGGAAGGAACTGTTATGATGCTTCCCGACTTGCCCTGATTATTGGAGGTGTGATCGGCGGGCTGTTGGCTCTACTGTTGCTGCTCTGCCTCTGTCACCAGTGTATCAAGAAGCAGAGGGGCACGAAGAAATCTGTGGACCTGAAGTCTATAGACACGGGGGGCCTCGTGTGGGCCCGGCAG…
	unknown	potential coding RNA	NOVEL_74464	L641653_seq2	-1.06018	9.56e-14	3.01e-11	3.24685	3.15199	3.19942	6.56971	6.77333	6.67152	294.52	285.915	595.935	614.405	GCAGAATCTTAGTAACTTTAACTTACTGAGTTTTCCGGGGTTTTTTTTTCTTCTTACAGACTGTAGCTTTCATGCCTGCTGCAGTCAGTGCAGCAAGAACATGTAAGCCGTGGGAGTATCTCGACGGAGGACGGTGTAAAAGTTGTTCAAACCGACGCTGTGAGCCTGGCCAGAGACAAGTGGAACCATGCGGGTCCGGTAAAGATGTGGTGTGTGAAGACTGCGACCCTCTGGCGGAAGGATACACCTGTGAGAGTGGTGCAGAGCGGACCTGTGTGTTATGTGACCACCAGGGAAAGAAAACCGTCCGACCTTGCGACAGACTTTCACAAACTGTTTGCGGCGGTTGTTTAGAAGGGTAAGTTGATTCTGTATTTGAAACTAATAACATTTTTTTTT…
PREDICTED: Krueppel-like factor 4 [Latimeria chalumnae]	KLF4_HUMAN(O43474)	Krueppel-like factor 4	ML_G16331	MLTU29090	-1.05874	6.47e-05	0.00412661	8.44945	6.28678	7.36812	13.5219	17.1755	15.3487	432.64	321.904	692.365	879.442	AACCCCCACCCTGCTCACGAGAACCTGAAGCGAAACGTCTTACAAACAGCATTCAACAGCGTGTTGGAAGAAATCTTCAACGATCAGTCCAGTCAACTCACCGAAACGACGGACCTGATTCAGAAAGCGCTGAATAGTTGCGATATGGAGGGACATGACATGAGCGGAGCTTCCCCGACTGCAGCCCCCGCCCCTCCCCGGCAGATCCCCAACACAAACACCGCCTTCTCGGCCGAGCAGAAAGCCAGCGGACTGCCGCAAGATCTGAGCGAACTCTTGGATTTCGACTTCATCTTGAACGCCGGGGTCCCCACACAAGGCACGCAAAACAGCTACCCCAACTCTACATGGTTTTCACACAACTTCCCTGCGTTTTCGACGGcgcaaggacaacaacaa…
PREDICTED: forkhead box protein J1-B-like [Lepisosteus oculatus]	FXJ1A_XENLA(Q708W2)	Forkhead box protein J1-A	FE_G3525	FETU6513	-1.05846	3.23e-23	2.29e-20	13.5575	12.6447	13.1011	25.3082	29.2668	27.2875	1315.19	1226.64	2455.1	2839.11	GGCCAATGTATGATGTGCGTGTTCCAAACTAGGTGATAACTTTGTACTCTCCAAGCAGAGGTCGAATCGCGCAGATATAGTAGTAGTCGAAAAAAATACACTCGCGCTCTTCCTAGGATTCGACCTCTGCTTGGAGAGTAATAACTTTGGCCACATCAGTCTCTGTCGGATCAACATTCGGGTGATCCAACCCACGGTCGGGTTGGTATCTCGGATGATAGGGAATATACTGTCAGTGTTTGTATTCAATATTTTCGTTATGAGCACAGGTGACTTTTAAAATCTGTCAGTAGAAGTATAAAATTATATATTGTAGAATTGTTGTTCATATTGACTTATTGCTTAATATGATTGTATGCATTTTATATGTATGTAGAAGACAAAGTATGACAAAAACAA…
	CPMD8_HUMAN(Q8IZJ3)	C3 and PZP-like alpha-2-macroglobulin domain-containing protein 8	NOVEL_61324	L6226408_seq0	-1.05268	0.000104377	0.00618273	1.66281	1.74414	1.70347	3.80473	3.2605	3.53262	61.9508	64.9807	141.752	121.475	ACCAGCCTCCCGGTCCTGCAGGAGCGGTGTGACGGCAGGGAGGCCTGCTCGGTACGGGCAGAAAATGGCGTTTTCGGCGATCCGTGTGTCGGAACGTACAAGTATCTGGCAGTGGAATATGAGTGCGTTGGCGTTCCAGGCTACAAGGGCTGTTACGAAGACACAGAGTCCCGCAGGTTTCCGGCGGACTTCATGTCGTCTGAAAAGATGACATCAGCGATGTGTGTGCGCCACTGCAAGGATAACGGACATGCTTACGCTGCCACTCAGTACTCCCGTGAGTGTTGGTGCGGATCGGAACATCACTTCGACGGTCTCGACAGCCGCCGCCCGGAGACGGAATGTGACAAGCCGTGCCCGGGCAATGCGGACCAGTGGTGCGGGGGGACCTGGAGGATG…
	MLRP1_ACRMI(B3EWZ5)	MAM and LDL-receptor class A domain-containing protein 1 (Fragment)	GE_G17629	GETU27151	-1.04947	2.18e-06	0.000209556	1.67488	1.66395	1.66941	3.9021	3.0047	3.4534	109.683	108.968	255.538	196.77	TAGACCTTAATCTGTCCCGTGCCAAAAAAGTCATTTTGAGTGACACTAATGCTGTTGCCTTGTTAAGATATCACAAACTATACCTTGTTCTTAACCAAAGGTATGGCATACCCTCATACGACCAATATGCCACGTTGTTGGTGATGATGAGATCAGATTAACATGGATATTGGCAGGATAGCCTGGTGAGGTATGACCCAGCACGTCTCAGTGCGGCATGTGCAGGTCGCTGACCATTAATCATGGTGTCGATGTCCGGGGAAAGATTTATCAGGAACTGTAGTATGATAAACGAGGTAGTCGATAAGGTAGGTAGTCCCTTAGCCTTTTTAGGCCGTAGGGGCAGTGGGCTGTTATCCACTGTATCTAGGGCACTGTATTGGAAGGTGGGGCCCAACC…
Bifunctional 3'-phosphoadenosine 5'-phosphosulfate synthase 1, partial [Leptosomus discolor]	PAPSS_URECA(Q27128)	Bifunctional 3'-phosphoadenosine 5'-phosphosulfate synthase	GE_G7970	GETU12231	-1.04826	7.49e-07	7.99e-05	3.08857	2.91464	3.0016	6.90734	5.50066	6.204	122.886	115.966	274.824	218.857	GATAAGGAGAGACTGGAGGGCAGTGCGGCCATAGCGCTGCAGTATGATGGGAAACGTGTGGCCATCCTCCGCACACCGGAATTCTTCGAACATCGGAAAGAGGAACGGAGTTGTCGGACATTTGGGACAAGCAACAAGGGTCATCCTTCAGTGAAGATGATTTTCGAGAGTGGTGATTGGTTGGTGGGAGGCGACCTGGAGGTCCTGGAGCGAATCCGGTGGAATGATGGCCTTGACCACTTCCGTCTGACGCCCAACGAGCTCCGACAGAAGTTCCGCTCCATGGGCGCAGACGCCGTGTTTGCCTTCCAGCTGCGTAACCCGGTGCACAACGGGCACGCGCTGCTGATGCAGGACACCAAGAGGAGGCTGTTGGAGAGGGGGTACAAGAAACCTGTT…
alpha 2,8-sialyltransferase ST8Sia II [Anolis carolinensis]	SIA8B_PANTR(P61643)	Alpha-2 8-sialyltransferase 8B	FE_G23599	FETU45170	-1.04728	7.45e-09	1.18e-06	1.84318	1.51517	1.67918	3.27677	3.66342	3.47009	190.93	156.953	339.432	379.485	TCGAAACTTTTCAGATAATTCCTTGCGTAAGCCAATAAGATGAGATTTATGTAAGGATGGATCGTCTGAGCTCGATGAGAAGGATCAAAATACGCCTTTTGGCCGTGTTCGTTCTGGTCACCACTACTGCCTTCCTATGGACGATAGGTGGGAACCTGCCGCGAGAAAGACTTTCTCCGAAGAACGTCTCCAGAACTACCAATTCCTTACGGACAACCATAAGTCCTGATTCCCTGCACCTTGCCATGGCTTCCACAAATCTGCCATTGGGTGGGCGTTTCAACACAAGCAGAGGTGAACAGAACATAGGCATACCACCAACACAGATCGCACCCAGGCCAACGGAATTTGGTATCCTGACGCTAGAGAAAGTAAGAAGAGCGGCCATGAGGCACATTG…
	UBP46_RAT(F1M625)	Ubiquitin carboxyl-terminal hydrolase 46	NOVEL_51013	L613772_seq1	-1.04463	6.48e-09	1.05e-06	4.93544	5.39455	5.16499	11.1069	10.2011	10.654	156.4	170.949	351.968	323.265	CACAAAAACGCATGAGAGTGAAAAAGCTGCCCATGATCCTGGCTCTGCACCTGAAGAGGTTTAAGTACATGGAGCAGCTGCACCGCTACACCAAGCTGTCCTACAGGGTGGTGTTTCCCCTGGAGCTCAGACTCTTCAACACATCGGATGATGCAGTTAATGCAGATAAGATATACGACCTGGTGGCTGTGGTTATCCACTGTGGCAGTGGACCTAACAGAGGCCATTACATCACCATTGTCAAGTCTCATGGCTTCTGGCTGCTGTTTGATGATGACATCGTGGAGAAAATTGACGCCCATGCAATCGAAGACTTCTACGGGCTGACATCAGATATACAGAAGACATCAGAGTCGGGTTACATCCTGTTCTACCAGTCCAGAGACAGTAGTTAGACAT…
	unknown	potential coding RNA	NOVEL_11922	L53785_seq2	-1.04442	0.000142597	0.00810614	1.21524	1.19623	1.20573	2.64821	2.3238	2.48601	61.9508	60.9819	135.001	118.464	TCAGGCTGTCACATATCAGGGATGTATTTACTGTATAGACTGTGGCAAAGAATGGAGAGATTTTTCCAGGACTGTAGAGAAGTATGACCCTGCAAATGGTGTGTGGAAGCAGACTGGGAATGGCCAGGGTTTTGTCTTCACTGGTGCGACCCTGATGAAACTTGAAGGAAGTCTGTACCTGCTCACTGTACCGAAGTCGAACACTATATATGTCCACCAGTACGACCCAGAGATAGACTGTTGGATGCTTGTAGAAGACAAGGGCAGGCTGGTTCCCCCCTTACAGTGGTTAGGAACTGGCTATAGGGTAGACTGCCTGATGGCAAGGATGATCCCTAAATGCCTGGTGGATTGGAAGTTAGAACATGGGCTAAGAGTACATAGTGTACCACTAAGGAT…
	unknown	potential coding RNA	FE_G34944	FETU67467	-1.04149	1.19e-05	0.000960546	1.25014	1.21576	1.23295	2.58852	2.48646	2.53749	84.2937	81.9756	174.538	167.656	CGAATGGTCAGAAACACGACGATTTGATAGCGCCCCCTAACGGAGGTACCAGCCAATCTACAGCCAACCTAAAACACCACAGCTCTCCGAAAGAAGAAGACATCAACCCTCTGAAGAAAGTCAGAAGCAGAAATGAAGACGATGAAGCTTTTGACAGAGAAGACAATGGCCAGCCGGACAGGGTGGACAGACTGAAGCAGTTCTCTCGAACCCGCAGTGCTGGCCGGAGGAGCTCAGCCCCTGTGGTCAGTCTGGTCAACAGGCCAAACTCTGCACTTGTCGGGCGAGTGAAGACGTGGGGAGGGACACCACAGCCCCGGATCGCCAACTTGCGAAGGGGGAGTGAATCCAGCGAAGCAGACGACCGTTTGTCGCCGTTGCCGGGATTGACACCGAGGC…
	CP2D4_RAT(Q64680)	Cytochrome P450 2D4	NOVEL_103357	transcript_11834	-1.04111	2.08e-06	0.000200843	1.32638	1.51906	1.42272	3.2817	2.57189	2.92679	105.621	120.964	261.324	204.802	gAGAGGGTGTCTGACCAGTGCAGAGCAGACAATCTGTTTGGACGTAGTTTTACCGTTTTCACGACTTTTTCCGTAACGTTACGCGGCCTGGAGTACATGTAGAGATGAGTATCTTGCTGGAAGTCGTGGCGACTGTTCGCCATTACGCCGACCTCCCGACGTTTCTGCTGGCTGCGTGTGTGTGTCTGCTGACGTATCTGTACCTCCAGCGGCACAGGAACCTTCCACCCGGACCCAGGGGGTGGCCGATTCTCGGGAACATGCCCATGTTAGCCAAGTCCGACTTTCTTCCCGCCACTTTCACGGAGCTGGCCGCACAGTATGGTGACGTCATGACCATCTGGACCGGCAGGGCGCCAAACATCGTTCTCACTGGGTACGAGACTATCCGGGCTGCCC…
PREDICTED: tripartite motif-containing protein 3, partial [Melopsittacus undulatus]	TRIM3_HUMAN(O75382)	Tripartite motif-containing protein 3	FE_G26496	FETU50712	-1.04061	1.74e-09	3.07e-07	1.42059	1.55778	1.48919	2.75361	3.37611	3.06486	196.008	214.936	379.933	465.823	CAGCCAAAACTTGCTGGCCAATAATATCTTCCACACACTTCAGGATTTTCCCATGATATGCATGGGTGTTGTGTACACACGGATCCACCTCTGTGTTTTTTTTTGTCCCAGTCTGCAGTTCACGCGTCGGATCACGGAATATTGTATACTGTCGGGAACAGTACGTGACGTTGTCTTCGCCTTGTCTACAACAGGACGCAAGATTTGCGTGACTAGACCGACCATCCCGCGATCGTAATGTGATTTCTTATGAACCTTGTAACCTTTCCCCCCTCCCCCTCTTTTACTCAAGTGACTTTTATCTGTCCTTGAGGCGTTGTTTCAAGGACTTCTGGTCTATTGTTCTACATGGAAGCCTTACAAGAGGACACGTCTCAGGTACTGTGTCTTTGTGGTGAT…
skeletal alpha-actin 1,2 [Cobitis choii]	ACT1_ORYSJ(Q10DV7)	Actin-1	FE_G937	FETU1561	-1.04057	7.87e-08	1.03e-05	1.65377	1.94047	1.79712	3.66811	3.72732	3.69772	126.948	148.956	281.574	286.12	TCTGGCATCTCCGACTGGCGCATTAGGGACTGCTCACTTCCAGGCCTCGGACGGGTAACAACGTACGTATTGACCGCTTGTAGCAGATGATAGAAGCTGACAAGAGCTTCGCCCCTCGTCTCCGATAGCCAGACAGCGCTTGCCTGGTTCGACGGCAAGGTGGGTGTGAGATCAAGCAAGACGATCGGTCGCCCCCCTCCCCCTCCATGGGATGCGGAAGTAGCGTACAGGTGACACCAGCAACACCTGTCAAGAGACCCGCGGATGAAAAGCAGACGAAAGCCGTCCGTATCCGGGAGAACGGCAAGCTCAGCTGTCCAGGGGAGTCCAGCTCAACGTTAGGCGGCGTCGAGCCCTCAAGGGTGACCGAGAACGACCCCGAGAGAGCCTCGGTACAGG…
	unannotated		GE_G13564	GETU20899	-1.03784	0.000391989	0.0190118	7.48168	6.22187	6.85177	13.5953	14.5366	14.0659	58.904	48.9854	107.037	114.448	CCTACCTGTTGCACGGAAGTTCAGACGTACTTTTCGCTGCTCACCGTCAGAACGAAACATGGAGACTTACGACTACGGGATGTTGCCGGAATTTGTGGAGAGGAAGGGTTCCCTCTATCTTCGTTCAGATCACATGGACTACAGTCCGGTAACGCTGAACTCCAACTGGCACCAGGCACGAGAAGCCCACCCCAAGGACTATGACGTAGTAAACAAACCTCCCATGAAGAACAAAATGCACCACTCCACCTACCGGAGGATACTGGACGTTACAGATGGG
	PLK1_XENTR(P62205)	Serine/threonine-protein kinase PLK1	NOVEL_37597	L58268_seq2	-1.03545	6.76e-09	1.08e-06	2.06235	1.83675	1.94955	3.65737	4.33624	3.9968	191.946	170.949	340.397	403.58	CTAAAATCCGCACCGAATACCAGAATCATGAGCCAGTATACCAGAAAATTCACATACTGTAGTGCATATTTTAATATTTCAATCATAATGATTGAACTTATTAATGTTTCACTGGATGATGATAAATTTTACTTCATGGTATTCTATTGGCAGTGGGGATAGTCCCAGCTGTTGTTGTTTATTCACCGTGTTGTTGTTTACTATTTCACCAGAGGATGCAGAAGATCCGGCAGCAGTCCCAGTGTTGTGGGTGAGCAAGTGGGTAGACTACTCCGACAAGTATGGGCTAGGTAAGGCAAAAAATAAATCCTATGGCAATACCTTTCCTCTTGAAAGTAAAGTTTGAATGTTGAAATCTTAGTGTGTATAGAGTGACGTCCAATGACTAAATGGATAGGA…
	PGM2_HUMAN(Q96G03)	Phosphoglucomutase-2	NOVEL_59447	L622493_seq4	-1.0333	1.37e-06	0.000137138	1.62775	1.48681	1.55728	3.31386	3.05867	3.18627	112.73	102.969	229.502	211.829	GAGTTCAGACGTGTGCTCTTCCGATCTCGGTTACCAGTTTGAAGTTCAGGCCTTCCAGGCCTTCAGCCTGCCCAGTGTCATACCTGTGGAGGAACAGATCATACCAGACCCTGAGTTCCCAACAGTTAAGTTTCCCAACCCAGAGGAAGGTAAAAGTGCCCTGGACCTGTCTATGCAGACTGCAGAGAAACACGGCAGTTCTGTGATCCTGGCCAATGACCCTGATGCAGACAGACTGGCCGTGGCTGAAAAACAAAATGGTTCCTGGAAGGTTTTTACAGGAAATGAGCTTGGTGCTCTACTGGGCTGGTGGGCGTGGCAGTGCTGGAGACAGAAGAACCCAGATAAAGATGCCATAGACGTGTGGATGATAGCCAGTACTGTATCGTCTAAGATTCT…
PREDICTED: UPF0691 protein C9orf116 homolog isoform X1 [Chrysemys picta bellii]	CI116_BOVIN(Q32P67)	UPF0691 protein C9orf116 homolog	FE_G12840	FETU24502	-1.03227	4e-08	5.52e-06	6.88196	6.54073	6.71135	13.5645	13.8874	13.726	147.26	139.958	290.253	297.163	TTTTACAGTATTGTGCAAGTAATGTCATAACTTGGAAGAACAGGTGGTTGTTACATGATATAAACATTATAAACATTTCCAACAACAACAACAACAAAGATGTCGTCATCACAACATGGCAGGTCCATTGGGGTTGTAACTTCTATGGAAATTGTTCTTTTCCTCCATGGTAATAAGATTGTCCACGCCATTGACTTTGCTCTTCTCGACGTAAGTGTTGAAAGAGTGGTTCCTGTACATCCCGCAAACGCCCAGGTGCTGGGAGAACTTCTGCGACCTTCCGTGGAACTGCGTCTGCATGGTGTGCACATTTGGGTTTCTTCCTCCGTAGTCTCCGTTGGATGTACGGTACTGGGGGTGAGGTCCCTTGGCCCGGTATCCCTGAAACCAGTCTGGGTT…
	lncRNA	lncRNA predited by CPC2	FE_G41236	FETU79364	-1.02688	0.00036677	0.0180154	2.86031	3.42285	3.14158	6.86952	5.93216	6.40084	51.7949	61.9816	124.394	107.42	TTTTTTAACTATACAAGCCATCCAACACCTTATAAGGAAAGCCAGGCACAATTTCCACTCTTGGAAGACAATACAATTTTTATTATTATCATTACTATAATCAGTACAGTAGAAATGGATACAAAAGTAACTATTCGCACACCACGTGACACCTATACATACACGATAAATGCTTTGTCATACATACCATGCAATGTGATCGATCCTTCGTTACCAAGGAAGCATGCTAAGATACAAGGTAACACTGTTAGAATTCACATTGGATACAAAAATTCATTCATCTCATTGTGTTATTAAAAATTGTGTGGAGAGCATTATGTGAGAAAAAAATGCAGCAAGGTTACATGTAAGTGTAGGTGCATGCTGCAACAACTTTATATGTGTGGTTTTTCTAGCATA…
PREDICTED: matrix metalloproteinase-14 [Latimeria chalumnae]	MMP17_HUMAN(Q9ULZ9)	Matrix metalloproteinase-17	GE_G9769	GETU15074	-1.02375	4.88e-13	1.4e-10	12.0721	9.93478	11.0034	24.3634	20.3642	22.3638	501.7	412.877	1012.51	846.312	GTCCCTGACACCTGCAGCGGAGAGTTGGACGCCATCACCATCACAGAGGACGGAAAGACATACGCCTTCAGAGGGAACTACTTCTGGGAGCTGAGCTCCGCCGGGATGGTTGACGGCTATCCGAAGCTTATCTCCGAGGTGTGGGGCGATCTTCCCGGGGACCTGGATGCAGCTGTGTACTACAGAGTGAACAAGAAAATCTACTTCTTCAAGGGTGACCAGTACTGGCGTTACACCAACACCCAGCCGGACACCGGCTACCCCCGCGCCATCAGCCAGTGGAGAGGCGTTCCCAACGACGTCGACACCGCCTTTATCTGGTCTGGGAACGGCAGGCTCTACTTTACCAAAGATGACCAATACTACCGGTACAGGGCCGGGACGGGTGTGGACAGGGGC…
	lncRNA	lncRNA predited by CPC2	FE_G26259	FETU50280	-1.02331	3.96e-16	1.52e-13	56.3289	48.5935	52.4612	95.1426	118.136	106.639	1010.51	871.741	1706.8	2119.29	TAGTACATACAGTATTGTAAAAGTGGCACATACATGTATATAATGTAACTTTGTCACCATAACCTTCCTCTATACAGGATGAGAAGAGAAGAAGTACATGACATTGTGTAATGCTGTGAAGGGCAAGACCAATGATTGGACTTGATCTATTACGATCACAATTACCTGTACAGTACCGGTACATGTATGACAAATGTATCACAACCACTGCAGTCTGCCACTGTAAATGTCAAGTATGCAGTTTTTATATCAACCGGATAAGCTGAGTCTCGGAGGCAGGGGTCCCATGTAGAAAAAAATACCTGCCTCACTGTAGATGTAAGGATAAAGTAAGTTTTTGTTCTATAAAAAAAAGGATGACAAGAGTATCATGTTAGGTTTTATATGTGATCAAAAGTA…
	unknown	potential coding RNA	FE_G3109	FETU5671	-1.0213	2.72e-06	0.000255694	4.79375	4.43402	4.61389	8.27929	10.4579	9.36859	117.808	108.968	203.466	257.006	CATGTCACGACAGCTGACGCGTATGAATACTGGGTGCTGTTTCTTTGACTATAATAGGCAGCTAACTTTATTCGTCACAGTGACTCACTTGCGGCCGTGCCAAGTTCACGTAGCTGAGGAAGTTTAAAAGGCCATGACGGTTTCACAATATCTCACAGGTTTGGCGGTGGTGGCAAGGAAGTGACATTGTGGTTCGGTTGGCCGGTACGCTATATTCATACAGGTTGGTAATCATCTTGCTTTCTTTATGTAATGAGAAAGTTTTAAGATAGCAATCATATTTTGCATTTCCGTACATAAAATGTTAAATTAGAGTTTTTATAGAAGAAGAACTTCATTGCGCAACAATTGTAACAGTTACAATGTATGGCAATGTGAACAACTATATACTAATACAAA…
	unknown	potential coding RNA	FE_G4907	FETU9238	-1.02103	0.000118802	0.00694116	1.29234	1.20604	1.24919	2.10356	2.96979	2.53667	78.2002	72.9783	127.287	179.703	GTGCGTTTCTTGCAAAGGACGTTGTGTCATTACTATTCTAAGCATGTCGAGTTGATGTTTATGGTAAAGTCTCCGTAACAGAGCACGCTTCCAGGTTGAAGAGCTAAATACACCTGTAGGACTACATGCTTCGTGTGCGGTCTCTGTAAACTATCACACCTCAATACCATGCTTGACGGTATTATAGCTCTTGGGGCATGCACCGTAAAGTCCTAACGCGTAAGGGATGAGTAGTCTTAGTCCTTTCTTTGTCAGTTTTGACCCTTGCAAGGGGTGGGGGACAGGAGTGTCAATCACGCGGTTATCCCTCATCCCGTCGAACAAGCTGTCTTGTTGACGATTTGTCAGAATGTCCCTCCGGCATCTTGGTTGCTAGTAGGGACCGTGTATACAACCCGT…
	unknown	potential coding RNA	NOVEL_33428	L571335_seq2	-1.02066	6.96e-12	1.7e-09	5.52833	6.35951	5.94392	12.2274	11.8941	12.0608	258.975	297.911	572.792	557.181	GAGGCTCTGCCCCCACGGCATGGCCAAAAGAAGAGAAGCAAGGAACGACTTATGAGTACAAACTTGAGTGCAAGAAAAACTCCTTTATTTACCTTCCTGTGCAAGCAATGCGAGCTGCAGCGTAGTGGTTGTAACTTTATCTGTAAATGCCTTAGAGACATGCCCTGCCCTTCAACTTTCTTGGTTATGGTTCTTCTCTTTAAGCCTGACAAGCTATGAATCTGTTTTGTTTGGTGTTCAGAATTTGTTTTCTCCAACTTCAACATTCTCAAACCAGCAACAACAGCAAAGAAGATTAAAAATGCAACACAGCAAAAAAAATGCATATTCTAAGAAAAAAAATCCTGAAAAAAAATGAAGACGAAACAATTGGTTAAAGAAAAATATTCTTAAATACCT…
	OTOP_DROME(B7Z0W9)	Proton channel OtopLc	NOVEL_102827	transcript_7441	-1.01993	6.92e-07	7.48e-05	1.15361	1.29042	1.22201	2.48943	2.46734	2.47838	111.715	124.963	241.074	238.935	gACCTCTTACGCTGTACTATCGGTACACGGACCACGCTGTTTTGTAAAGGTCGAATTCCATCACAAAACGTACGCTGTTTCACAGGAATCGCCTTTCATTCTTCGGGAGAACAAATTAGTTTACGCCGAGTTTGTCAAGGTCAGACTGCCGTGGTGAGCCCGCGGGACCCCGGCTCGACCCTGGATCGTATAAGGGACAACAACACTTGGACGGACCCGCCGCCACGCCCGCCGCCACCGCCGCCTCCACCGGCAGACGACACCAGCAGCATGGGGGACGTTGACGTGACCACGCCGCTAAAAGCGAGTGAAGGCCAGGTGGATCACGTGACGTATTACGCCCTGGGGTTCTGTGGAATGTACGGCATGttactggttgtcataggaacggtcctgcca…
PREDICTED: Krueppel-like factor 4 [Latimeria chalumnae]	KLF4_HUMAN(O43474)	Krueppel-like factor 4	GE_G2411	GETU3614	-1.01015	8.51e-06	0.000709436	22.2902	16.6303	19.4603	36.506	41.8828	39.1944	767.784	572.83	1257.44	1442.65	GAACAACATGTCCCCGCCCACAACACCGGAGAGCGAGCTGGCATCCTTCGGGGCGCAGCGCCACCCTACACCGAGCAGCCAGTCGTCAAGCAAGGCATGGGGAGTCATCAACTTCCCCGCCTCATACGGACGGCAAGGCGTGGACAAGAACGGGCACCCGATGTCCCAAACCATGCACAACATGCATAACATGGTCATCACGCCGCCCTCCTCGCCTCTTGTGGATCTCCTAGGCGGGAGCAAGTCGTGTGCCTCCGTCATACTACCTGAGGAGAAGCCAAAGAGGCAGCGAAGACGGTGGGCCAAGAACAACGGGCAGAAGCCGACGCACACTTGCCAGTACCCCGGCTGTGGGAAGGTGTACACCAAGTCTTCTCACCTCAAGGCGCACACAAGAAC…
	lncRNA	lncRNA predited by CPC2	ML_G29940	MLTU53407	-1.01007	7.61e-05	0.00472321	3.95607	3.54018	3.74813	7.02473	8.07527	7.55	78.2002	69.9792	138.859	159.625	GGGGAGCGAAGCAACAAAGATTTCGTACGAAAAACGAAGAGAACACTGAAAAGTTGAGTAAAGAActttattttccttttcacTCATATTACACTTCATCTATCATCTGCTAACTCTGTAGACTCGTTAAATAAATATGGCATATTTCATATTAATATCTCATCTCTTTAAGCTTTCATAACAATATGTACACTCCTTTGAATATAAAGTATGTACAACACTGGAAACGACTTGTAAGAATTAGTTACTTTTTTCTCCGCCTTGAAGACAGAAAAGTCGTGCTGTTAAACAGCAGGCCACGCAAGATAAACTGTAGGGATAACAGCAACTGTAGGGTCCGAATTTCGTGCAAAACTTTTCCACTAAAATATCCATTCTTAGTAACGGTTTATcactttg…
PREDICTED: arylsulfatase D [Gallus gallus]	ARSD_HUMAN(P51689)	Arylsulfatase D	ML_G18623	MLTU33195	-1.00977	0.000188861	0.0103592	1.5964	1.52232	1.55936	3.22101	3.05751	3.13926	64.9976	61.9816	131.144	124.487	GGAGCATCggggttgtcatggcaacgttaGAACGGCTCGGTCTGACGGACCACACGTTTGTGTACTTCACGTCTGACAACGGCGGCCATATTGAAGCTGGGGAAGAAGGAGGGTCGAACGGCATCTACAAGGGAGGCAAAGGACAGGGAGGCTCTGAAGGGGGGATCCGGATGCCTACAGTTGTGCAGTGGCCGAGAAAGATCAAGCCCGGTATTGTAGTAACAGAGGCCACCAGCCAGATGGACATTTTGCCCACGGTAGCAGACATCCTCAAGGCCCCACTTCCCAAGGACAGGGTGATGGACGGGCGGAACATCCTGCCGTTGCTTGGCGGGGCCAAGCAACCGTCTCCACACGACTTCCTGTTCCACTACTGTGCAGACTTTCTGCACGCCGTTA…
PREDICTED: bifunctional 3'-phosphoadenosine 5'-phosphosulfate synthase 2 [Latimeria chalumnae]	PAPSS_URECA(Q27128)	Bifunctional 3'-phosphoadenosine 5'-phosphosulfate synthase	FE_G23384	FETU44768	-1.00912	1.22e-19	6.82e-17	7.18662	6.79044	6.98853	14.449	13.679	14.064	708.88	669.801	1425.23	1349.28	AGACAAGCTGGGCAGCTCAGAGAGACGCCGGTAGTACTACACGCCCTCTTCTCAACCATTCCAAACTAACTTTCCAGAAAGCAGTATGGCCTCAGCTTTCGTGACTAACTTCATCAAGGCGACGAACGTGTACCCCCAGCAGCATCATGTCAGCAGGACGAAGCGTGGACAGGTTCTCGGACAACGCGGCGGTTTCCGCGGCTGCTGCATCTGGCTGACGGGTCTGTCCGGCGCTGGCAAGTCCACCATTGCCTTCGCTCTGGAGGAGTACCTGTGTGGGAAGGCGATCCCTTCCTATACCTTGGATGGTGACAACATCCGTACTGGCCTGAACAAGAACCTGGGCTTCACGGCCGAGGACCGTGAAGAGAACATCCGCCGTGTGGGGGAAGTGGCCCG…
PREDICTED: prostaglandin G/H synthase 2-like [Sinocyclocheilus grahami]	PGH2_RABIT(O02768)	Prostaglandin G/H synthase 2	ML_G29884	MLTU53287	-1.00596	5.96e-11	1.29e-08	2.76102	2.81115	2.78609	5.60321	5.58751	5.59536	236.632	240.928	480.219	478.874	AGAACACAGACGCAGACGACAGAAGACGCTACCTCAGACCGGTTCCCGCCACTCGCAGACGACATTCTGACCAGGAACCTTCCCGCCACTCCTTGTTGTGACAGTAACGACATTTCTGACCAGTGTTTTCTGTGAAAACGTCCCTTCGGAACTTTCGTCTCCAAAATGAACGGTGCAATAATCGCCATCTGCTTGACGCTGCTACCCATGCTTATTGTTGCAGGAAACCCGTGCTGCTCGATGCCGTGCCAGAACATGGGCGTGTGTATGAGAGAAGGTGACAGCTACAGTTGCGACTGTACCCGGACCGGCTACTACGGACAGAACTGTGACATACCGGAGTTCTGGACGTCCATCAAAGTCGCGCTGAAGCCCAGTAAGAAGACGACTCACCATCTG…
	ARMX1_PONAB(Q5R4B2)	Armadillo repeat-containing X-linked protein 1	NOVEL_9017	L52528_seq0	-1.00188	1.6e-09	2.83e-07	3.14767	3.22695	3.18731	6.96905	5.79291	6.38098	220.382	225.933	487.934	405.587	CATCAATGCATTTCCAAGCAGATGTCATATGTCGTCCACGGCTTGTCGCACACTTCATTTCCGTGCCATATGGTCATCTTTTTTATTGTTAAATAGTGTCATAAACTTATTACAGTGACGGGATATTTTCTACTCGCGTTTCTGGTGACTTTTATCCCCGCTAGTGTCCGTTGTTCGCCGTTTTCCCCACAGTCAAGGCCGTCTTTGCTGTGTGCCCCCCTCCCACAGGCTTTGATTCATTCATGATGATACGCAATTTTCTCGTTGTTGGGCTCGGCGCCGTTGGGAGCTATGCGGTTTATAAGGTTATAGACAGACTATACTTCTCAGACAAGAAAGAAGATACTGAGAACGAAACTGACAATGAGAGACAGACATTGCAACAAGTTAATGACAAGG…
	CHAC2_CHICK(Q5ZI66)	Putative glutathione-specific gamma-glutamylcyclotransferase 2	NOVEL_74487	L641752_seq1	-1.00164	2e-11	4.59e-09	7.68477	8.07897	7.88187	15.644	15.9224	15.7832	253.897	266.921	516.863	526.059	CGCGGAAAATCCTCAGAACTATTTCCTCGCTTCTCTTGGTGGTTTTATCGACAATTCTCGTTTTTCTGGTGACAACTTTGTACTTAGACATACATCTGTCTATCATGGCACCGTCTACAAGCGATCCAGGTGGCGAACAGACTGATCTGTGGGTGTTTGGGTACGGTTCCCTGACGTGGAACACTTGCTTTCCGTACACGGAGCGAGTAGTGGGGTCCGTGCCTGGCTTCTCTCGGAGATTCTGGCAGGCCAACACCGTGCACAGAGGGACTCCCGACCAGCCGGGAAGAGTGGCTACCCTAGTCCCAGATGAAAAGGCTGTCACATGGGGTGTGGCGTACCAACTGAAAGGTCGAGGGCAGGTCACGAGGGCGCTGCAACACCTGACAATCCGCGAGG…
	CI116_BOVIN(Q32P67)	UPF0691 protein C9orf116 homolog	NOVEL_102453	transcript_22460	-1.00017	5.77e-07	6.3e-05	3.68198	3.57508	3.62853	6.30236	8.2203	7.26133	149.291	144.957	255.538	333.305	gacactctcctcgacttcctcctgacttgcggtacgtttcacatcttctgtggactctccttgccactgcccttgcagtttgacgcaaactcgccttttctggacgacaggaaaCCCGTTTAGACGACAAAACGATGCCTGCAACCGGTGAAAACGGCGCTCCAAAGGCGGTGGAAGAGACCAACAACGACTCTATCGCCCCTCCCAAGGAGGTTGACGAACTGGGCATCCCGAAGGGAGCCAAGACTTCCGAGTTTTACCGAGTCCACGAGAAGTTGCCTGCAAGATTCGACAATCCTGACTGGTTCCAAGGGTACCGGGCCAAGGGACCTCACCCCCAGTACCGTACATCCAACGGAGACTACGGAGGAAGGAACCCAAACGTACACACCATGCAGA…
	unknown	potential coding RNA	NOVEL_103888	transcript_5959	-0.999542	3.5e-35	5.86e-32	84.3689	80.8814	82.6252	161.589	168.808	165.198	8948.34	8578.45	17138.4	17904.1	gACAGTCGGAGAGTGGACAACGAGCTGGTAAGACGTGCGCTTGTCAACAACAGAACATACCTAGAGAAGACAACCAAACATGGGCGTTCTCGCTGTCATCTTCCTCGGATGTGTGGCACTCCTTTCTGCTTCAAGTTCAGCTGAGAGCAGCCAGAAGCAGGCAGAAGTGGTCGAGCTTCTGGAGAACAGCCTTCGGATCCTTGAAGATGCATTTGACAAGGAGCAGCAGCTAGAGCAGCAACAAGACATTTCTGAAGTGTCCAGGTACATCGTAGCTGGGGTCAAAACCGGAACTCAATCGTGGCGCACTGATTACCGGTGCGGTGCGGGCTACAATGCACCAAACGGAAAACCTGCCGAATGCAGCGCTATAGGCTGGTTCCCATGCTGTAGCCCAAA…
	EFHC1_HUMAN(Q5JVL4)	EF-hand domain-containing protein 1	NOVEL_3117	L5121799_seq0	-0.998572	0.000105833	0.00625567	2.67976	3.97588	3.32782	5.86322	7.4479	6.65556	70.0755	103.969	153.323	194.762	CGTGCGTACTACGCACACCGACTGGGCAGGGGCATGGGGTCTGTGGATGTCAACCAGCCTCATCCCGAGCTGCCCAAAATGGAGATCCCTCCGTACAACGGTTTTGGCTCGATGGAAGACTCCATGCAGAACTGCCTATCTCTGATCCCACAGCCACCCAAGAAGGACTACATCAAAATGATGGAAAACGACCACAAGATCCTCAGATTCGAGGCAACCATGGACTCCGTCCATCCCGAGGACAACAACCGGCGCTTCATCATCTCGTACCGCCTGTCGGACGACATGATCTCGATCTACGAGCCGCCCGTTCGCAACTCCGGCATCATCGGGGGAAAGTTCCTGGAGGCCACGCGGATCACCAAGCCCGACTGCGACCCGGAGAATCCCGAGTTCTAC…
	P4HA3_MOUSE(Q6W3F0)	Prolyl 4-hydroxylase subunit alpha-3	NOVEL_76964	L6422287_seq0	-0.998277	6.8e-05	0.00430178	1.32477	1.41272	1.36875	2.81273	2.65551	2.73412	73.1223	77.9768	155.252	146.574	ACAGGAGCCACGTTGACACACATGAAACGCACAGAGCAAAATGGATGTAGTAACAGTTTTTGCTACCATTTCCTTGATCTTAATCGGGTTGCATCCTTCGGAGGTTTCTTCGGAGATGTACTCCTCTATGTCCCGTCTTGAGAAGTTGGTGGCTGTTGAAGAGAAACTGGTGGAAATGTCAAAAGAATTCCTGAAAGAGGAGAAGAGTCGTCTGCAGTCATTAGAAAGTTTTGTAGAGACTGCGGAGCAGCAGCTACAGATGAGTATCAACAAGTCCATGTCCCTGGTCCACCACCCGGTCGGAGCGTACCTACTGGTCAAGAGACTGAGTTCGGACTGGCTACAACAGGTCAAGAGCGTGTACCAGCCACTCACAGATTTCGTGAACAGGTACAACAG…
	CC173_HUMAN(Q0VFZ6)	Coiled-coil domain-containing protein 173	NOVEL_50861	L612782_seq0	-0.997664	5e-10	9.5e-08	3.21953	2.86485	3.04219	5.35469	6.79722	6.07596	306.707	272.919	510.113	647.534	GTTTAGAAAGAATCAGCAACACAGAGGGATAGTTAGGTATCTCTGCGGACTTAAAATGGCGACCAGAACAATGACAAAGTCGACTGAGGTGATTCGACATGGAAGGCGACAAGGACAAGCGAGGACACCACCTCCGGCTGTTCCTCCACAAGCAGAGGGTGCCCAGCACACAGAGTTCGTGATGCCGGGCGGCACAGATCTTCGAGACGTTTTGGTCATGTCTAAGAAGGATTTTGAGCGGATCCAGGGAACGCTGACATACGGGACCATGCAGAACAGGGAGGCACAGAAAGCCCAGAGGATCAGGGAAGACAAGGAGGCCCTGCACTCACGGTCTAAAGACGTGGTCAAGAACTGGGCCAACACTATCGCTGGCCAGCGACAGAAGCGGCTAGAAGC…
	CI135_HUMAN(Q5VTT2)	Protein C9orf135	NOVEL_103072	transcript_22869	-0.997383	6.6e-07	7.16e-05	2.90325	3.19691	3.05008	6.0272	6.15332	6.09026	119.839	131.961	248.788	253.994	gacacacgccccacctgttgcatagaagttcagacgtacttttcgctgctcaccgtcagaacgaaaCATGGAGACTTACGACTACGGGATGCTGCCAGAATTTGTGGAGAGGAAGGGTTCCCTCTATCTTCGTTCAGATCACATGGACTACAGCCCGGTAACGCTCAACTCCAACTGGCACCAGGCACGAGAAGCCCATCCCAAGGACTATGACGTAGTAAACAAACCTCCCATGAAGAACAAAATGCACCACTCCACCTACCGGAGGATACTGGACGTTACAGATGGGTCCTTCCCCCTGACAACCACCCAGTACCAGATGGGACAGGTGAAACTGAAGAAGGATTTTGAGGAGAAGGTGACCAGTAAGCCCATGGGTGACCTGGCCACTATCAACCA…
PREDICTED: matrix metalloproteinase-19 [Oryzias latipes]	MMP19_HUMAN(Q99542)	Matrix metalloproteinase-19	ML_G21502	MLTU38362	-0.99033	6.84e-06	0.00058602	2.56746	2.05611	2.31178	4.79294	4.3877	4.59032	119.839	95.9714	223.717	204.802	TGTAACTGTAATTACATTTGAAAGTAGTTCCCTTTGTGTGTGAATGACATGTCATTTCATTATGTAGCGACAGCTGAAATCCTGAAAATGGCAACACCATACTCACAGCATCTTTACATCTTCTCCCCACAGGAACTAACCTGTTACAAGTAGCAGCTCACGAGTTCGGCCACTCCCTGGGTCTGTCCCACTCCGAAATCTCTGACGCCCTCATGGCACCCTTCTACCGAGGCTACGAGCCCAACCTGGTGCTCCACTCTGACGATATCGCAGGGATCCAGATGCTGTATGGTATGCCAGACATGGATCGCCCCACCCCGCGACCCGACGCCGGCATGACACCCAACCCGAACCCCAACCCTGACGTCCCTGACACCTGCAGCGGAGAGTTGGACGCCA…
	SQSTM_RAT(O08623)	Sequestosome-1	NOVEL_65793	L631224_seq0	-0.988143	6e-11	1.3e-08	5.62296	6.27153	5.94724	12.1419	11.453	11.7974	251.866	280.916	543.863	513.008	GACGTGGAGCACCAGGGCCAGCGCAGGAAGTGCCCGCGGCGCTGGGCGGAGTTTGAGGGCGGGTGGGGACAGCAGGGGCCGGAGTGCGGGCCCTGGAACTGGCCCGGCGGAAAGGGCGGAAGGTGCGGCCGAAAGGGAATGAAGAAGGCTATGAAGATGCAGAAGAAGATGCAGAAGAAGCAGGGGAAGATGGCAGCAGAGGGGAAGGGAGCTGAGGAGGAGGAGGAGGTGAGGGAGGTACCCGTTACCATGGAAACACAGGAGGGACCACAGGCTGAGAAACAAGAGCAGGAGGTCATGGAGGTGACAAAAGACGACAGCAGCAGCAGTGATGCTGACGGCTGGACCCACCTCAGCCCGAAGGAGGGAGAGTTCACTAACGATCATGAGACAGGGGAG…
PREDICTED: O(6)-methylguanine-induced apoptosis 2 [Lepisosteus oculatus]	STPG1_XENLA(Q3KQ80)	O(6)-methylguanine-induced apoptosis 2	FE_G27936	FETU53596	-0.986589	9.1e-06	0.000753457	3.21773	3.04464	3.13119	5.06836	7.34789	6.20813	131.011	123.963	206.359	299.171	CAGTAGTATAGTCCATCACCCTGTAAACACACTGTCACCAAGGACATTGAGTCGCTAGGGGATTTCAAGGGTTCCGGGTGTTGTCAGGCACCGTCAACAAGTTTCAGAAATCATGGCGGACAGTGTGAAAAGTTTTGATCAAGGTGATGTACGGAGAATTCACAGCCAGAGAAGTTCAGGTCGCCTCCATAAAGGTCATGGAATTGCAGCAGCCACATCTAGCATTCCAAGCAAATTCCAGACAATAGTTTCAGACAATTCTGACAAGAAGGGCTTTGGAACCAAATCAAGAAGGTTCAATCATGACGAACACATGAATGATCTACCAGGGCCTGGATCATATGTGAGGCATGGAACACTAGAAAACACAAGTACATCTCTCTCCAAGAAGGGCACTGG…
	TU91_LOPOL(P0DKM7)	Turripeptide Lol9,1	FE_G1339	FETU2309	-0.984988	8.71e-05	0.0053038	1.65137	1.52134	1.58636	3.01533	3.26483	3.14008	79.2158	72.9783	144.644	156.613	AAGGTTGTTGGAGAACCTAAGTACCTTCTATACTTGAACGTGACGTTGCCGACTGACCTTGACCACCTGATCCATGACCTCTGGGTGAGTGACCCCGAGTACGTCATGAACATGACGATCACGACCACGCCCCTGGTATATTACCCAGCATTCCTGCGGTCCACCTTGGAGATCACCGAAGAGGGAGTTCTGAACCAGTTCGGAGGTCAGGAGGAGAGAGAGTTGTATTACATGGACATCCACGCCAAGGACACAGGTGTGAAGTTTGAGAAGGTTACTAACCAGCTGAAGAAGACAGCTGAAGTCATGGCTGAGACTCGGCAGAACCCTGAGCAGGCCAGTCTGATGCAGCCCTTCAAGGTTCTGGGTGCCCCAAGGGTTGTGTCCGTGATGTCGGCA…
PREDICTED: cytochrome P450 2U1, partial [Echinops telfairi]	CP2U1_MOUSE(Q9CX98)	Cytochrome P450 2U1	GE_G18781	GETU28890	-0.981451	1.5e-11	3.52e-09	5.8072	5.52325	5.66523	11.6612	10.7053	11.1833	300.614	285.915	603.649	554.169	CAACGATGAAAACAGGGGTGTCTTCTCCGGGGAAAATGTTTGGAACCTTCTGAGTGACCTGTTCACCGCTGGGTCCGAGTCCGTGGCCTCCACCCTGCAATGGGCCCTTCTCTGGGTCATGGTTCATGACGACGTCCAGAAGAAGGTGTGTGAGGAAATTGACCGGGTGGTCGGACGAGACCGCTGGCCGTCCCTTAGCGACAAGCCCTACATGCCGTACACGGAGGCCACTCTCATGGAGACCATGCGGATCCGCACCCCCATCCCGTTCGCCATTCCGCACGAGAACACCGTCCCCGCCACCCTGCAGGGGTACGACATTCCTGCCAACACCTACATCCTGGTGAACCTGTGGTCAGTCCACATGGACCCCGCCAACTGGACGGACCCCGAGAAGTT…
PREDICTED: ankyrin repeat domain-containing protein 53 [Gekko japonicus]	ANR53_MOUSE(Q3V0J4)	Ankyrin repeat domain-containing protein 53	FE_G30837	FETU59394	-0.980347	3.46e-12	8.82e-10	4.91857	4.64894	4.78375	8.52711	10.3531	9.44013	408.266	385.885	707.793	859.364	GCACAGAGAATGGTATTTCTCCTACATACTCACCGCCCTGACGTTAATCTGCCGGTTGGCGTGTTTCAAGCCTTCCACCAAGAATTACAGATTACAACGCGAGGCTAGGAACCCACCTGTCGCCCACAGATACAAAGAAATCCGAGTTTGAATGTGAGAGCTGCAATTTTTTTCAAACTAATCCGCCATCTTGTTTTGGTTGCCATGAACGCGGATCGAGTTTCAGGGTCAGAGGTTAACGAGAACGTTTTGCCCAATTTCACCTTCAAGATAGCAATTCCGTGGAATTTATGTAAATTCCTCATCAAGTCATGCCCTTAGTTTTCATATGATGACAGTTTTGGGCGTAAAAAGGCGCCAAAATGTCTGGAAACCATTACCGGAAGTGAAGAGGGGTTG…
	lncRNA	lncRNA predited by CPC2	FE_G2960	FETU5376	-0.980074	1.41e-06	0.000140036	6.19173	5.25574	5.72374	10.6504	11.9309	11.2906	140.151	118.965	241.074	270.057	AAATTATTAGCTATGAGGCAGATGTACATATAGATGTTGTATATTTCTCATTAATATACAGCTTTGCATGTGTGCAGCTGCCTGTGACATGCTGAAAGAACAATACATATCAATGAGAAGCAGTAAGTGCCTTGAGATTATATAGTGTACAGTATGATAATGTTTTAAGGTTCACTGTAATTCTAGTGATTGAGATTGATTTATTTTAAGGTACTGTTATTGTTGAGTATTTTAAGCTGTACATATTCAGGGGGTGACTATTTACCTCCAAGAGGTCAATAGATAAATATTTATTCAAGAGGCAATATGGTAATACTAGAGGAATATTTCTTTAGGACCAGAGTAGCTACCTTGTATCCTCCCAATGCATTTCATTAATGCATACTTCTTTGGGCAATT…
	unknown	potential coding RNA	NOVEL_89265	L6549914_seq0	-0.977872	0.00033431	0.0166688	1.79843	1.94733	1.87288	3.5575	3.82224	3.68987	60.9352	65.9804	120.537	129.507	CGGGGGTCCAGGAGGAGTCGTCACCATCAGGATGCTGAACAAGACGTGGGAAGATCTGGAAGTCCTCCAGGCCCTCCAGCTGCCGACTGCTGACGTCAGCGGGGGCCCGGCCGGTGCCCCGGCGGCGGGAGGACAGCCCGGGCCCGGAGGACCAGGCGGCGGAGGCTCGGGGACACACTGCTACAACGCCGGGCACTGGTACGACCATCACTGGCGCTGTGAGGGTCCCTACGCGCCTCCAGGGCCACAAGGTCCTTCAGGAAACACACCGCCACCGGCCGCTCCAGGACATCCGGGGTCTGCAGGACAGGCGTCCGTTGACGTCATAGACTTTGAGGACATCTCAGAGCACATCTCACCGGAGATGGTGCAGATGACGTTTCGACAAGGTAACCGATA…
PREDICTED: EF-hand domain-containing family member B [Lepisosteus oculatus]	EFHB_HUMAN(Q8N7U6)	EF-hand domain-containing family member B	FE_G20403	FETU38968	-0.971288	7.66e-06	0.000646018	1.94185	1.91148	1.92667	3.9334	3.61974	3.77657	106.637	104.969	216.002	198.778	CTATGTTATGGTTGCCGTGGTTCATTCATTCCCCCAAGCGTGCGAAGCCCGGCAGAGCAACAGTTGGATTAACCGCAGTGAACGAGCAGCTTGGCCTTTTCAACGGCCAACTACAGGCGCTGTCTGAAGCATTTAATTGCGGCAACAAGTCAGAAATTGTTCGGTTGAACCAGGTGGCGGGAAAAATCCACGTGTAGCGACAATGTTGGTGAGCAACACAGGGCGGTTTCGCGACAGGAACCCAGATATCAGCGCAGCTGGAAAGTTATGGCCGATGGGAGGCACTGCAAAAGGCTGTTTGGAACCTCCCCCTTCTAGAGTACGGACACCAAAAATAGTAAAAAAGTACATCAACACAACACGTCCGGACGCCGGTGTGACGCGGGTGTTCTACGGGAA…
PREDICTED: matrix metalloproteinase-25 [Xenopus tropicalis]	MMP14_HUMAN(P50281)	Matrix metalloproteinase-14	FE_G27947	FETU53618	-0.971215	4.8e-16	1.83e-13	15.4535	12.93	14.1918	29.5178	26.1156	27.8167	954.652	798.762	1823.48	1613.31	CTGCACAGCGAAGACTGAAGTAGCTCCAACTCGTTACAACTGTTTTTGTCGTCTGCTGAGACTCAGAGGATCGGAGAGGATGAATACCTACATGTTTCTGGCCGTGCTGGTGTCGGCCGCGTTCGGCTGTGCCCTTGCCGACATGACCATGCAGGGAGGAATGAACTACCTGATGAATTTCGGCTACATGGCCCCGCCGTCCATGCAGACGGGCCAGCTGCAGAGCGAGGACTCCATGAGGGAAGCCATTTCTATGTTCCAGGAATTCGCAAACATTACAGTGACAGGTCAGCTTGATGCAGATACCATGAGGATGATGGAGATGCCCCGGTGCGGTGTGCCGGACATGATGGGCACCCACTCCCGCGGGATGGCCCGCCGCCGCCGCCGCTACGCGCT…
	unknown	potential coding RNA	NOVEL_60296	L6211551_seq1	-0.970718	5.56e-07	6.09e-05	5.53793	4.62847	5.0832	10.5496	9.36494	9.95725	161.478	134.96	307.61	273.069	GGGAGTTTGTGTACATCACAGATGACACCTACACAAAAAAGCAGGTAAGCACAAAGATGTACTTGTATTTACTTATAAACTAACATTTGTCAACCTCAAAATACCAACATGTTATTTGTAGGTTTATTGATTTATTGATGGCAACATTTTGTTTCCATGGCAACAGGTTCTGAGGATGGAGCACCTGATTCTGAAGGTCCTGTCGTTTGATGTTGCCGTGCCAACTATCAACTGTTTCCAGGCTGCTCCATCGTCACAGCAGCAGGCAGTCAGGGAGAAGTACAGGAGTCCCAAATACCACGGTGTCTCTACAATCCTCGCACCAGCAACCATTCCTACGGCATAACTATGTGCAATGCATGGTGAAATAAGTGTTGTACATTTTGTGTAAAGACAAAG…
	unannotated		FE_G39703	FETU76510	-0.969982	0.000596209	0.0268657	1.43456	1.27546	1.35501	2.79012	2.51597	2.65304	62.9664	55.9833	122.466	110.432	CAGTGTTCTCACCAGGAATTTTTCACAGCGTCGGGCAGGGGTCCGGGGGCCGCCGAAGCCCCGTTGGGGGGACCCAGGGGGGCGAAGCCCCCCGGAAGCTGTTGCATTTTAGGCTATTGAGAAGGCTTATTTCATCATTTTTTTAGGGCCATATCTACGATAATCGCAGCAGTCACTTAACTTCTCGTCAGCAGTTTGACGTAACAATATTTCGGGTCAAAGATTCACAGACAACTAAAAACTCATACGGTCATAAACAACAAACTTTACTCAGCTCAACAGTACTTAAAAATATTGTCCTGGTTGCCATCCGAAGTTGAAGCGCTTGTTTATAGCGCTAGTATCGCTGTTAGCAGCCGTGCGACTTTTGTTGACGGTCTCCCTGTGTCGCCGCCTCGC…
	CI116_BOVIN(Q32P67)	UPF0691 protein C9orf116 homolog	NOVEL_33783	L574210_seq3	-0.966776	8.79e-05	0.0053373	2.01994	1.84632	1.93313	3.49336	4.06482	3.77909	85.3093	77.9768	147.537	171.672	ATCAAAACGCCGCCATTGCTGCTCTGGCACACACTCTCCTCGACTTCCTCCTGACTTGCGGTACGTTTCACATCTTCTGTGGACTCTCCTTGCCACTGTCCTTGCAGTTTGACGTAAACTCGCCTTTTCTGGACGACAAGAAACCCGTTTAGACGACAAAACGATGCCTGCAACCGGTGAAAACGGCGCTCCGAAAGCGGTGGACGAGGCAAACAACGACTCAATCGCCCCTCCCAAGGAGGTTGACGAACTGGGCATTCCGAAGGGAGCTAAGACTTCCGAGTTTTACCGAGTCCACGAGAAGTTGCCAGCAAGATTCGACAATCCTGACTGGTTCCAAGGGTACCGGGCCAAGGGACCTCACCCCCAGTACCGTACATCCAACGGAGACTACGGAGG…
PREDICTED: LOW QUALITY PROTEIN: non-specific lipid-transfer protein [Callorhinchus milii]	NLTP_CHICK(Q07598)	Non-specific lipid-transfer protein (Fragment)	FE_G10814	FETU20738	-0.9634	1.52e-11	3.56e-09	8.74446	9.12588	8.93517	18.1607	16.6811	17.4209	303.661	316.906	630.65	579.267	GACCCCTGGACTAAGATGGCGGCCAGCAGGAGGGTGTTTGTTGTTGGAGTCGGCATGACCAAGTTCGAGAAACCTGGTCGCCGACAAGACTTTGACTACCCTGATATGGCAAGGGAGGCTGGCATCCAAATGGTGAGGACTTCTGCAGCAGCTAGTTCAGATGGCTTTAAGGTGGCACCTGTGTTTGCAGCAATCGAGACCAAACTAAAACAGGAGGGTCCAGCTCTTGTGAAGAAAGTTGGTGGAATCTTCCTGTTCAAGGTAACAGGAGGTCCTGGAGGGAAAGAGGGTCTGTGGTTGGTGGATGCCAAAAATGGAAACGGGGCTGTCAAGTTTGGTTCTGCAGGTAAGGCCGACGTCACAATAACCATCAAGGATGCTGACCTGTCTGACTTGATG…
	DEFI_ORYRH(O96049)	Defensin	FE_G38111	FETU73582	-0.961667	0.000302481	0.0153062	4.27356	5.02092	4.64724	8.63903	9.47106	9.05504	62.9664	73.978	127.287	139.546	CGGTATAAGAGGAACACGTGCACATCGGCCTCTGCAGACGATATTTCTGACTCTGACAGGAACACGTTCCGCTGCATCATGAAGTTCCTCATCGTTGCAATTGTGCTGGCCGTTCTGGCTAACGCAGAGGCCGCCCCGAAGTTCAAGCCCAAGATGGCTCCCCAGCCCCGCATCACCTGCGACCTTCTGAGCTTCAACCTCCCAATTGGCAGTTTCGGTGACTCCTTATGCACAGCTCACTGCTACGCTCTGGGATACAGAGGCGGATATTGTGATGACCGAAACGTGAGTGTGTACGGGCGGGCATTTGAATTTGAATTTTTGGTTGAGTGTATGGGTGGTAGGCGTTAGTGCGTGTCTCTTAAGAAAATAAAATGAACGCTCTACCATAAAAGTGAC…
PREDICTED: uncharacterized protein lhb [Xenopus tropicalis]	unknown	potential coding RNA	FE_G30305	FETU58373	-0.958423	7.78e-09	1.22e-06	5.03444	4.7295	4.88197	8.50912	10.4695	9.48933	244.756	229.932	413.683	508.992	TGTTTGTACTGCCTGGCAACTGGTGTAAACGAAGGGACAAAAGGTGCAGCCACGCCACCAGAGACTAAACAAACCTGCCCGCCCCAGCGAGAAGTCCAGCTTTCAGCCCGCCAAGATGTTGCAGGACAGACGACAAGACTTACATCTGACCAGTACTGGCAAGGGGCACGAGTTCCGAGGGAGTTACTACTTCCCTGACTCCACATTTAGGACGACAGTCCTCGACCCCCTGCCTCCCCCGTTGTCTAAGCAAGATGAGGTGCACCCGTACGACAGCCTTATCAACAACTATGAAACCACCACTGGGAAAGTCCATGACTACAAGTACATGGGGGGTGTTCTGTCCAACCCCCTGCACAAAAAGGCTCCAGGACATTGGAAAGTACACTACGTAAAGGA…
	AGRIN_DIPOM(Q90404)	Agrin (Fragment)	NOVEL_94801	L6612553_seq1	-0.956911	5.15e-05	0.00342043	1.21597	1.09173	1.15385	2.22031	2.25873	2.23952	92.4184	82.9753	168.752	171.672	GAGGAGAGAGAGCTGTATTACATGGACATCCATGCCAAGGACACAGGTAGGACAGGCGTCAAAGTCAGAAGTGATTTCCCATCAATGTAATAAACATATTTGATGATTTATTTGTTTGTTTGTTGTTTATGTGTTATTGTGTTACTAAGTTGTATGCTAACTTTGCACAACAACTGTACAGTGTATAAAGCATGACACCTACCGGTACATAAACTACAGTTCCGTTAGGATAATCTACCTATTACAAGAGTGTGTAGTATGGGATGAGAATGGGCTTTACAATAATGGTAGGATTTTCTAACTTCTAGACATTCTTTTTAAATATATTTTCGTTGTATAATAATACTGTGACTTACAACTTGTCTAAAGCTGACTGAATGTTTTTGCTTTCTTGTCCAG…
PREDICTED: uncharacterized protein C9orf135 homolog [Xenopus tropicalis]	CI135_HUMAN(Q5VTT2)	Protein C9orf135	FE_G26422	FETU50569	-0.956729	2.49e-06	0.000236579	5.54247	5.59218	5.56732	10.7005	10.912	10.8063	121.87	122.963	235.288	239.939	GAAGTTCAGGCGTACTTTTCGCTGCTCACCGTCAGAACGAAACATGGAGACTTACGACTACGGGATGTTGCCGGAATTTGTGGAGAGGAAGGGTTCCCTCTATCTTCGTTCAGATCACATGGACTACAGTCCCGTAACGCTGAACTCCAACTGGCACCAGGCACGAGAAGCCCACCCCAAGGACTATGACGTAGTAAACAAACCTCCCATGAAGAACAAAATGCACCACTCCACCTACCGGAGGATACTGGACGTTACAGATGGGTCCTTCCCCCTGACCACCACCCAGTACCAAATGGGACAGGTGAAACTGAAGAAGGATTTTGAGGAGAAGGTGACCAGTAAGCCCATGGGTGACCTGGCCACTATCAACCACCTCAACCTGGAGAGGGACACCGG…
	CI116_BOVIN(Q32P67)	UPF0691 protein C9orf116 homolog	NOVEL_102975	transcript_21783	-0.955795	1.74e-05	0.0013333	2.39414	1.95036	2.17225	3.95854	4.46808	4.21331	117.808	95.9714	194.788	219.861	gacaaCAAACATGACCCGTGGCATCAAAACGCCGCCATTGCTGCTCTGACACACACTCTCCTCGACTTCCTCCTGACTTGCGGTACGTTTCACATCTTCTGTGGACTCTGTTTGCCACTGTCCTTGCagtttgacgcaaactcgccttttctggacgacaagaaaCCCGTTTAGACGACAAAACGATGCCTGCAACCGGTGAAAACGGCGCTCCGAAAGCGGTGGACGAGGCAAACAACGACTCAATCGCCCCTCCCAAGGAGGTTGACGAACTGGGCATTCCGAAGGGAGCTAAGACTTCCGAGTTTTACCGAGTCCACGAGAAGTTGCCAGCAAGATTCGACAATCCTGACTGGTTCCAAGGGTACCGGGCCAAGGGACCTCACCCCCAGTACCGTA…
	CI116_BOVIN(Q32P67)	UPF0691 protein C9orf116 homolog	NOVEL_43036	L59606_seq1	-0.955781	0.000213771	0.0115179	8.84752	7.52824	8.18788	13.3841	18.3813	15.8827	419.437	356.894	634.507	871.411	CAAAACGCCGCCATTGCTGCTCTGGCACACACTCTCCTCGACTTCCTCCTGACTTGCGGTACGTTTCACATCTTCTGTGGACTCTCCTTGCCACTGCCCTTGCAGTTTGACGCAAACTCGCCTTTTCTGGACGACAAGAAACCCGTTTAGACGACAAAACGATGCCTGCAACCGGTGAAAACGGCGCTCCGAAAGCGGTGGACGAGGCAAACAACGACTCAATCGCCCCTCCCAAGGAGGTTGACGAACTGGGCATTCCGAAGGGAGCTAAGACTTCCGAGTTTTACCGAGTCCACGAGAAGTTGCCAGCAAGATTCGACAATCCTGACTGGTTCCAAGGGTACCGGGCCAAGGGACCTCACCCCCAGTACCGTACATCCAACGGAGACTACGGAGGTA…
	KIF9_MOUSE(Q9WV04)	Kinesin-like protein KIF9	NOVEL_62351	L6244801_seq0	-0.954301	0.000301039	0.0152533	4.15752	5.24351	4.70051	9.93055	8.28381	9.10718	64.9976	81.9756	155.252	129.507	CGGAAAGACGCAGGCTGCCGTTGCGCTGCATTTGTTGTCTGCCTCCATTCCGTTCGGACTTTGGCATTATAGAAGGGTGCAGCATCAGGGTCGAGCAAGTCTTGTTGGAGCCTCTCGAACTTTTCCTGCTCGTCTTCTAGTGGTGCCCGACTCCGGATGACCGTTCCAGCGCGTATCCCAATCCCCTCCATCGTGCTCGCGATCGGGTCGTCCGTGGCGAGGAAACTCTCGGAGTACCAGGCGTCGAACTCCTGAATAAGCCTCTGCCGACACTGCTCCACCAGCCGCTGGCAGTACTGCACCTCCTGTTTGACGGCTCGCAGCTCGTCGTAGTCACGGCGATACCCCGCCTTTAGATCCTTCAGCTTCATCAGCAACTCATATTCATCTTCATCGATG…
	DMB_SQUAC(P36964)	Proteolipid protein DM beta	NOVEL_103593	transcript_1543	-0.951369	1.94e-24	1.47e-21	11.2172	11.7474	11.4823	22.7227	21.6835	22.2031	1620.88	1697.5	3283.43	3133.26	ggggtgtggttgttccgccgagcagtggccgtgacaaaATTCCGGTTGGACCACGACGCCAAAAAATCCCCACAGCATACTACCAACCTTGTTCCAACAGCGTGGACGATTTTTCTCGATCTCTGGATTTTTAAAGGAGGGTCACAGAGGCGGTGTTTTGCGAGAGGACTGCTAGAGAGAAGGAAGCGAAAATGGGGTGCTGTGACGCGTGTATCAGGTGTTTAGGGCGGATTCCCTACGCCTCCCTCATCGCCACCATTTTGCTGGCGGCGGGGATCGCCGTGTTCTGCGGGTCATTCTACACCGCGGTTATCCAGACACGGACTCTCTTCAGCTTCGACTTTAGATCAGTTACAGTCAATTTCTTCAATCTCACTGAAGCTCTAAAATGGAGTGCTG…
PREDICTED: EF-hand domain-containing family member B [Lepisosteus oculatus]	EFHB_HUMAN(Q8N7U6)	EF-hand domain-containing family member B	GE_G5523	GETU8463	-0.951313	5.69e-15	2.02e-12	7.06212	7.24666	7.15439	13.0026	14.6705	13.8366	550.448	564.832	1013.48	1143.48	CATTCCCCCAAGCGTGCGAAGCGCGGCAGAGCAACAGTTGGATTAACCGCAGTGAACGAGCAGCTTGGCCTTTTCAACGGCCAACTACAGGCGCTGTCTGAAGCATTTAATTGCGGCAACAAGTCGGAAATTGTTAGGTTGAACCAGGTGGCGGGAAAAATCCACGTGTAGCGACAATGTTGGTGAGCAACACAGGGCGGTTTCGCGACAGGAACCCTGACATCAGCGCAGCTGGAAAGTTATGGCCGATGGGAGGCACTGCAAAAGGCTGTTTGGAACCTCCCCCTTCTAGAGTACGGACACCAAAAATAGTAAAGAAGTACATCAACACAACACGTCCGGACGCCGGTGTGACGCGGGTGTTCTATGGGAAAGCGGGAGACGAGTTTCTGACGCGGG…
PREDICTED: NFX1-type zinc finger-containing protein 1, partial [Clupea harengus]	ZNFX1_MOUSE(Q8R151)	NFX1-type zinc finger-containing protein 1	FE_G34175	FETU65912	-0.947462	4.11e-06	0.000373385	1.51232	1.74453	1.62842	3.52254	2.75633	3.13944	129.995	149.955	302.789	236.927	CGTCTGCCACCCAACCGACCCCGAGCACGAAGAGTACATGTGCAAGAAGCCTTGTCCTAAAGTCCTGTGTAGCCTGGGACACAAGTGTACCAAGCTCTGTTCTCAGCCCTGCGGCGACTGCAAGGTGCCCGTGGAGAAGATCATTCCAAGGTGTCAGCACAAGCAGAAGATCCCATGCGCTACGTCACCGAATCTGTTCAAATGTCAGGCGCCGTGCGACAAGACCCTGCCCTGCAACCACAGGTGCAAGAATAAGTGTAGCCAAGAGTGCAGCGTGCCCTGCATGGAGATGATAGCGCACCAGCTTCCCTGCGGCCACACCATCCAGGCAGCCTGCTCGGTTAAAAAGGACGACCTGGTCTGCAACACCCCATGCCAACAGCTGTTGAAGTGCGAGCA…
Beta-1,3-galactosyltransferase 1, partial [Ophiophagus hannah]	B3GT1_PONPY(Q9MYM7)	Beta-1 3-galactosyltransferase 1	FE_G22714	FETU43379	-0.946004	2.69e-11	6.06e-09	1.56043	1.43554	1.49799	2.93094	2.83997	2.88546	326.003	299.911	612.328	593.322	AATAATGACATGTTGTGCAGAATGTTCCCGGCACAGTGTGCAGCCACTCTGAAAGGAAAGGGTTTTCTCCCGGTGAAGCCCTGCATTTGAACAACAGTTTTGGTAAACCTTCAGGAAGAGATGATGCTATCCAGGATGTGGAGCGGCAAAGGCAAGATCGGGGCCATGTTCAACGTGGTTCTAGTTTTCTCCATAGTCGTAGTGTACCACCAGGTCTACCTCATGTACCAACAGCGAGGAAGCCGTGCGGACAGGATGAGGATTATAAGGAGCATGTCCAAGGATCTAAGAAACAACACCATCGCTACAGAAGAAAAGCTGAGAGGTCCAGGAAATGTGGAAAGACCTAACTCAAACAAAGACCTTAGTCGTGTCAATTCCAACTCAGCAGGGGCAAAA…
Actin-related protein M1-like [Cricetulus griseus]	ACTT3_MOUSE(Q8BXF8)	Actin-related protein T3	ML_G5588	MLTU10114	-0.944652	6.49e-05	0.00413765	2.29235	2.55919	2.42577	4.7513	4.58734	4.66932	83.2781	92.9723	172.609	166.652	CTTGAAGTGCAGTCCACAAATATCCCCTGCGTAGCTAACGATgtccatttcatttcatttaattTATCTTATCAAAAGATAAACACCCAGGACATAGACCTGTTCTCCAGGAGTTCCTGTGAACATTAAGATACATAACTATTAAcctgaagaaaaaatgacacaaaacagaaacaacaataaatGCATGGCCTATCTACGGATAGAGTTTCGCTAATATCAAAATGAGTCCTTTTTAATATGTCCTTCTCTCTCCAGGTAAAGACTGTAGTGGTCTCCCCAGGGGGATCCTGACCAGCATCATGCAGTGTGACGTGGACCTGCGCCGCACGTACCTCGAGAATGTGTTCTTGAGCGGCGGCACAGCGTCCTGCCCCGGGCTGCTGGAGCGTCTCTCCC…
galactose-3-O-sulfotransferase 3 [Mus musculus]	G3ST3_MOUSE(P61315)	Galactose-3-O-sulfotransferase 3	ML_G9680	MLTU17431	-0.944617	7.08e-07	7.62e-05	2.50376	2.31473	2.40924	4.69037	4.58213	4.63625	150.307	138.959	281.574	275.077	AGAGATGCAGAAAGTTTATGGCATTCCTTCTCTCTGTTGCAAAGTGAAGAATAGACAATTTCTGCACTGTAACAACCAATCTAACATTCTGAATGACATCTCAACTTAAACTTATCAAATTCAAAGTTCAGACGAATACACATTTCCCTTCCTATTCAGGTATGACCCCAAACTGAACTACTACAGGAAATATCCAGTAGCCTTCAGCAGGAACTCTATGGCTATTGACCTGGGCTTTCCTCTCAAGTATCTCAAAAAGGTAATGCCAAAAGATACCAACCCACCAGAACAGATCAAATCTTTGGTTAATGCCTACGTGTCTCAGATTGAGAAGGACTTCCACCTGGTCATGATCATGGAGCACTTTGACGAGTCGATGGTGCTGTTCAGGCGTCTGAT…
	CC173_HUMAN(Q0VFZ6)	Coiled-coil domain-containing protein 173	NOVEL_33437	L571387_seq2	-0.94098	0.000125044	0.00725093	1.3268	1.14642	1.23661	2.16964	2.57942	2.37453	91.4028	78.9765	149.466	177.696	NTGAGTTTCGTCGTTGCTACTCCAGTTTAGAAAGAATCAGCAACACAGAGGGATAGTTAGGTATCTCTGCGGACTTAAAATGGCGACCAGAACAATGACAAAGTCGACTGAGGTGATTCGACATGGAAGGCGACAAGGACAAGCGAGGACACCACCTCCGGCTGTTCCTCCACAAGCAGAGGGTGCCCAGCACACAGAGTTCGTGATGCCGGGCGGCACAGATCTTCGAGACGTTTTGGTCATGTCTAAGAAGGATTTTGAGCGGATCCAGGGAACGCTGACATACGGGACCATGCAGAACAGGGAGGCACAGAAAGCCCAGAGGATCAGGGAAGACAAGGAGGCCCTGCACTCACGGTCTAAAGACGTGGTCAAGAACTGGGCAAACACTATTGCTGG…
	unknown	potential coding RNA	NOVEL_65596	L63189_seq0	-0.940522	2.02e-18	9.97e-16	24.3172	24.1942	24.2557	50.5312	42.562	46.5466	1416.74	1409.58	2944	2479.71	CTGTACGATCCGCGGAGTCTGCAGTACGACCCTGCCCGCAACGGTGGGGCCGTCAACGATACCTCCTACAGCTCCAGGCTGTAAGTGAACGGGGCTGGGCCGTGACCTTGGAAAAGTTGTGTAGATTCGATCGGAATAAGATAATGTAACTGTAACGTTACTACTTTTGAGAAGGAGGTTCATGGTTGTAACTAAACATGCGCAGCGAAATACCGTGTGGTTTGATATATGTCAAAGCCTCCTACCTTGAACAGTTCTTGTCTAGACGATGTTTTGACTCCGTCTGTGGACGTCCGGACGTGTTTTGTACATGTCACACGAGTCTTCACCTTTGATACATTACCCATTACCCATAACGCACTTCGCAACGCATGCGCAGTTGGAACCACAAACCTTGTA…
	TITIN_DROME(Q9I7U4)	Titin	ML_G16894	MLTU30144	-0.93968	0.00102475	0.0425145	5.78301	5.69256	5.73778	11.0782	10.9318	11.005	57.8885	56.983	110.894	109.428	CAAAGATCCGCCGTCTTGCATCCTTCGTGACTGAAGGCGAAGTCTATGTCTCAACCTTAGAAGAGTCGAAAGAGAAACGCCAAGAAGGTCTCCTGGAGAAGGGTGTAGATCCCTTCCTTGCCGGGCTGCAGACGTCACGAGAAAAACGCTTTAAGACCTTCGATAGTGAAGGCGCTATGGAGAAGGCTCCTGCAGCACCGACATTCTCCGCTAGGCCGCAGACCAAGGACTCGCCCGAAGGCGGTTCCGCCAAGTTCGAGTGCAAGATGGACGGATCTCCCCGACCCTCAGTGACATGGTTCCGTGAGGGGAAGGTGATCCGTGCCGAGGGCCGCTACAGCATAGTGTCCCGCGGA
PREDICTED: uncharacterized protein LOC107078639 [Lepisosteus oculatus]	unknown	potential coding RNA	FE_G5459	FETU10397	-0.939283	8.46e-16	3.19e-13	6.01808	5.89458	5.95633	10.9183	11.9275	11.4229	614.43	601.821	1114.73	1217.77	CCCCCACTCCAAGTATTAGTGACTTCTGTAGGCTAGTTTTCAATGTAGGCTAGTTTTACATAGCCTCCATAGCAGACCTGTGGTACAAGCGACCCAGTACAAAAAGAAATGGCCAGCAAAAGTTGTTTATGAGCCCAAAATAGGAAAAGTTGAAAAGACGAAAAAAAGGCCCAGAGAACCTGCTACGTCTTTCTAGTTGTCCGACTTTTCATATCCCATGGCCTCTCCTTAGACACACTATGATTGTAGATTTGTAGCGAATAGAAGAGGTTGTGCACGGCTGTCGCTTTTTCCAAAGCGTTGTTTACGTACTTTCTGCCCTTTGCATGAAGACAAAAACGACCGCTGTATTTGTTCTCTATGAACCAATATTCACCAAACGTTTGTCTCCAGGCAACA…
	DMB_SQUAC(P36964)	Proteolipid protein DM beta	NOVEL_102477	transcript_1156	-0.936939	1.7e-24	1.3e-21	11.4495	11.7026	11.5761	22.6023	21.7207	22.1615	1695.01	1732.48	3346.11	3215.59	ggcgggtgtggttgttccgccgagcagtggccgtgacaaaATTCCGGTTGGACCACGACGCCAAAAAATCCCCACAGCATACTACCAACCTTGTTCCAACAGCGTGGACGATTTTTCTCGATCTCTGGATTTTTAAAGGAGGGTCACAGAGGCGGTGTTTTGCGAGAGGACTGCTAGAGAGAAGGAAGCGAAAATGGGGTGCTGTGACGCGTGTATCAGGTGTTTAGGGCGGATTCCCTACGCCTCCCTCATCGCCACCATTTTGCTGGCGGCGGGGATCGCCGTGTTCTGCGGGTCATTCTACACCGCGGTTATCCAGACACGGACTCTCTTCAGCTTCGACTTTAGATCAGTTACAGTCAATTTCTTCAATCTCACTGAAGCTCTAAAATGGAGTGC…
PREDICTED: protein MAATS1 [Elephantulus edwardii]	CFA91_HUMAN(Q7Z4T9)	Cilia- and flagella-associated protein 91	FE_G11699	FETU22494	-0.935837	3.56e-05	0.00248917	2.79612	2.38843	2.59227	4.25662	5.6651	4.96086	122.886	104.969	187.073	248.974	AGGCTCACTACCAGACTTTGTCACCCAGCCACGGATCAGAGCCCCCAAACAGCGCAGCGTCGTGGGGAAGGATGGCTACGTCAAGAGGAAGAACAGGCGCGAGAAGGAGCTCGCTGAAATCTACGAGGAGATGCAGAAGAACAAGCTGAAGGGAGACGAGGCACCCAAACCTCTGCGGTTCCTGCAGAAGATTGAGAAGCCCATCCCCCGCCCCCCTACTCCATCTGTGGAGGTGCCATCACAGGAGGAGGAAGATCAGGAGCTGGCTGTCATCTTCCTGCAGAAACTCATCAGGGGCAAGGCAGTCCAGAACATGATGTTTGAAGGAAAGGAGAAGAGGCGTGAGCTAATCCTGGAGCTGCAGTCTACACACGCCCTCCAGGAGGCGCAACAGCAGAT…
	ENKUR_MOUSE(Q6SP97)	Enkurin	NOVEL_25203	L54231_seq0	-0.934803	6.74e-11	1.44e-08	6.88718	7.26529	7.07623	12.8018	14.2594	13.5306	311.785	328.902	579.542	645.527	CGGAAAGACTCCTGAGTACCTGAACAGAAGGAAGGAAGAAGTGCAGAGAGCGCAGGAGGAATACGACGCCTACGTCAAGGAACACTTCAGACGAGGGGCCATGAAGTCCCTGTCAGAGGCAGAGAGACAGTCGATGTTGGATGGCCTGAAGGGGAACTGGGAGCTCCTCCACCATCAGTACCAGGGGCTCTCCGTCGTCACGGATACCGCGCCCAAGAAGGCCCGCAAGGAGCGCATGGAGGCTGAGATGAAGCAGTTAGAGAGAGACATAGAAGCCATCGAGAAACATAAAACCATCTACATCGCAAACCACTGAAGAAAGATCTCCAATTCTGGGGGGAAAGGGGGTTTACGATTGTCATAATATATTCCCGGTGAGCGTTGTTCTTGTTGGAATTC…
	CC173_HUMAN(Q0VFZ6)	Coiled-coil domain-containing protein 173	NOVEL_43109	L591021_seq4	-0.932607	2.78e-07	3.25e-05	2.19772	2.20197	2.19985	3.90019	4.50016	4.20017	170.619	170.949	302.789	349.367	GTTTAGTTTTCTAGTGAGTTTCGTCGTTGCTACTCCAGTTTAGAAAGAATCAGCAACACAGAGGGATAGTTAGGTATCTCTGCGGACTTAAAATGGCGACCAGAACAATGACAAAGTCGACTGAGGTGATTCGACATGGAAGGCGACAAGGACAAGCGAGGACACCACCTCCGGCTGTTCCTCCACAAGCAGAGGGTGCCCAGCACACAGAGTTCGTGATGCCGGGCGGCACAGATCTTCGAGACGTTTTGGTCATGTCTAAGAAGGATTTTGAGCGGATCCAGGGAACGCTGACATACGGGACCATGCAGAACAGGGAGGCACAGAAAGCCCAGAGGATCAGGGAAGACAAGGAGGCCCTGCACTCACGGTCTAAAGACGTGGTCAAGAACTGGGCTA…
	TOB2_MOUSE(Q9JM55)	Protein Tob2	NOVEL_103683	transcript_14088	-0.932128	1.88e-22	1.3e-19	54.473	47.6262	51.0496	101.067	93.7365	97.4016	3933.37	3438.98	7297.79	6768.49	gAGTTCACTCCAGACGCCAGCGGGGAAGGCTGTGGCTGACTTACAAAAACACTCCTGTATATTTTATACTTTTATATTTTTCTACTCTGACATCTTCGCACTGCCCAACCGGGGATCCAGGAACAAGTAATATATATTACAGAGAGAAGCATCGAAGAAAGACTGACGAGCGAGTTTGTCATCTGGAAGTCCGAAGTTTACACACAGCACCAGCCAACTACGAATACAGCCATGCAGGTCGAGATCCAAGTCGCCCTCAACTTCCTCGTGTCCTACCTGTACAACAAGCTTCCCCGCCGGCGGGTGAACATGTTTGCAGAGGCTCTCGAAAAGGGACTGCTTGCCAAGTTCGAGGGTCACTGGTACCCGGAGAAGCCCTTCAAAGGGTCGGGGTACCGG…
	SRBP1_HUMAN(P36956)	Sterol regulatory element-binding protein 1	NOVEL_68239	L6326104_seq0	-0.932059	4.77e-05	0.00318595	4.2275	5.89865	5.06308	8.26181	11.0763	9.66906	104.605	145.957	204.431	274.073	CAATCATCAAAACCGACTCGTCATCATGCTCCACAGCCACGACAGCCACAGTGTCCACTCCGCTTCAAACGGCCGTTGTCAACGGCAACACCATTCTAACAACCACCATTCCGATGATCATTGACGCGGAGAAACTGCCCATCAACCGACTCACGGTGGCGAAACCGGCATCTCCGGTTCAGAAGGTGGAAAAGCGGTCTTCCCACAACGCTATTGAGAAGCGCTACCGTAGCAGCATCAACGACAAGATCATTGAGCTGAAAAACCTGGTCGTTGGAGAAGAGACAAAGAGGAACAAAGCTGGAGGCCTGAGAAAAGCCATTGACCACATCCACCACCAAGAGAAGATCATCAACAAACTTAAACAGGAGAACCTGCAACTCAAGATGGCACTTCAGA…
	PISD_PONAB(Q5R8I8)	Phosphatidylserine decarboxylase proenzyme mitochondrial	NOVEL_74225	L64510_seq0	-0.930928	1.39e-09	2.47e-07	2.31173	2.48492	2.39833	4.82017	4.32358	4.57188	253.897	272.919	529.399	474.859	AATTAATGCATAATACGTCCCATTAAGAGACTCATAAAACAATATTTTTTAAGTTCAAAGTCAAGATATCCTTTTATCTAAAACAAACTCACTTCCTGAATGAGTTTTATTTCCCTTTTTTTGTCTAATGCGGATACCATAGTGTACCATGACATAAGCGGTTAGGGGGCCTTGGTCCCCTTCTCTTGAATGGGGCGTGGAAATTTCCGCACATAGCCAAGCCGTAAAGCGTGGGGACGGGCCGGCCGGCGTGATAGGGGAAGGAAGAAGCTGTTCTCAGCCCGGCCAAGACGTCTTGAAGGGAGTTCTATGGTCGCCGGAAGGATCTGCAAGGAGGGAACAAGGAGCAATGAGTGTGGAGATCTCTCTGGTGGCTGAGCTGTCGTTCTGGCGGCGACT…
rCG27208, isoform CRA_b [Rattus norvegicus]	DUOX2_RAT(Q9ES45)	Dual oxidase 2	ML_G19539	MLTU34851	-0.930528	8.83e-05	0.0053475	7.25456	8.50854	7.88155	17.367	12.6642	15.0156	95.4652	111.967	228.538	166.652	cttgaaggACATCGTGCACAAGTCGGAAATGGGCGCCAAGTTTGTTTGCAAGAAGATTTACTTCCTGTGGGTGACCCGGACTCAGAAGCAGTTCGAGTGGCTGACTGACATCATCCGAGAGGTGGAGGAGAAGGACAAGAACGACCTGGTCAGCGTGCACATCTTCATCACTCAGTTCTACCAGAAGTTCGACCTCAGGACCACCATGCTGTACATCTGCGAGCGCCACTTCCAGCGTATATCCGGACGGAGCCTGTTCACCGGCCTGAGGTCCATCACCCACTTCGGCCGTCCCGACTTCCAGTACTTCTTAACGTCGCTACAGGAAGAACATCCAGAGACGCTGTTTGGAGTGTTCAGCTGCGGACCTCCACCAATGACAGCCGACGTTGCAAAAGC…
	FRY_HUMAN(Q5TBA9)	Protein furry homolog	NOVEL_48900	L608713_seq0	-0.928597	2.02e-07	2.4e-05	2.79001	2.44785	2.61893	5.12543	4.84145	4.98344	186.868	163.951	343.289	324.269	TGGAGAACAGCAGCAAATCGAGCTGTGCCGGCACCTGTACAAGCTGCACTTCCAGCTGCTGCTGCTGTTCCAGAGCTACTCCAAGCTGGTCAAACTGCTGTCCACGGCCGCAAATGCACCGCAGGTGACAGACTATTCCCGTGATGCGACAGACCTGAAGGCGCGGCTCCACCAGGCGATCTACGACGTGGACAACGGGAGCGTGCTGCCGCTGGGACAGGTTGACACCGTGTCGCTGTCTCGCCAGGTGGCGGGGGACAGCCTGCTGGAGAACCTGAAGACCGGACAACTCACCACCCGTGTACAGCTTATCAGGGCATTCAGATCCATGTGGCCCAACCTGGTGTTTGGTTCTGCGGATGAGGATGACATGGAGTACCTGCTGGCACTCTTCTGTAA…
PREDICTED: fibrocystin-L [Lepisosteus oculatus]	PKHL1_HUMAN(Q86WI1)	Fibrocystin-L	FE_G42777	FETU82238	-0.925695	0.000252851	0.0132831	4.04867	3.98535	4.01701	8.04247	7.21449	7.62848	77.1846	75.9774	153.323	137.538	ATAGCCGGAGCAGAACGTGTCGGACTGCACCTAGATGGCGAGCCGTGTCCTGGTGTGGACCACCCAGTAGACAGTTGGAGTGGAAACGTCATCCACTCAGCCCTCCATGGCACCCACGTGTATGAGGACGGCCTGCCCGAGTGCTCCATGATCTCCAACTTGCTCATCTACAAGTGTTACAGCTACGGAGTCTACTTCCAGTCTGTGTCCAGTGCTGTACTAAACAACGTGACGTCAGTTGATAACGGAATCGGCTCCTTCACGTCAATCATCGGACCACCGTCTCTCTCTCACCAGGGTAAAAACAAGTTTGTGCAGATACAAGACTCCTTATTTGTCGGGAGGAGTGCAGCCTTCAGCTGTGAAGATGACGTCTTGGATCTAAGTGACGACAACATT…
	lncRNA	lncRNA predited by CPC2	ML_G25583	MLTU45512	-0.925233	1.62e-21	1.07e-18	31.1134	31.74	31.4267	57.7589	61.6076	59.6832	1313.15	1339.6	2437.74	2600.18	ATCCGCGGAGACGGGTACATCCTGTCTGACCCTGACGAGCTGGCCATGGACGTGGCTGACGGGAAGATTATGGTTCAGCACAAGAAGAAGGAGGGTCAGGACTGGGACGTGGAGATCTACGAGACCGTACGAGAAACGGTACAACAGCTTGTACGTGCTGGCCTCGACATCAACGTCTAACATGTTGCAAATACTGACCGGGTGCTACCACATCTACTGTTACTCTCTCTGCTGCTGCTACCATAAATAACTTCAACATCAGAATCCTCGCTACCTGTGAACACACTAACACTTTCAATAATATTCACCAATAATCATTAACTGGTCTAGAAAAGCGGAATATGAAACCTATGGTGTCGGTGATTTGGGCATGGCGTCGGACACGGTTTACACGGTGAA…
	LECM1_ERYPO(A7X3Z4)	C-type lectin lectoxin-Lio1	NOVEL_74707	L643053_seq1	-0.923508	2.14e-08	3.07e-06	6.53305	6.79835	6.6657	13.4105	11.8705	12.6405	213.273	221.934	437.79	387.517	CTCGGCCTGTGGAGTGCACATCGTCAGACCAGAATCACGTGACTGATTCTACGCATGGGAGGGCCGGACATGCGCACCATGGGGTGGGCACTGCTGCTCCTCCTGGCGGCTATAGCCTGTACTGTAGCTGAAGACTTCGACATCGACGGAGAGGACCAACTGTTTGACCAGGCAGAGGATATCGGTGCGGAAGCTGCTGCTGAACTGTTGGACGATGTCGAAGACCTCAACGAAGAGTTGCGTCGAGGGTTCTCCGGTCATGGCCACGGTCACGGAAGAGGAGGCTTTAGTGGCGGAGGTCACGGCTTTAGTGGCGGAGGTCACGGTCACGGTCATGGTGGCGGAGGTGGCCTTTTTGGTCACGGCGGCTTTCTCGGCACCGGTCTCGGTGCCGGCCAT…
PREDICTED: spermatogenesis-associated serine-rich protein 1 [Xenopus tropicalis]	SPAS1_MOUSE(A2RRY8)	Spermatogenesis-associated serine-rich protein 1	FE_G44334	FETU85052	-0.923185	1.83e-07	2.19e-05	3.6828	3.42564	3.55422	5.90286	7.58164	6.74225	221.398	205.939	354.861	455.784	CAACAAAGTACACATGGCCCCTGGACCGTGACACCTGTTCAGATTACAGCTGATCGCTGGCACCGCGATAATTCTGATTTTCTGGCGGTCGCCGAAATTTCTGCGTGCGATTAAAAGATGTTGCACGTTACAACCGAGATTGGGAAGGTCGGGAGGCAAGAGCGAGAGAAGCGACATTATGATGAGATGTGGGAAATGGGAGCAGACAAACAGGTGTACCGACCATCAGGCCGAGTCTACATCCCCCATGGGAAGGGACATCCCGCGTCCAAGAGACCACACCCACAACATGTGGAGCCAGAATACTCTGAGTGTGGTCCAGACTGGAAGTCACGGCTGAGATGGTTGCCACACCCGTCCCAACCTAACGCTAAACACCCTCACAGGTTCCACCAGATA…
PREDICTED: vimentin [Thamnophis sirtalis]	VIME_ONCMY(P48674)	Vimentin	FE_G26879	FETU51434	-0.922967	1.56e-18	7.82e-16	6.50132	6.74727	6.62429	12.5289	12.5916	12.5602	822.625	853.746	1585.3	1593.24	CTATTCTAAGCGAAATGTAACTCCGCCCAGCGAGAGGGCACTGGAGGTCATTTTGCTCGTGTGCCAATGAAACAAATTGTCTCTCAATCAACCAACCACTTAGATGATCGGGAAAAACACTTCGTTAACAGAAGTGCGGGTATCCGCTGCACACTTGGTTAAGGGCCACTGACAACACACTACGTACTGGGAACTTAAGGTCTTGTGATAATTGTCCTTTGTAAATGCAGCTTATTCTAAGTGGTTTGGGGAGAAAAATACTAGGAGTATTTAACAATTTGTGACGCCAGTCCCAGTTAGTGGGAAGACTTTGAAGAGGCCACCTCTAGGGCAGTGCGACTACCTTGTCGGAGGGGTACAAAAGTCAGCAGAGCTACCTTGTCGAACCACATCCCACGG…
family with sequence similarity 154, member B [Xenopus laevis]	SAXO1_MACFA(Q4R7D3)	Stabilizer of axonemal microtubules 1	FE_G27521	FETU52746	-0.916043	6.39e-18	3e-15	21.77	21.7181	21.7441	38.1048	43.9641	41.0345	1206.52	1203.64	2111.81	2436.54	TAAACAGACCCGCACACAGTTCAGCTAAAAACCCGGCCACACGTTGAAGTGCCAAGGTTTCTCGTTGCTTCACCCGCGCACTTCACACCTTGGAGGACCTTTTCAAAGTCATCTGGGAGATCTTGTGAGATCCAGACAACATGGTGAAGCGGTGCATCTGTGAGATCTGTACATGCGGGCGGCATCGCTGCCCGCATCGGCCGGCGGCCCCGATCGCAGGGCGCGGGGACCAGTGCAAACTGTCGGAGTACACCGAGCGCTACAAGAAACACCCCATGATGCCCACCGAATCCTTCAAACCAAAGGAGGAAGCGATCAGAGGACAAGGCAGGATGGAGGGAGTCACCACCTTCAAGAAGGACTATGTCCCCTACAAGGTTACAAAGATTGCCCTCCCCA…
	CC170_HUMAN(Q8IYT3)	Coiled-coil domain-containing protein 170	NOVEL_28061	L554885_seq2	-0.91566	1.04e-08	1.58e-06	4.13345	4.73078	4.43211	7.58462	9.14485	8.36474	255.928	292.913	469.612	566.216	TGTTGCCAGGCGAGCGCACAACAATAACACTCGACTCACGTTGCTGTTTTATTCAGTTTTCATAGCGTCAAGAGAAAGTTCAGGTCATTTCTCGTACGTGGGAACGTACATCAGAGTCCCATTAACCTTTGAGGGACATCAAGATCAAGTTTTGTGGTCATTCGTGAGGATTTTAGGCGGGAAAAACATCAGTGCGATAGTAGTTGCACTGTGAGTTAGTCAATTTATTATTCCCGTGTGTCCACGAGTGTCCAAGATGACCAGCTACCGACTCACGGACAAAGATACCCTCCCGAGACTTCCTCGTGGCGGCCTGAGCAGTGCTCCACCTCGGGCCGGACTACAGACCTTGGACGACTCGGGGCTGGTGTACGATATCGGGAACGAGCGGCCGTTCCT…
	unknown	potential coding RNA	NOVEL_75111	L645388_seq2	-0.915007	3.32e-05	0.00233876	2.31267	2.36577	2.33922	4.62855	4.19122	4.40989	103.59	105.968	207.324	187.735	TCTGTATCAAAAAGCAAAACTCAAGGTCAAGGAACGTCCAGGTATTAGTAATATTACACTTTATGCTATTCATGCAGCTAATGTCCATATCAATATTGGGAGGAAAGATAAAAAAATTTCCGACTGCAGCATTTTTGAAAGCACATAAGTCAGGCCGCAGGAAAAGTTAACAATCTTCCTCCCACCATCGGCTTGGTGATGCTTCCATACATGTTCTTAATTCATGTTCTTAATGGTTTACTTCCTTGTACTCTAGGCCAGTCTTAAGAAACTGATGAAGCAGATGGAGAAGGAGAAGCAGAGTCTTGAGGGACAACTCAGAGACTATGAGTGGAGACTAGATCAAGAGTCCAAGGCCTTTCACAAGGCAAACGATGAGAGAAAACAGTACCTGACAGA…
	DELE1_RAT(P60924)	DAP3-binding cell death enhancer 1	NOVEL_103153	transcript_15802	-0.914835	9.49e-06	0.000781011	2.08751	2.29139	2.18945	4.74845	3.50358	4.12601	141.167	154.954	321.111	236.927	gacatgggcgagtgtgacgccgttgtgtttgtcaactttcAGCAAGGTTATTACTAAAGACAGGCGGTTTTCTGATGTTTCTTCGTCATGTGGAGAATCCTACAAGGTCTCCCTCGAGTGCTGCGGCCGCAGATCAGCTCAGCAGCGGGTAACCATGGCAACAGGACGCTGTCGCCAGGGCTATGGCTGGAGGAAGGAGAGCATGATGGGAGTTCAGCTCAGAGGTCGCCGCGGGTGACAACTGTGGGGACTCGACCGTTTGTCGTCAGACTACATTCtgatggagcaggccataaCCAGCATGGCAAGAAGGAAAAAGTCAAACAAGACTTCTGGTCCAACTTTGACACAAAGGACATCCATAGTTTGTTTGATGTTATTGGTTGGGGCTCCGCCATT…
	CC170_HUMAN(Q8IYT3)	Coiled-coil domain-containing protein 170	NOVEL_43053	L59698_seq0	-0.912563	9.97e-12	2.39e-09	5.4697	5.86303	5.66637	9.87507	11.4637	10.6694	422.484	452.865	762.758	885.466	CATGTTGCCAGGCGAGCGCACAACAATAACACTCGACTCACGTTGCTGTTTTATTCAGTTTTCATAGCGTCAAGAGAAAGTTCAGGTCATTTCTCGTACGTGGGAACGTATATCAGAGTCCCATTAACATTTGAGGGACATCAAGATCAAGTTTTGTGATCATTCGTGAGGATTTTAGGCGGGAAAAGCATCAGTGGATAGTAGTATAGCACTGTAAGTTTAGTCAATTATTCCCGTGTGTCCACGAGTGTCCAAGATGACCAGCTACCGACTCACGGACAAAGATACCCTCCCGAGACTTCCTCGTGGCGGCCTGAGCAGTGCTCCACCTCGGGCCGGACTACAGACCTTGGACGACTCGGGGCTGGTGTACGATATCGGGAACGAGCGGCCGTTCCT…
PREDICTED: EF-hand domain-containing protein 1 [Pelodiscus sinensis]	EFHC1_HUMAN(Q5JVL4)	EF-hand domain-containing protein 1	ML_G18403	MLTU32818	-0.910425	2.82e-05	0.00203191	1.45337	1.69977	1.57657	2.82826	3.10097	2.96461	102.574	119.964	199.609	218.857	ATTCTTTCTAATATTCTTAATTCTGTCCTTTAGACATAGAAATATCAGAGTACAAATATGTCTACCTCAATATTTTGTGGataatatattttatatatgtcAAGATTTGCACCTACTGATGAGACAAATTTTTCTTATTTCCAGAAAACCAAGTTCCATCTGTGCCACTCGCTGAACTACAAAAATGGCTACTCCGTCCCCGCCGCGTATCCAACCGTTGGAATCGGAGGGGAGCCCCTAAAGGTCAACCAGCTGTCGGAAGCCGAGCTGGATAGTCTGGCCAATCAGAAACCTACGCTGACATACGGACAAGCGCAGCCGCAACCGCCAGAGGATTTCATTCCCGCGCACAAGGCCTTCGACAAAAAGgtgctgatGTTTAAAGCGTACTACAAGCAG…
PREDICTED: FTS and Hook-interacting protein homolog [Sinocyclocheilus anshuiensis]	F16A2_DANRE(B0V207)	FTS and Hook-interacting protein homolog	FE_G36811	FETU71039	-0.909871	1.41e-05	0.00111299	1.5215	1.91598	1.71874	3.3969	3.06227	3.22958	112.73	141.958	251.681	226.888	TCATTCGAGGCCCTCTTTAATGCCCTGGAAAGCAAACCCATTGACGGAGAGCTCGAGCTGGACATGTCTATCGAAAACTTATTGAACAGGGACGTGGAAGGGAAGGCCCTTCCCCCCGAGCTAAGAACTAAACGCTCGTACACCAAACTAGACACCAGCCTCAGCTCCTTGCACACTAATAACAATCTCACCAATGATAGAGTAGTGCATATATGTAAGTCCTGCTGTGATGATGGTGACAATGAAGTGTTTGATGAACTAGACGAGACAGATGGAAAGGAGAAGAAGGATGCTGAAGATGAAAAAGATGATGAGGAGGATGAGGATGAAGCCGTCTCCTCCATGGCGACCACGCCCTCTCCAGGCATGTCCCCGCCCCAGACTCCGCACGGAGAGCTT…
unnamed protein product, partial [Oncorhynchus mykiss]	unannotated		ML_G34306	MLTU61130	-0.908986	6.71e-09	1.07e-06	12.3973	12.4675	12.4324	23.0837	23.608	23.3459	234.601	235.93	436.826	446.749	ACAGACCCATGAGTTCACCGTGGAGATGACGTGTGAGGGGTGCTCTGGTGCCGTCACAAGGGTGCTGAGCAAAAAGGAGGGTGTGGATAATTTTGACATTGACCTCCCTGGTAAGAAGGTGTTTGTGACCTCCAGCCTGTCTTCAGATGAAATCCTGGAGACACTGAAGAAAACAGGGAAGGCCACCAACTACGTGGGGACCAAGAACTGAGGGTATGAAGATGTCAAGAAGACCAGCTGTGAGTAGATGTAAGCTTCAGGGAGTCACAGGGAAAATGGCCACATCACTAGTTAAAAAATACTCAAGCATAGTTTGATGCATGCAATCTCCATGTTCTGCAGCCAAATTCGTATGTTTTCCTAGCTGTCCAATTTTGTCGCAAATTATCTTCTGTTTGT…
	unknown	potential coding RNA	FE_G19228	FETU36634	-0.906601	0.000178618	0.00988647	3.90271	3.15306	3.52789	5.7332	7.49744	6.61532	107.652	86.9741	158.145	206.809	TGTAAGCGCAGCAACTCTGGATCTTTCAATTACTGCCTCAGCTTGGGTATTGAGTAGCTTTACCGACTCACCTTTGAATCCTGAGTTGATAGAGACGAGGGCGGAGACACCAATCTTGACTCGCATATATTGAGTATTTATTCTACGTAGGGTTAGTATTACAAACCGCCATTTGTCTGAAAGTCCTGATGTCCCTAACTGATCTTTTGTGTCCGAATACGATGCGTAAGCCCGTGGTGAATCCAACGATGATCAAAGATGAGTCTTGGTCGTAAAAACTGGTATGGTCCAATACCCAATCTGAGTCCGTTATCCCTTGGTACTCGTATCTTGGAATTCCCTCCAAGCCTAATTCTCCCGAAACCGTCCTCCAGCTCGGGCCTTGAATTGAATCTTGGG…
	ANR46_BOVIN(Q3SX00)	Ankyrin repeat domain-containing protein 46	NOVEL_102196	transcript_16270	-0.905546	4.24e-06	0.00038348	2.18713	2.28937	2.23825	4.6067	3.77593	4.19131	144.213	150.955	303.753	248.974	gaaatagaatagccCAAACAAGATGGCGTCGATGAGAAGTAATTCTTGCACGTCGATGGAGAACATCCCGTCTGCGCTGGCGCAGGCAGCCATAGACGGAGATGTGCGGACGGCGCTGCAGCTTCTAGAGGACGGGCACGACCCAAACCAGCGGGACAGCCGGGGGAGGACCCCGCTTCACCTGGCAGCCTGCAGGGGCGCCGTGGATGTCATGAGGGTCCTCGTGGAGTTCGGGGCAGAGTTGTCAGCTGTAGACCAGCAGGGGAACACGGCCATGCACATGTGTGGTCATGTGGATACAACTCAGTTCCTCATCGACTGTGGGCTGCAGAGTGACATATGTAACAGCCATGGTCTGACCCCCTACATGCTGGCAGTGCGGAGGGGGGTGAAGAAGCA…
	unannotated		ML_G7492	MLTU13543	-0.900323	0.000888439	0.0377117	9.72887	7.54166	8.63526	17.7822	14.4258	16.104	81.247	62.9813	148.502	120.472	CAGACGCCAGCGGGGAAGGCTGTGGCTGACTTACAAAAACACTCCTGTATATTTTATACTTTTATATTTTTCTACTCAGACATCTTCGCACTGCCCAACCGGGGATCCAGGAACAAGTAATATATATTACAGAGAGAAGCATCGAAGAAAGACTGACGAGCGAGTTTGTCATCTGGAAGTCCGAAGTTTACACACAGCACCAGCCAACTACGAATACAGCCATGCAGGTCGAGATCCAAGTCGCCCTCAACTTCCTCGTGTCCTACCTGTACAACAAGCTTCCCCGCCGGCGGGTGA
	CC173_HUMAN(Q0VFZ6)	Coiled-coil domain-containing protein 173	NOVEL_737	L513496_seq0	-0.899757	4.55e-06	0.000409986	3.43116	3.28767	3.35941	5.18141	7.36087	6.27114	190.93	182.946	288.325	409.603	TTCTATCTAATGTTTCTTGTTATCAACGACTTGGATGTTTTCAGTGTATCAAACATGGTAACATAATATTTTGACGAATTAGCAATAACAGAATCAAGTGAAGGAATGTCTATAATGATTGAGATTATAGCGAATACTGTTGTAGATATTAATTAAATAAATGAATTAGTAACATTAGGAACAAAATTGTGCAAAAGACATTCATTCACTTTTAAAATTTTCAAATTCTAACCCATTTATGCATTCAATCTGATGTTTGACAAACAGCACAAATACACTGTGTTTACAATCATATAACGCATATTTTCTGCAACCCCAGTTCCTCCACAAGCAGAGGGCGCCCAGCACACAGAGTTCGTGATGCCGGGCGGCACAGATCTTCGAGATGTCATGGTCATG…
PREDICTED: cytochrome P450 2U1 [Myotis davidii]	CP2U1_HUMAN(Q7Z449)	Cytochrome P450 2U1	ML_G1622	MLTU2996	-0.897371	9.07e-09	1.4e-06	6.7839	6.28634	6.53512	13.2824	11.0534	12.1679	294.52	272.919	576.649	479.878	GCTGTCGTGATGGCACCGTACGGAGAGAAGTGGCGAGCCCGCCGTAAGATCATGCTGTCCGCCCTGCGGAACTTCGGGCTCGGGAGGGACAGGTTCGAGCAGGACATCCAGGACGAGTGCCGCCAGCTGTGTCATGCCGTGGCAGAACGACAGGGTCGGCCGTTCGACATTCACAGGTTGCTGCACAACGCCGTGTCCAACATCATTTGCTCCATTAGCTTCAACAGGCGCTTTGAGTACGATGACCCTAAATTCCTTCGCCAGATGCAAATGCTGGACCGCATCCTCCAGCTATTCCAGTCCTGCCAGATCATCGACATCTTCCCCGTCGTACGCCACCTGCCGATCCTGGGCAACAACTACAAGGAGTGGCAGGACCTGGTAGGAGACGGGCAGCAC…
PREDICTED: CMT1A duplicated region transcript 1 protein isoform X1 [Lepisosteus oculatus]	FBW10_HUMAN(Q5XX13)	F-box/WD repeat-containing protein 10	FE_G23503	FETU44976	-0.896626	1.3e-10	2.68e-08	2.44302	2.30758	2.3753	4.13283	4.71278	4.4228	376.783	355.894	637.4	726.845	TATGTGATGTGAGGTGTTATTTACCTGCATTGGTAGATCTCCTGACAGAGGCCACATCAAAATCCATCATGAGTTTATTCACAAGGGACTGACTGCCATCTGTGAGGAAACAAAAACAGATAAACATTCAAAAGAATACGGCACATTCTTCGGTAAGCAAGAACATCGTGTATTCAATGAGTTCAACCTCCTCCCTTGTATAAATTTATTACTGCAACTGAAAAGTGTTAGTCCCGCGGATCCCGGCAAAGTTGTTGACTTGTTTCCTTCCCAAATCTAGAGAAATGTGGAGTCGGGTTTGCACGTTCACACCGCACTGAAGGGGCATTGTTGTACACCAAACGTACCTTCAACCATTTCATCCTCCTTTGGTGATTGAAAGAGAGCTTTTCTCGGCGC…
vinculin-like [Danio rerio]	VINC_RAT(P85972)	Vinculin	GE_G3794	GETU5772	-0.896401	3.84e-05	0.00264782	5.99038	6.41698	6.20368	11.4872	11.611	11.5491	103.59	110.967	198.645	200.786	AAACATTGCAGAGCGTGGTGAATGGTGCCTCCAACATCGCCCGCCGTGCCAACCGTGTGCTGATGGTGGCCAAGAGGGAAGCCGACAACTCTGAGGACCCCAAGTTTGTGGACAGGGTGAACGATGCATCCGACACACTGGCAAGATCTATCAGCCCCATGGTGGTGGATGCCAAGTCTGTGGCCAGCAACCCCAAGGATGCAAACTCCCAAGGGAGATACTTTGACTCCAACACAAAGTTGAGAGATGCTGTTGCTGGTGTCCGTGAAGCTGTCACGGTTGTGGATGAAGCTGCCCTGGCTGCAGCACAGGAGGCTGCCTTCCCACCACCACCTGACCTGAGCCAGCTCAAGCTGGGAGATGCAGCACCACCAAGACCACCACTGCCAGAGCATGAGA…
PREDICTED: NFX1-type zinc finger-containing protein 1 [Latimeria chalumnae]	ZNFX1_HUMAN(Q9P2E3)	NFX1-type zinc finger-containing protein 1	FE_G34237	FETU66029	-0.895332	2.36e-05	0.00174793	1.322	1.43265	1.37732	2.48743	2.63762	2.56253	110.699	119.964	208.288	220.864	GGTCATTCCAACATTCGAAGACATCCACACCGACAAGGAGCCGTTTCTCCGCCCCAACATCGTCCGCGGCCGCTACCAAGACGTGGACACGTATCTGGACGTCCAGTTCAGGCTGCTGCGGGAAGACTTCGTTCGGCCACTGAGAGAAGGTATCGCCGAGTTCCTGGACATGCGCAGACGTGGATTGGGGAAAGACCGGAGGCTCCAAGACATCCGTGTGTACCATGACGTCCACGTTGTCCACCCCATCTGCACGGTGAGTGGGATCGTCTACAGGATACAGTTCGACGCTGCCAGGCTCCGGGGGGTTCGCTGGCGGTCCACAAAGCGACTCATCTTCGGCTCCCTCCTCTGCCTCTCCAAGGACGAGTTCAAGACCATGTTCTTTGCCACTGTCGC…
	F228B_MOUSE(Q497Q6)	Protein FAM228B	NOVEL_12964	L533478_seq1	-0.889676	0.000260948	0.0136403	1.37579	1.32314	1.34946	2.28228	2.72	2.50114	88.3561	84.9747	146.573	174.684	TCGTTCGGGAGGGCGTCGACGTGGAGCGCCGGCGAGGGCTCGGGGTCCATCGAGGTGCACGACCGACAAGCGGCGGACCAGCTCGCCCTGGCCAGCCGACGGGAAATGGAGCAAATTCAGAGATTGAAGGGGACGAGTCGCGGGCACGGCGTGGGTTCCGGTCAGCTGTACCGCCCTCGGTCCTCCCCGACCGGCGGGAATCGAACCCTGTGCCGGGACCAGCGGGAGGTTCGGAGTGCTCACAGCACCAGAACAGGCTCAGCTGTCTCACAGGCCGACAGGATCCAGGACTGGCTCAACAAGAAGTCTGTACAGGGCATCCAGGAAAAGTACGACCCAAGCAGTAAAGACACAAAACAGATGTACTCACAACTACTGAAGGAAGAGGACACATTTGTA…
	CI135_HUMAN(Q5VTT2)	Protein C9orf135	NOVEL_351	L511412_seq0	-0.888506	5.41e-08	7.31e-06	7.24981	6.94355	7.09668	12.527	13.7521	13.1396	225.46	215.936	389.576	427.674	AAGAAAATTTACATTTTATATCTCTGTTTCTGCATCTAATAGGGACACCGGAGCCCCCACCACTGGATTTGGTGCTGTTCTACCCAGACATCATTCAGACTATGGCAAAAGGCACTTGGAGACCACACACCGGGCAGACTACAAGGCCCCCTACCCTTACACACCTGCACCTGAGCAGCCTCCAGATTTCGCGGACAACTCCGTAGCGTACAAGAAGTGCCACTCCCAGTTCACGGACACAGCCGACTACCGGCGCTGGGGTATCAACACCTGGCAGGACGAGAGCGGAATGTACGCCAACTCCGGCGTCAAGCAGGAGGTCTTCAAACCAACCAATACCATCCCTTCTCGACTAACGTGACCTACATGATCGTTAATAACCTCAGCAGATTACTGTAA…
	unknown	potential coding RNA	NOVEL_43046	L59649_seq0	-0.887163	7.29e-06	0.000619091	1.97249	1.88411	1.9283	3.57926	3.55305	3.56616	137.104	130.961	248.788	246.967	CTGTGGATCCCATTCTACATGTTCACATTACTACAGTTCTCCATGGAACAGCCATTCTTTTGGCTGACACAGACTGCCATGGATAAGGAGTTTGATTTAAATGGAGAAGAAGGGTTCCATGCGTTTGTAGGTTAGGCCACGGAAAACTAATGTTATGTTCCCAATCACTGTCCTGAAAATAATAGGGTTGGTAGGTAGGGATGATCTTTTTTCAAATTCTGTAGAATTGAAGAACTGAAATACATGTGCATCAGGACATGGTATTTTCAACATCATGTTTTGATTAACATTGATAAACGTAAAAGCACAAATTTCTGTAGCAACAGAAGTGTGGAGAAAATATTGAAAAACTATTGTAAATAAAAAGTTTTCACCACTCAAAAATGTCACATGGAAAAT…
	unknown	potential coding RNA	NOVEL_50623	L611365_seq1	-0.885775	0.000103313	0.0061323	2.33426	2.07207	2.20317	4.55147	3.58481	4.06814	113.746	100.97	221.788	174.684	CCTACTGTGGAGTTCGTCCCTCCTGAACGACATTGACATGGCCACAGGGTTGGGCTCGTCCCTCATGCAGAACTTCGACATGGCCACAGGGTTCCCCCATCTGTGCACTTGTCAAACAGGTGTAAAACAGGAGGTACCATCAAGGCAACAAGACGAAAACCCTCCCCAGCACCACCAATGTCAGCAGCAAGCCGTGAAAGGTGAAGAAGAAAAGGGAGCAAGAAGACCGGAGCCTTCCAGTGCGACAAATGGACAACAGCAACAAGACCAGCAGCAAGAGGAGATGGAGGACATGATACAGAAGGAAAGCTGCAAAGGTTTCAGACAACCAGCAAAGAACTCGCCGTTGCATGCGGTTCTGGAAGAAACAGACCACCAGAGAAAAGTGGAAGAGGATGG…
PREDICTED: family with sequence similarity 228, member B isoform X2 [Xenopus tropicalis]	F228B_MOUSE(Q497Q6)	Protein FAM228B	GE_G5054	GETU7697	-0.885352	0.000260461	0.013621	1.70763	1.62229	1.66496	3.20508	2.94424	3.07466	87.3405	82.9753	163.93	150.589	TCGGGGTCCATCGAGGTGCACGACCGACAAGCGGCGGACCAGCTCGCCCTGGCCAGCCGACGAGAAATGGAGCAAATTCAGAGACTGAAGGGGACGAGTCGCGGGCGCAGCGTGGGTTCCAGTCAGCTGTACCGCCCTCGGTCCTCCCCGACCGGCGGGAATCGAACCCTGTGCCGGGACCAGCGGGAGGTGCGGAGCGCTCACAGCACCAGGACCGGCTCAGCTGTCTCACAGGCCGACAGGATCCAGGACTGGCTCAACAAGAAGTCTGTACAGGGCATCCAGGAAAAGTACGACCCAAGTAGTAAAGACACCAAACGGATGTACTCACAGCTGCTGAAGGAAGAGGACACATTCGTACAGGGTTTGCAGTCCATGGTAGACTACAAGAGTTTCCTG…
	lncRNA	lncRNA predited by CPC2	ML_G35005	MLTU62384	-0.883535	4.4e-05	0.00298587	2.78025	2.93225	2.85625	5.77465	4.76051	5.26758	113.746	119.964	236.253	194.762	TTTCAGTCCAGCAATGTATATTGAAATGTTTCACTAGTTATTGTGTTACTtaaggggctagcctaatagtaaatcatttttttcttctgtcgaATGCTAAGTAATACATTTGCTTTTGAGCTTTTCGTTTAAGGTGTTTTTTCTCTTTGTTCTGTATTATGtatatttgatattgttttattgACTGAAACTGATAGATTTGAAACACATATAAAAGTTAAGCTGTTGTAATCAAGGCTTAAAGGCTTTTAGTCTGTGTTTATAATCTTCACTGTATCACACTAATTTATGGTGACTTACATTTCTAGGTTAGAATATAGTTTTTGTGTGTACTTAGACATTATGTCTTGCTGTGACCATGAAATATTATACTACACAACTGCATCAATACACAGCAAC…
PREDICTED: coiled-coil domain-containing protein 170 [Callorhinchus milii]	CC170_HUMAN(Q8IYT3)	Coiled-coil domain-containing protein 170	FE_G21860	FETU41829	-0.882767	3.9e-18	1.85e-15	17.6845	17.0801	17.3823	31.0847	33.0207	32.0527	1078.55	1041.69	1895.81	2013.88	CGGCCAAGGCAGCCCAGACACAACTGGACACGTTCAAACAGGCGATCGCGTCGCTCCTGAGCGATGGTCACGTGATCATACACGAGAGGGAGGACGATATCAAGGACAGGATCAGGTCCATCATGGGCTCCAGCAGGGACAAGCAGGCAGAAGCAGAGATGCTTGATCTGAAAGTGAAGGAGCTGACCAAGCAGCTGGAGTCCCAGTGTGAGCTGCACCAGCAGGCCATCCGCAGGGCCAAGAAGGCAGAGGCTGGGGTCGGCGACCTGAAGGACAGACTGAACAACATGGAGGGTGAGCTGTCCTCAGCAGATGTGCTGAGAGATGGGCTCAGGACAGACAAACAGAGGTATCTGGAGTTCCTGGAAAAGATGGCACGTGTGATGAAGCTGGATGAGA…
PREDICTED: ribonucleoside-diphosphate reductase large subunit-like [Sinocyclocheilus rhinocerous]	RIR1_DANRE(P79732)	Ribonucleoside-diphosphate reductase large subunit	ML_G36497	MLTU65091	-0.88246	2.43e-06	0.000231311	2.24929	2.4412	2.34525	4.66841	3.9766	4.3225	158.432	171.949	328.825	280.096	gcaaatggacacctcttggctgactacacttcttggccagtttggtactatcttatgccattgtaggatctgcttggagattaagtgcATATTACAAGTATGgaattaaaagaagaaaaatagggAACCATATGAGCAAACTTGATGTCTTATGACTTCCAGAAAGAATAGGGTGTAAATTTTTTATATAATAAGATGTAGATATGATAGAATGGAAGACATAATTTTTgtagcacaaaatagaaagaagagaagaaaattacgtaaagaatacaaaaaatTATTATGTTAACAATTTTAAGACCttatatctgtacacaaaataaagcacttaccaacaagctttcgatcagtcctctgatccttataaagttgaaatgacTATTATTGTCGTGATtg…
	EFHB_HUMAN(Q8N7U6)	EF-hand domain-containing family member B	NOVEL_26060	L547531_seq2	-0.881418	2.28e-08	3.24e-06	8.5101	8.01984	8.26497	14.2188	16.2379	15.2284	262.021	246.927	437.79	499.957	GATGAAGCAGATCGACCATGCCATTGGTCAGCATCGCACCTCCAACTCCATATATGGATCTGTCAACCTGGGGACGAAAGGTTTCCGGGCTTACGGCATCCCTACCGTCAGGAGTGACTTACCTGCACCCCTGATCAAGCGCGTAAGCGACCGGAAGAACTACGGCGACGAGTCCAACGCTTACGGCCTGGTCAACCCGAGCATTTACAGCAACCATGGGGTACACGAGAAGGACTTCTTTGAAGCCAGGCCTAAAACTGAGATTGCTTACATCTTTAAGAGCATTGGCGTCGACATGGATGAAAAGACATTCGATGACCTTTGGGAACAGGCGTCCAGTCGCCATCCGCAAGGTCGGGTCAGCGTGGAATCCTTCCGAAGCTTGTTGGATGAGGCGAG…
Transducer of ERBB2, 1b [Danio rerio]	TOB2_MOUSE(Q9JM55)	Protein Tob2	FE_G2575	FETU4644	-0.876186	6.99e-18	3.27e-15	30.0911	25.7647	27.9279	52.3136	50.2015	51.2576	2012.89	1723.49	3499.43	3358.14	CTGAGGGTAGTTCACTCCAGACGCCAGCGGGGACGGCTGTGGCTGACTTACAAAAACACTCCTGTATATTTTATACTTTTATATTTTTCTACTCTGACATCTTCGCACTGCCCAACCGGGGATCCAGGAACAAGTAATATATATTACAGAGAGAAGCATCGAAGAAAGACTGACGAGCCAGTTTGTCATCTGGACATCCGAAGTTTACACACAGCACCAGCCAACTACGAATACAGCCATGCAGGTCGAGATCCAAGTCGCCCTCAACTTCCTCGTGTCCTACCTGTACAACAAGCTTCCCCGCCGGCGGGTGAACATGTTTGCAGAGGCTCTCGAAAAGGGACTGCTTGCCAAGTTCGAGGGTCACTGGTACCCGGAGAAGCCCTTCAAAGGGTCGGG…
	CFA91_MACFA(Q95LR0)	Cilia- and flagella-associated protein 91	NOVEL_67193	L6313567_seq0	-0.872589	5.8e-08	7.78e-06	7.79291	7.47091	7.63191	13.4475	14.5026	13.975	233.585	223.933	403.076	434.701	CTGGGGGTGGGGGGTCTGGCAGCCTGTTGGGACTCCGGAGGGGCGAGGGGGTCAACTTTGTTGGTGGCAAGCAGCACATCGGGTGGGACTTGTTGCAGGAAGGGGATGATGGGCCGGACGGAACAGGTACCAGTACTTCCGTCGGCCCATCATCCCCTTCCTGCAACAAGTCCCGCCCGATGTGTTGCTTGCCACCAACAAAGTTGACCCCCTCGCCCCCCCGGGGCCCCAACAAGCTGCCAGACCCCCCACCCCCATGACTCGCACCGTAGCAATACAGACTGACTACAGGGACAGTGAGACCCAAACCGAGCCCTACTCACCTGAGTACGTGGTTCGTCCTGGATCTGCTCCGGAGCTTCTCACCCTGGCTACCCTCACCTTTGGGCGGGGTCTTCC…
	unknown	potential coding RNA	NOVEL_33967	L576324_seq0	-0.869961	5.68e-08	7.64e-06	8.12047	7.71543	7.91795	14.2139	14.7283	14.4711	233.585	221.934	408.862	423.658	AATGCAGATGACCAAAATTGTGCAGTTTTCCACAGTTCTCTGCTTCTTTTTGTGTCCTCGCGTTTGGTGAGATTTTGTTTTTGAAGTTGAAATAGAAGAAGTGCTAAACCGTGATTATATAATGAAATCTACAGGTGTGAACAAGGTCATGCCATTGACTGGCTTATCCTTTATGGTAGTCATAAAAGAATGATGTTCATGGTTTATCTTGGTGAGAAATTATCTAAGCTCACAGCCTTTATTCAACAGAATATGGAAATTGAACCAAATAAAATGGAACATGGAAAGCTAAGATTGGTGCTGAAATCCAGTTGAATGTGGTGCTAGCTTTCTGTTGTTGCCCTCAATCATATATATTAGAGGCTGTTGGCATGCTGGTTGGTTGAACTTGGAAGAGTC…
	CFA97_XENTR(A4IJ15)	Cilia- and flagella-associated protein 97	NOVEL_65982	L632666_seq3	-0.867819	7.45e-07	7.95e-05	2.26831	2.16413	2.21622	3.74421	4.34656	4.04538	198.039	188.944	326.896	379.485	ATGACTCAGACACCATGGAACTTAACAGATTACTTGCAGCGGTTCTTGATATGGAGAAGAGGCCCAGATCGGCGTCTGGCACGCCAACAACAGGCCAGCGTAGCAGGAATATGACATTCAGTAACGACGAAGTCAGGAGAATTGAACTTGAAAACCACCGGCTTCTTAACGAGATCATAAAGAAGAAGCAGAAGCGACCCTCAAGTGCGAGTAGCACGTCAAGTCGCATGAGCCGTGCGTCTACATCTAGTGTTTCCTCCACCCGGTCTCGCGGAGGCAGGCGGGACGCGAACAGCTCAGCGAGGATCTACCACACTGCGCTGAACCGGATGCGCGACCAACAGCGAATCGAGAGGGAAAACCTGGCCATGTTGAGGCGGCTCGAGGGCGCCAGGGCCA…
	unannotated		GE_G5657	GETU8669	-0.863958	5.46e-05	0.00358357	2.85865	3.05863	2.95864	5.90061	4.86536	5.38298	116.793	124.963	241.074	198.778	CCCAGTGACGCATCTCCACAAATCTTAACCAAAATCCTATTCTCCTTCCCAGGACACCATCCGTGCCATGAATGTCAACCCTAAGATCTCCTTCCCGGCTGAGATTGACTTCAACCTGCTGCACCCGTTCATCCGTGAGGTGTGCCGCTGTGGGTGGGGCATGTGTGCCCTGGAGCCGCCGCTCGACATCTCACCTGCTACAGACGCAGAGCTGTACAACGAGCTCAAGTAAGTACAGTACATTTCATTCACATACAACAGGCAAATCTGGTATTTTTTACAAGAAACACTTCATAGTTTTTTCATAGTGAGTCTCTGCGAGGAGGGCACCATTACAGCTTCTTTTGTAGGGAATATCTCAGGAAGAAACATAATCATTACTGTTCAAATCCTTACAAT…
PREDICTED: ADAMTS-like protein 1 [Callorhinchus milii]	ATL3_HUMAN(P82987)	ADAMTS-like protein 3	FE_G27655	FETU53000	-0.862644	6.55e-07	7.12e-05	1.32586	1.40777	1.36681	2.48243	2.48874	2.48559	180.774	191.943	338.468	339.328	ACACACACCCCACCGCGGATTCCCCGAGGTAACCACACCAGCCATTGCCATTTTGGATCGGGCTGGTCGCGGTTGACTACAGCAGTATTACTCACGGTCAAGTGCAAGTTGAATGGGCTGCGGGCACCTTGTCTGACCGGAGACGCAACCTGAGCGCCATGGATGTCTTCCGCAGAATCCTGAACATTTTCCTCCTGATCCTCCCGGCTGTGCACGTGTTGCATCCAACAATATTTGTCCACACCCAGCCTTCCGGCCAACCCCCCAGGGAAACAGGAGGCCCCTTCACAGAAATACCAAGGTTTGTGGTAGGTGAGTGGAGCACCTGTAGCACCACCTGTGGGCCAGGTGTGCAGCGGAGACCAGTCAGGTGTAAGTTGTTCCTGCCCCTGTTCAAGA…
PREDICTED: uncharacterized protein C7orf57 homolog, partial [Struthio camelus australis]	CG057_HUMAN(Q8NEG2)	Uncharacterized protein C7orf57	FE_G19387	FETU36920	-0.862352	1.02e-09	1.87e-07	5.322	5.35555	5.33878	9.49491	9.91867	9.70679	318.894	320.905	568.935	594.326	CCTTCCCGCAAAACGGTTGATAACATGCTGTCGCCATGGAGACGGTGTAACTACCACTTGTTGCGATTGTTGCTGATTTCAAGGTCATCAATAACGGAACAACATGTCATTAACAAAAAGAAGACCAGGAGATGAAGACTGGTTTTACCACGCCCCACTGAAGAGTAAGAAGGACTCCGCACAGGTGGCGGTTCCGCCGGCCTCGCAGATCCCCGGCCTGAGTCAGCTGCCGCCCGACATGCCGTATGACGACGATCCCGCGGCCAAGAGAAAGTGGATTCGTGATACCGACACAAAATACATCAAGTTGGCAAAACAAGGTGGCAGACAGGACCTTCTCCGATACAGGAGTCCCCCGGACCGTACCAAAGGTCCAGTACCGTACCCCAGGGTGGACTG…
	unannotated		GE_G20902	GETU32052	-0.85949	0.000820261	0.0352933	1.3591	1.39282	1.37596	2.56324	2.42933	2.49628	74.1379	75.9774	139.823	132.519	TACAGATTGTGATCAGGATCTGTCCTAGGACCAACTCTGATCCAAACTCAAATAATGCTAAGATATAGGAAACAAACTGCGATCGGGATCTGTCCTAGTACAATCGTGGATTGGGATCTCTACTGTGACATATACATAAGCAGCAGTGTATACAAGAGTTGTATTTTTGGACAGGTAACAAGGGAGCCAGTGGTGTGACACAGTACCCATCCTCCAGCCATTGCAAGCGAGACTGGAACAAGATCGTGGCAGATGTGAACAAGGAGGAGAAAGAGGAGAAATCTGACGGAGACGCTGCCCTCAACTCATTCTTCCAACAGATCTATTCCGACGGCAACGAGGAAGTCAGGAAAGCAATGAACAAGTCATTCGTAAGTATTCTTCATCATGTATTGGACC…
PREDICTED: GRIP and coiled-coil domain-containing protein 2 [Opisthocomus hoazin]	GCC2_MOUSE(Q8CHG3)	GRIP and coiled-coil domain-containing protein 2	ML_G34575	MLTU61572	-0.859115	2.77e-05	0.00200118	2.07081	2.29323	2.18202	4.14547	3.76997	3.95772	121.87	134.96	243.967	221.868	GCGCTTGGAGAGAGCTCTGCAGGAGGCCCAGCAGAGCAACGTCATGAATCTGGAGATTGCGGACTACGAGCGTACGGTGAGCGAGCTCAACCAGCAGGTTGCCATACACGAGAGCAAGATTTCTGCGCTGAACTCTGAGATTGAAGGGAAGGAAGAGAGGATACATCAGCTGATGAGGCAGGTCACGACAACAGAGGAGTCCCTCACACAGGAGCAGGAGAGAGCCAGCAAACTGAAGGCTCTGCTCATCAAGGCTAAGAAAGATGTGGAGGAAGGCAAGAAGCTGCAGACTGAGAAGGGGAAGGTGGAGGCAGCACTGCGGGGACAGCTGGAGTACTCGCAGCAGGAGATAGAGGGCCACAAGGTGCAGCTGGCCCAGGTCATGGCCGAGACACAGCA…
	unknown	potential coding RNA	FE_G34902	FETU67411	-0.857923	0.000917674	0.038763	3.52828	3.93008	3.72918	5.81857	7.70983	6.7642	77.1846	85.9744	127.287	168.66	GTTTTTCCCTTCCAAGTGCACAGTTACGTTACATGTAACACTTACTTAAATAAATCAAATGGTTTTAGGTATTTTTTCTTTAAACGATTATTTTCACTCTTCTGATATCAGTATATCACTTATGTAAACGGTGGTGTCACAAACACACTGAAAAGGACAGCCTTATATAAAAGCTCTTGCTTGGAATGGTCTATTTACTTAACCCTTTCTGACAGAACACCCTAGTCCAGCCTCTTGGTGAGCCCGAGGCGACACATATCCTAATCCATGGAGACCTGGACAAACAATAGTAAACCGACAAGAAGCACGCCACGTAGGGTAGCATCAGATGTAGATCCGGAATGGTGTAGCTGTCTGTCCCACAGTAGCACGCACACAGGCGTTGTTTTACTTCGATTA…
	SRBP2_XENLA(Q6GQ26)	Sterol regulatory element-binding protein 2	NOVEL_84080	L651978_seq6	-0.857502	0.000395878	0.0191442	3.41493	3.89412	3.65453	5.61746	7.62828	6.62287	391.001	445.867	643.186	873.419	GGAGATTGGTGTGGAAGGGGGGTCTTGGTCCTTCCACGATGAGATTTGAAGATGTAGAGTTAAAAGTTAGCATTTTTTGGTCAGTTTTGAGTGGCAAATCATCATTTTCCATTGTTCAGACATTGATTAGTCATTGTTGAACAAGCAAATGACAGCAAAGCACCACTACACTAGTTAAAAATTAGCGTAGTGGCCCTTCTTTTAGCGTAGGGGTCACAAATTTTAGCGTAGTGGCCCACTACGCTAAAATGCACTAGCTAGAACCCTGGCGAGTGTATAAAAGTACAATGCTGTCAGGAATGCCCCATTTCTTCTCCTACCGCAAAATTATGTCTCTGCCAAAATAGATTCAATATATGGCTGGTGACAAGGGAGAAACATGCAAAAGACATTTATAGT…
	VPS18_DANRE(P59015)	Vacuolar protein sorting-associated protein 18 homolog	NOVEL_103820	transcript_2699	-0.85379	2.2e-06	0.000211787	1.23018	1.45162	1.3409	2.42317	2.42457	2.42387	163.51	192.943	322.075	322.261	acctttgaactgatctgggtcacatgaggaTGGGAGGAAACCCTCCATTTTTGTGTGTTTGACGTGTAAAAGGTTGCTACCATAGAACAACTCGAGAAGGAATTTTTCATATATAGCATAATACCACACAAGGACTGACAACATGGCCAACTTAATGGACCAGTATGAGTCGCACCAGTACCGTGGGAGCGGGCGCACGCAGCGCCAGTCCAAGGACTCCATCCCGGAGCCGATCTCCACGGGATTCGTCAGCGCCCGGCTCGAGGACGAGGTCCCTATCTTCAACAAGCAGAAGATCCAGTTCAAGCCTCGCGACCCCATCACGCACCTCAAGGTGAGCAACAACATGCTGGTGCTGGCCATGTCCAGTAACCTTCTCCTGCGGATCGACCTTGAGAA…
	unannotated		FE_G17024	FETU32428	-0.852403	5.61e-13	1.6e-10	11.108	11.45	11.279	19.1206	21.6157	20.3681	645.913	665.802	1111.83	1256.92	CATTGCTGAACTCCTTTCCACTCGTTCTTGACGCTTTCTCTCCAGATCTTGTCCTCTGCGACCTCGTTACAGTGTCGGTAGTCTGCCTCGGTGCGCTTGCCGCCGCCGGCCGGGGGTGGTGCCGGGGACGTGCTCTGGTCCTGCTTCGGCACACACCGCTCGTGGAAGGCGCTGGGGCCGCGAAGAGGGAGGCGGTAACCCGCCGAAGTCGTACGATTAGAAAACTCAACAGCCATTTTTTAAACACAACCTTTACACAGTTATAGAACACTTATCACAGTTTTGGCGGTCGACCTCTGCCTAGTTTGTGAGTTGTTTGTTTCGCTGCTAAGCTGGGAGGAATGTGCCCCGTGGTTGTTTGCCGTGTGCTACTCGTGTGTCGATCACTCGCTGACAGAA…
	CI116_BOVIN(Q32P67)	UPF0691 protein C9orf116 homolog	NOVEL_25663	L543820_seq3	-0.851045	0.000807271	0.0348764	1.4925	1.19165	1.34207	2.25165	2.59009	2.42087	91.4028	72.9783	137.894	158.621	CGCCGCCATTGCTGCTCTGGCACACACTCTCCTCGACTTCCTCCTGACTTGCGGTACGTTTCACATCTTCTGTGGACTCTGTTTGCCACTGTCCTTGCAGTTTGACGCAAACTCGCCTTTTCTGGACGACAAGAAACCCGTTTAGACGACAAAACGATGCCTGCAACCGGTGAAAACGGCGCTCCGAAAGCGGTGGACGAGGCAAACAACGACTCAATCGCCCCTCCCAAGGAGGTTGACGAACTGGGCATTCCGAAGGGAGCTAAGACTTCCGAGTTTTACCGAGTCCACGAGAAGTTGCCAGCAAGATTCGACAATCCTGACTGGTTCCAAGGGTACCGGGCCAAGGGACCTCACCCCCAGTACCGTACATCCAACGGAGACTACGGAGGTAGGAAC…
	unknown	potential coding RNA	FE_G9446	FETU18090	-0.849061	4.45e-06	0.000401664	4.70542	3.51675	4.11109	7.61177	7.19245	7.40211	219.367	163.951	354.861	335.312	TATTAATAGTCTGGACTACGTCAGAGGTTACCACCAAATAAGGACGTGTCCCGCGGGGATTGCCACTTACCCAGAAACAGCGCCGGAAATCGAAAAGTCTGGTGACGTTCGCGAAGTCATTCTCGCCTCGGTAGTGGACCAAGGTTTCTTAAGACAGGAAGGCAGTCTTCAAGATATTAGAGATGAATATGATGATTCCTCCTGACGCCTCTCGAGCGACAGGCGGTCGCTGTGTGAAGGCTCTTCGGTGGATCGGCTGTCTGATTGCGCTGGTCGGCATCATGATATCGGTGGCCGTGGTGATCATGACGGGCATGCAGAGCGAGGAGGGGATACGGTTTCCGGGAGAGGGACTGCTTCTGCTGTTCGTCGGAGTGACACTTGTTTTACTGAGTCTGT…
PREDICTED: leucine-rich repeats and immunoglobulin-like domains protein 2 isoform X1 [Homo sapiens]	CPN2_MOUSE(Q9DBB9)	Carboxypeptidase N subunit 2	FE_G38263	FETU73877	-0.843596	9.37e-07	9.74e-05	1.79685	1.80448	1.80066	3.44667	3.01419	3.23043	201.086	201.94	385.718	337.32	TAGCCGGGATAGGAGGGACAGGGCGCGGCCTGACCAGACTCCACCCTCCCCTTGTTTACCCACGCCGCGCTCCGAGCAAACACAACGGGACAACGCGATGTTTGCTCGCCACAAGGGCGGGCCAGAGATGAGAAGAAGCGACGTCCGTGCCAGGTGAGCAGTCATACGTTACCTGGCGGCGCGTACCTGTACCTGTGCTTCCCGCCCCGCCAAGCGTGACAGGTGTTACGGTGTCACCGTTACACAGAGATACTGGTGCCGTCTGTACCCCCCTCCCCTCTTACGGGACATAACATTCAACATCTGCGCCCAAAAACTACAGACAACTTTGTCACACCTGTTCTATTAGTGCGCTACGGTTCGTTGACATCACGTCCATCGGAAGCGACTCACCTTCAG…
IgGFc-binding protein [Anas platyrhynchos]	FCGBP_HUMAN(Q9Y6R7)	IgGFc-binding protein	ML_G18883	MLTU33651	-0.841062	2.26e-05	0.00167935	1.20675	1.30759	1.25717	2.21168	2.29333	2.2525	131.011	141.958	240.11	248.974	tgaccatcgtgatTGTACCAACGAAATTTCTCtggctcttttcaacaagtaccATGAACAGTGGACTGTGACTTAATGCCCAGTTCAAAGCTTTAAGGACTGTAACTCTTTCCTAGAGCGTAcatgtcagaGAGAGCCGAACAGTGCTGGTGACGAGGACTGTGCTGAACTCCGGAAGGTGTACAGTTATGACTGGAACGACTTGAGCTGTACAGCACAACAACACTACATCTGCCAACTCAATGcccccacagctattGTACACGTGCCGAGTGATGACGCCTCGGCCCTGATGACCGACCCACTGGAGGTGGCCATGCACGACCTGTGTTTAGACGAGCCGCTTTGTCCTACCGAAGGTGGGAGAGTGTCGAGCCTGGGGCGATCCTCACTACATCT…
PREDICTED: mannose-1-phosphate guanyltransferase beta [Cynoglossus semilaevis]	GMPPB_DROME(Q7JZB4)	Mannose-1-phosphate guanyltransferase beta	ML_G33225	MLTU59343	-0.840134	1.86e-09	3.26e-07	22.3247	19.14	20.7324	38.397	35.8134	37.1052	409.282	350.896	703.936	656.57	TCCTGCGTGGGTCGGTCGTCAAGTCGCACTCCTGGCTGGACTCCAGCATCATCGGGTGGAGGTCACAAGTGGGCCGATGGGTGCGTATGGAGAACGTGTCGGTGCTCGGCGAGGACGTGATCATCGGAGACGAGCTCTACATCAACGGCGGGCGCATCCTGCCGCACAAGTCCATCTCTGCATCCATAGCGGATCCACAGATCGTCATGTAGGATTCCAAAACCCCTACGTGATCCTCCTGTTGGATCAGATCCTCCTGTCGCATCAGATCCTCATGTCAGATCTAGTCCTCATGTGGAATCTGATCCTCATGTCAGATCTAAATTACAGCATCACAAAATGTAAATTCAGCCGTCACCATGGGTGAATGACCTAAGTGatctttgacctctgacctca…
	RNF41_XENLA(Q5FWL3)	E3 ubiquitin-protein ligase NRDP1	NOVEL_103752	transcript_6879	-0.840064	5.2e-08	7.04e-06	4.08286	4.1911	4.13698	6.30812	8.50915	7.40864	403.188	413.877	622.935	840.289	gatatagaggggggcatgcgctgtgaccggacagcgagcctaggaccccgCCTCTGTTTTTGGAGAAAGTCGAGCTATCCCGGGGGCATCCACAACTGTTCACTGGGGCCAGGAAGCCCGCCAAGATCCACAAGAACTGGTGAAGAGCTGCTAAGGTCGACTGGTGCCCTACTTCTCGTGCATAAGTCGCTCCTGCTACGGAAGAGACTACTACACTGGGCGAGGATTCATCAACATCTGTATCTAAATCTGTATCTATATCGCCGGGAGAATTGGAGAAGAGCTACTACGGTAGACTGGTGCTCAATTTTCTGCCTATAAGTTGCTCCCGCTATAGAAGAGAACACTAGGGAGGACTCATCAACATTTGTATCTGTCTAGCCGCCGGTATAACCGCCC…
PREDICTED: dual oxidase maturation factor 2 [Latimeria chalumnae]	DOXA1_XENLA(Q6DDK3)	Dual oxidase maturation factor 1	FE_G27717	FETU53148	-0.837811	1.34e-06	0.000134431	6.62872	7.92554	7.27713	14.2151	11.7947	13.0049	208.195	248.926	446.469	370.45	GTCACCGCCGACGTGTTGGAGATCGGTCTGGTGTTCGCCATCGCCATTCTCGCCTTCTCTTTCCTGGTCATCCTGCCGGGGGTGCGAGGGATACAGAGACTGTTCTTTGCCGTCATGGTTTCCTTCAGTATTTTGGTTTTGGCCACAATCATGGTAAGTAACTTCGGTATGGAGTGGGAGAAAGCTGAGGTCCACACCAAGGTCCAGTACAAGGCCTTTATCCCTCAGGAGATGGAGGGGACGGTGGGGGTCAAGATCGGACTCAGGGCGGTCAACATCACTCTAAAAGGTTCTGGAAAAGGAGCACTCGAGAACGAGGAGATAAACTACAACGAGAGGTTCAGCTACGGACAGGACGGACAGGGAAGGATTGGGTTCGGTCCTTACGCGAGCCTGATC…
PREDICTED: EF-hand domain-containing family member B [Lepisosteus oculatus]	EFHB_HUMAN(Q8N7U6)	EF-hand domain-containing family member B	ML_G17720	MLTU31647	-0.834628	0.000832681	0.035712	2.30958	2.1365	2.22304	3.83103	4.09852	3.96477	84.2937	77.9768	139.823	149.585	TGAGGGCCTCTACTCCAGCCATCAGAAGGCTCCCCTGGGGAGAACACACGACCAAACCCCCAACATACCCTCCTGGTTTTACCCAGAGTCAACCACATGTGGGGTCAAGACATTAAAAgACTATACAGCAACAGAAATTGTCAACCCTCCAAAGTCCTGGAGAAAAGTGAAGGAGGAGGATCTAGTAGGAAAGGACCTGTACAAGTTGTCCCACTCGGATTACGATGTCGGCGAGAGCTACGACCGAAAATACGACTGGACTCAAATCCCAAAGACGAGCATGTTTGGCGTGGAGACACCACACTTTGTTGATGGCCGCAACGTGAGAAAGACTCTAAAGTGGCTGCATGATGTGGAAAGTGAAAAAGCGACCAAGATTGTGTCTAAGAGAGTGGATGA…
	unknown	potential coding RNA	NOVEL_103236	transcript_16829	-0.831731	8.73e-07	9.14e-05	3.01502	3.05919	3.0371	5.46125	5.34946	5.40536	198.039	200.94	358.718	351.375	gattcgaatccaagatggcgtcgggtgcagcACATCTCCTCTCCATGGGCCTGGGCCTGTTCTTCTGCACTACTGGGTTACCGAAGCTGTTCTCTTTCATCCCGGCACACAAACTTTTGAAAGATGAGTTTGTGAATTTTGCGGCAGTGTTTCCGCTGAAGCCGCTGGGGATTGTCCCAAACCCGACACTGTACCTGTACGCTGTCGGTGTGATAGAACTCGGGTGCGGGGTCATGCTGGGACTGGGATCACACGAACAACAAGTCGCAAGCGCGGTGGTGTTACTTGGAGTGATGGTTGGAGCGATCCAGACACTTGTCTCACTGGGCCGGAGGAAGGCAGAGTGCATCCCTGCCGGCGTGTGTCTATCTCTACTGGGACTGTTCCTGTTCCAAACAC…
unnamed protein product [Oncorhynchus mykiss]	RTBS_DROME(Q95SX7)	Probable RNA-directed DNA polymerase from transposon BS	FE_G5477	FETU10433	-0.831226	2.1e-05	0.00157138	1.23053	1.05427	1.1424	2.17089	1.89219	2.03154	164.525	140.958	290.253	252.99	GAACCCAGCACGTGCACCAAGCCGCCAGGGGACCGACTGGAACAACACACGGGACAAACAGCAGACTGTGGAGAAGCTGTTACATATGCTGACGGACTTCCTCAAGCAGTGAAAGTCAAACAGTAATGCAAAGATTGGAAGACTTTGGACAATCTGTGAGTATATACAAAAATGTATACACATCCAAGAAACACAGGTACACAATTTCGTTAAGATTGTATTAATACACTCCGCTCACATGTAACCATGCTCTAACTATTGTCTGTGATATCTCCAGTTTCCCCATTCGACACCTCCGGCCCAAGAATGTCTATTCAAAAGGTAGCACTTAAGTTTTGTTCTTGGAACGTTCAAGGTGGTCTTCGGAGGAAATGTCAAGATGAAGAATTTGTTTCTAGT…
	PGM2_HUMAN(Q96G03)	Phosphoglucomutase-2	NOVEL_93385	L663426_seq1	-0.828909	0.000157817	0.0088581	1.24317	1.15817	1.20067	2.2343	2.02987	2.13208	113.746	105.968	204.431	185.727	GGATCCCATGGACAGGGTCACCAAGGCTTACTATCAAGACATACAGAACTACTGTTGCCATAGGGAAAACAATCAGAAGACTAGTGTGAAGTTCACGTACACAGCCATGCACGGGGTCGGGTACCAGTTTGAAGTTCAGGCCTTCCAGGCCTTCAGTCTGCCCAGTGTCATACCTGTGGAGGAACAGATCATACCAGACCCTGAGTTCCCAACCGTTAAGTTTCCTAACCCAGAGGAGGGCAAAAGTGCGCTGGACCTGTCTATGCAGACTGCAGAGAAACACGGCAGTTCTGTGATCCTGGCCAATGACCCTGATGCAGACAGACTGGCCGTGGCTGAAAAACAAAATGGTTCCTGGAAGGTTTTTACAGGAAATGAGCTTGGTGCTCTACTGGGCTG…
PREDICTED: coiled-coil domain-containing protein 170 [Callorhinchus milii]	CC170_HUMAN(Q8IYT3)	Coiled-coil domain-containing protein 170	GE_G23833	GETU36540	-0.828694	1.04e-06	0.000107078	5.09586	5.04062	5.06824	8.47327	9.53413	9.0037	208.195	205.939	346.182	389.525	AGATCAATGGCTACTTCTCTTCGGGAGACCCTGCCTATCCCCCCCAGCCCCCAGCCCAACCCCCACCCACAGGGGCGCGCACCCTGCACTACCGAATGGCCGCAGAAAGTGCCACTGGTGAGCTGGCTGCCATGCAGGTGAAGGCAGAACGACTTCAGGCAGAGCTGGGAGAGACCAAGAACAGATGCGCAATCAAAGACGTGCAAATCCGAGACATGGAGACGGAGATCCAGAGCTACAAGGAGGACAACGCCCGCCAGGTGGCGCTGGTGCAGACCCTGCGGAACCGTATCCGGGAGATGGAGGACGAGACCGGGACGCTGTCCGTGGTGAAAGGGCGCGGGGAAATCACGATCCAGGCCCTGCAGAAGGAGATGCGAGAGTACCAGGACAGGGTAG…
	unknown	potential coding RNA	ML_G5420	MLTU9792	-0.82533	8.34e-07	8.81e-05	7.0201	7.32492	7.17251	13.0645	12.3524	12.7084	203.117	211.937	378.004	357.399	CAACAATTCACCTGGCAGTTTGTACCCTGTTCTGCCTCCAGTCGTCAACAAGGAAGTATCCGAGATCCGGCCAGTCACCCCTCCAGAGGAGCGCACTGAGACAGACGTACAGGAAAAGGAAAGGACTGTCAGAAAGGACGAGGAAATCGTACCAACAAAACCAGAAAAGACTGTGGAGAAGGTCACCATTAAGGATGACAAAGAAAAATCTGAGAAAGAAGTAAAGAAGGAAAAGATAGACCTTGTTGAGGAGGTTGTGTCGGGTGCAACAGTGACTGTGACCACAACAGCACCTCCCAGAACACGAACTGTCAGAACTGTCACATCAACCGTCCCAAACACAGACCTGCTCTTCAGTTTGTTCGATGGAGTGGACCCGGAAACCAAGAGACAAACAGT…
PREDICTED: N-acetylated-alpha-linked acidic dipeptidase 2 [Orycteropus afer afer]	NALD2_MOUSE(Q9CZR2)	N-acetylated-alpha-linked acidic dipeptidase 2	FE_G20404	FETU38972	-0.824346	4.89e-08	6.66e-06	2.32995	2.36803	2.34899	4.39261	3.9246	4.1586	281.318	285.915	530.363	473.855	AGTTGAGATATGTAAACCGCACCGCCCCTTGGAAAGGAGCCAGGCAAACAAGAAACAAACGAACTTTTGGGCGTCGTAATCAGCCACGTGTGACAGTATACACGCAGTAATTACAGGCTACTAAATTCAGGAGGACAGAAAGTAAGCACTCGGGACGTGTTGTACCAGGAAACCGCCCCTTTTTGATTGAACGTCATTGTGTGCAACTGTGGCAAGACTCGGGCAGCGCCTGTGACGAGAGGCCAAGGCCCAAGAGTAAGGTCACATAACTGGACCGACACACTCGCGGAGAAGGAACTAACCGTTAAACGGATTCAATCAAGACACTGTCCTGAAGGATCCTGGAGGTTCTCGCTCTGCCAGCTGAGTGACCTTTCTGAGTTCGGAGATTTCTAGGGA…
	lncRNA	lncRNA predited by CPC2	GE_G17592	GETU27094	-0.823262	5.93e-10	1.12e-07	21.9163	19.7128	20.8146	37.7383	35.9058	36.8221	435.687	391.883	750.222	713.794	TTTTTCTGCATACCTGTACTGGTGCAGGTAACATTGAAAATTACTTGCACCAGACAAATTTTACCTGCACCATTATGAATTTAGGAAGTATGGATCATACCAAATTTGTTCAAAAACCATTGCTATTTTTTCTTTTATACTTCACAGGTGGTAACAGTCAATGCAGCTGATAACAATCCACATACACCTACATCAGTGCATCATAGGACATTTCTGTATAAAACCCAGTACGTGGACCAGTGCAGGATAGGTGCAGGTAGACATCAGAAATACCTGCAGTTTTACTTGCACTAACCTGCATATGCAGGTGGTATTTTGAGCCCTGATTACAGATTGTTGTTTGAGGAGGATTTGTTTTGAGGAGGGAATCATTGGTTGCTGTCTTGGTTGTCCTTGACG…
	ASAH1_PANTR(A5A6P2)	Acid ceramidase	NOVEL_51109	L614333_seq0	-0.818797	1.76e-10	3.53e-08	15.2443	16.4093	15.8268	27.9769	27.862	27.9195	423.5	455.864	777.223	774.03	CAAGCTTTCAGTATCATATGACCATGTGTAATGCTCTTGTTGTTGTGGGACTTTGATTCCTCCAAAGGTTGTGGACTTGGTCCCTTAGACATGTGACAGGTGTGAAGTTAAGCTGCAGGTGTCACAGGTAAAGTACAGGTAAAATAGGAGGACAGGATGGAGGTAGTACTGAGGTGTGCTGTGATCCTGGTGTGTCTACTTGTGGTGGTGCAGGCACAAGTTCCTCCTTTTACAGAAAAATGTGAACATGGGATGTACCCACCAAAGGCTGAGTCCAAGGTTGCCAGTCATGTGATAAACCTGGACCTCCCCCCTGCTGAGAGATGGACCAGTCTGACCAAGGAGATGGCACCACAGATAAGGGATATGATAGCAGAAATCAAGGCGTTTGCCGGAGCG…
	ABCA1_MOUSE(P41233)	ATP-binding cassette sub-family A member 1	NOVEL_20308	L5333707_seq0	-0.817658	7.86e-05	0.00486293	5.68856	4.52569	5.10712	9.13775	8.85856	8.99816	148.276	117.965	238.181	230.904	TCACTGATGACGGGCGGGCGCTGCATCGTGCTGACCTCCCACAGCATGGAGGAGTGCGAGGCTCTCTGCACCCGGCTGGCCATCATGGTCAACGGGGAGTTCAAGTGCCTGGGCAGCATACAGCACCTCAAGAGCAGGTTTGGTAAAGGCTACACCCTGATGGTGAAGGTGGATGTGGAGTCCAACTCTCCCGAACCGCTCAAGAGCTTCGTGCAGTCCCAGTTTCCTGGAGCAGAACTGGTGGATGAACATCAGGGTATGCTGCAGTACCAACTGAGTAGCACAGGGGGTCTCACATGGTCGTCTGTGTTTGAGGCCCTGGAGGGAAAGCGGACAGACCTCGGAATCGTGGACTACAGCGTCTCACAGACAAGCCTAGAGCAGGTGTTTCTTAACTTT…
	lncRNA	lncRNA predited by CPC2	FE_G17311	FETU32978	-0.816712	5.86e-06	0.00051733	11.0712	9.49533	10.2833	19.3589	16.8496	18.1042	205.149	175.948	358.718	312.222	TGCACTGTATGTACTAACTGGTAAGAAGAGATAACCCAAACCAGTGAATACCCCAAAACTAAAATTTATTCAACAATCGATACACTTGACAGAATCCCCTCTACCAGTCACCTGGTTAAGTAACAAAAGCAAATATTATAATATTGAGCATACTGGTTCTGATCTGAAATGCCATGTACATGTCACATGAACATTATGATAATTACGTGCTAGTGATGTCATCATGTTCAGCCGTTTTTTTTCTATTACCTCTCATATACTACGTTATGCAAGTTCATTTTATTGATGCAGACGAAGAATGTCATTCCAAACGTCCACAGGTATGATACAATCTCAATACCATATCCAGTTAGCAGAAATCAAAATTTTAACATTATTTAGTGTTTAAAGATACTATAG…
	CFA97_XENTR(A4IJ15)	Cilia- and flagella-associated protein 97	NOVEL_93197	L662522_seq1	-0.813642	2.61e-06	0.000246632	2.23724	1.94814	2.09269	3.68679	3.6682	3.6775	211.242	183.945	348.111	346.356	GATGACTCAGACACCATGGAACTTAACAGATTACTTGCAGCGGTTCTTGATATGGAGAAGAGGCCCAGATCGGCGTCTGGCACGCCAACAACAGGCCAGCGTAGCAGGAATATGACATTCAGTAACGACGAAGTCAGGAGAATTGAACTTGAAAACCACCGGCTTCTTAACGAGATCATAAAGAAGAAGCAGAAGCGACCCTCAAGTGCGAGTAGCACGTCAAGTCGCATGAGCCGTGCGTCTACATCTAGTGTTTCCTCCACCCGGTCTCGCGGAGGCAGGCGGGACGCGAACAGCTCAGCGAGGATCTACCACACTGCGCTGAACCGGATGCGCGACCAACAGCGAATCGAGAGGGAAAACCTGGCCATGTTGAGGCGGCTCGAGGGCGCCAGGGCC…
PREDICTED: arfaptin-2-like isoform X4 [Oreochromis niloticus]	ARFP2_BOVIN(Q3ZCL5)	Arfaptin-2	ML_G36208	MLTU64598	-0.811468	3.12e-11	6.97e-09	5.87157	5.84079	5.85618	10.8949	9.65659	10.2757	576.853	573.829	1070.37	948.713	CCAGAAGTCCCGGATGTGGTGACGTCACGTCGTGAGGAACAGTACCGGGTTTTCGGCGAAGAACAGATATATGACCAGTAGACTGCCACCATGACGGACGCCACCGCCCCGTTAACGTCAGAAATCCCCATCACGAGTAACGGCACGCCAAACGATGCCGCCGAAGACGACACTTTCGAgagggacctgaaaaaaatgctCCAGGACGGCCCCAACCTCAACAACAGCAGTGCGGTCCAGGGCGGTTCGGGGACGACACCGACGACCGTAGCGCCCACGCCATTCAGCGGCGTGCGTTTGAATTCGCCGACCGCGCCGTCGCAAGCACAACGTTCGCCGTCGGGGCCCGTGCCTCCCCCTAACCCCTATGTGGGAACAAGACCGCCGCCCACGGCGATA…
	SP63_STRPU(Q07929)	63 kDa sperm flagellar membrane protein	ML_G18693	MLTU33298	-0.810658	6.17e-06	0.000540857	1.12227	1.18316	1.15271	2.08074	1.96276	2.02175	171.634	180.946	318.218	300.175	CATCTGCGGTGGCAATGAAAGATGTGAATGTGGCATCGAAAGTGGCCATGACAGTCACCCAAACATGGAACCAACAGCTGACCAACACATCATCTACTGAATACACTCAGTTAAAGACCCAACTAGAAACTTCGTTACAGCAAACGTTCCTGACCATTGTTGGCTTCCAGAGAGTGGAGATACAAGAGTTCAAGAAAGTTGGCAGCAACATCCAGGTCATCATCATCCTGGTGGTTGCTCAGTATGCCACCACATCGGTGTCCACGTCCTTCAGTACTGTCGTGTCATCTGGAACTATTGGGACCATCACTGTCGATGTGAACTCTGCAACTGAGGAGAAAGTTGTACCTGTGACACGCAGTACAACCGTGTCGCTGACTGAGTCCTGGAATGCTGCTT…
PREDICTED: EF-hand domain-containing protein 1 isoform X1 [Chrysemys picta bellii]	EFHC1_HUMAN(Q5JVL4)	EF-hand domain-containing protein 1	GE_G2543	GETU3862	-0.809787	1.7e-13	5.17e-11	12.2705	11.9933	12.1319	20.1764	22.3613	21.2688	863.249	843.749	1419.44	1573.16	CTCTTTTGCCCGGACCTCCCGTTTTCGTACCTAGAGAATTCAGAAATACATTTCAGGATGAGTTCACTGCCTTTTCTGCCGGGAAATAGCTTCACCGACCCCACGAAAACCAAGTTCCATCTGTGCCACTCGCTGAACTACAAAAATGGCTACTCCGTCCCTGCCGCGTACCCGACCGTCGGTATCGGAGGCGAGCCTCTCAAGGTCAACCAGCTATCGGAGGCCGAGCTGGACAGTCTGGCCAATCAGAAGCCTACGCTGACATACGGACAAGCGCAGCCGCAACCGCCAGAGGATTTCATTCCTGCGCACAAGGCCTTTGACAAAAAGGTGCTGATGTTCAAGGCGTACTACAAGCAGACCGTGCACGAGTCGCCCAACGAGCACTACCGCATCCGC…
	unknown	potential coding RNA	FE_G6734	FETU12846	-0.808078	0.000506543	0.0234091	2.02076	1.96822	1.99449	3.51426	3.46946	3.49186	96.4808	93.972	167.788	165.648	TTTTATATGCTATGTATAGGCACATCTCAAAACAGAAGTAAAGTTCAAGAGTTGTTAGACCTAATACATCAACCTTGGATGACAGCTGACAGACACTCCAGGTCATGGGGTCAAAGGAAGAGCCTACTAGTTCATGGGTGGGTACTGCTCATGGTTACAGTCTGTTATACACTATAATACATGTATATTTCATGTGTTAGTTACATTTAGCTTGGAATGACAAAAAAGGGATCAATGGCCATGTACTGTAATGTTGAAATTTACATAATTCATGAACTATAATCAGATAACACGTACGATAAATTAAATATGACAACTTCAGACTCCGTTTTTTAAGTCATGTTCAAGGCATCATCATATGAAGGTGGAGGTGGGTCCACTGAAGAAACATGTGCATAA…
	CC170_HUMAN(Q8IYT3)	Coiled-coil domain-containing protein 170	NOVEL_15555	L5312006_seq1	-0.805489	1.24e-06	0.000125244	4.71018	4.86522	4.7877	7.72124	9.01992	8.37058	226.476	233.93	371.254	433.697	TATCATGTTGCCAGGCGAGCGCACAACAATAACACTCGACTCACGTTGCTGTTTTATTCAGTTTTCATAGCGTCAAGAGAAAGTTCAGGTCATTTCTCGTACGTGGGAACGTACATCAGAGTCCCATTAACCTTTGAGGGACATCAAGATCAAGTTTTGTGGTCATTCGTGAGGATTTTAGGCGGGAAAAACATCAGTGCGATAGTAGTTGCACTGTGAGTTAGTCAATTTATTATTCCCGTGTGTCCACGAGTGTCCAAGATGACCAGCTACCGACTCACGGACAAAGATACCCTCCCGAGACTTCCTCGTGGCGGCCTGAGCAGTGCTCCACCTCGGGCCGGACTACAGACCTTGGACGACTCGGGGCTGGTGTACGATATCGGGAACGAGCGGCCG…
	unknown	potential coding RNA	FE_G1561	FETU2704	-0.805285	7.59e-06	0.000641482	2.94632	3.0026	2.97446	5.052	5.3453	5.19865	172.65	175.948	296.039	313.226	ACTACAGCCCCAGGCTGTTCCGTATCCCGGACCTCCTGCAGACACGGACGGCTTTCCTCAAACACTTCCTCCCACAGGCGACTTTGCGCCGTCCTATAGTGTCTATAACACGGCCGAAACGTCTTGGAAATATCGGGACAGATTATGGCAACCAAATTGAGGAAAACCCAAAGGTCAGTCGCCATGGCAACCACGCCATTTGAAAACCTGTCGTCATAGCAACACCATCTTGATCATCAGTTGTCATGGCAACAACACCATCCCGTCCATCTGTCGTCATAACGACGCCGTCACGTCAATCCGTCGTCATGGCAACAACGCCATCTTGCCAATCCGTCGCCATGACAGCACCAACAACACCATCACTCCCGCTGATATCCTCCGAGCAGCTTCTCCATG…
PREDICTED: mannose-1-phosphate guanyltransferase beta [Callorhinchus milii]	GMPBA_XENLA(Q68EY9)	Mannose-1-phosphate guanyltransferase beta-A	GE_G23226	GETU35602	-0.803495	5.37e-05	0.00353454	7.61292	7.83192	7.72242	13.0981	13.8628	13.4805	135.073	138.959	232.395	245.963	AACCGTTCTTCGTGCTGAACAGCGACGTCATCTGCGACTTCCCCTTCGAGGAAATGCTGAAGTTCCACAAGAGTCACGGCAAGGAGGGCACTATAGTGGTTACCAAGGTAGAGGAGCCATCCAAATATGGTGTGGTCGTTTACGACAACCAATCAGGAAAGATCGACAGGTTCGTGGAGAAGCCGAAGGAATTCGTGTCGAACAAAATCAACGCTGGAATGTACATCTTTTCTCCCAAGATCCTGGACAGGATACAGTTGAGACCAACGTCGATTGAGAAGGAAATTTTCCCCGCCATGGCTGGTGATGAAACCCTGTATGCCTTCGACCTCAAAGGTTTCTGGATGGATGTTGGCCAGCCCAAGGACTTCCTGACAGGGATGTGCATGTTCCTGACCT…
PREDICTED: enkurin isoform X1 [Lepisosteus oculatus]	ENKUR_HUMAN(Q8TC29)	Enkurin	FE_G3931	FETU7277	-0.801703	2.06e-13	6.17e-11	26.0084	23.7284	24.8684	40.2234	46.4816	43.3525	1332.45	1215.64	2060.7	2381.32	TGTATTTGTTTGACAACTCAGCCCGTCTTGATTACGGCGTTCTGTTGTGCGGTAGTCAGGAAGACGTAGCGCGAGGAATCGGACGGATATCTTAGCCATCCGCAGTTTTAAGGAGCAGTTTTCTACGATTAGAGAAAGGTTGAAGTTCTAAGATGGCCATGGCATACTATGGACGCCCTCCGCCTCCAGAGGAGAGCATTTATAACCTTATACCGAGGGAAGAAATCAAACCATCCAAACCTGCTAGGTTCGTGGAAGGAAAACCCGGAATTATAAAGAATGCAGGTTACACGTCCAAGTTCAATGACACAGTTAAGACGGAACTTAAGAAAGACAAGGCTCCTGCCAAGACGATGGGCCCGGCCAAGGTGGACGTCAGCCCTCCCAAACAGTTCCTCA…
	unknown	potential coding RNA	NOVEL_60318	L6211903_seq0	-0.797458	1.26e-07	1.56e-05	9.42094	8.95972	9.19033	14.5324	17.4221	15.9773	330.066	313.907	509.148	610.389	TTCCGGTGTTCGCTACACGCCAGCATTACAAGCCGTGGAAAACCCAGTGGAGGTCTGAGACAATATTCTGAGGTATTGTGAACGTAGCCAGCTTTTCTCAGATACAAAGCAATAAGAACACATCAGTTCAACATGAGCGCTCCAACAACGCGACTGAGGGAATACAAATCTGCAGTACCGAACCCAACCCCTAGTACTTACAGATACGGAAGGACTGTAGAAGGGTTGTACCCCGGACAGGTTGGTCGGGTTTCATACCAGATGAAAGAAGCTCCCTTGCACCAGAGCTACAGATTTCTTCCCGAGTTCACATTGAGAGCACCCTACACCCATGACAAGGAAAACCCGTTCAAGAACGTGATCCATACGGAGGCATCTTGGGAGTATGCTCCCCCCACC…
	lncRNA	lncRNA predited by CPC2	ML_G21628	MLTU38551	-0.796144	0.000139966	0.00798404	3.04237	3.22516	3.13377	5.33303	5.55222	5.44262	118.824	125.963	208.288	216.849	CAAACTATCTGTCGCTGTGAGATTAtcaatgtacaaagttttcttAGTCCGTGACAGTATGATTGCCTATAGCAGATCTTAAATGAATTTTGGATTCCTGCGATTGATCTCGTGAACATCCGGTGAATGTTTCATTTGGGTCACTCAGTATGCTTGTTAACCATGTAATTATTTAGAAAGTCATGCGGCCTAGTAATTTTGTTGCTTTCTTACCCGATATCAGGTTGGCTCCATGATTCAAGAGCTGTGCCGAAAACACGACGTGCCATACGACACGACCGGGTTCTTCAACGCCATCTGGCGGACTCTGGTGGGACTGCACCAAGCACAGAAACTCTTCAAGCTGGACCCAAGATGAAGCAAACACAAAAAACGGGTTTCCATGCCGTCCGTGCCTTC…
	RM30_MACFA(Q4R6U7)	39S ribosomal protein L30 mitochondrial	NOVEL_869	L514268_seq0	-0.79414	0.000192977	0.01054	2.68432	2.83107	2.75769	4.7789	4.78578	4.78234	113.746	119.964	202.502	202.794	CAAGTCCAAGATGGCGGCGCTCACGAAGGGTTCCCTGCTGAGGAACGTCACCCAGGTTATGCAAACATCAGTGCGGACAAAGCTCTACAAGAACGAGACGCCGCCGCCACCGCACCAGGTCTGGCCGGAGTTCCCGGAGTCCCCAGACCAGATGGCAGAACGCGCCCCGGCGCTTCACGCCGTCTGGAGGGTCAAATCCACCATTCGACAGCCGTATTGGATTAAAGATCTTGTTAAAGAGATGAAATTTGACCAGATGAGGAAGATGTACGTGTTTAGGAACACACCGAGCGTCAACAACAAGCTGTGGCAGATCAAACACCTCATACGGATCGTTCCCGTCAACCTGAAAAATGGCGTGCCCCGACCGGAGGAGTACGACGGCTGCTACCTCAAGTC…
PREDICTED: RIB43A domain with coiled-coils 1 isoform X1 [Xenopus tropicalis]	RIBC2_HUMAN(Q9H4K1)	RIB43A-like with coiled-coils protein 2	FE_G34074	FETU65692	-0.79398	4.68e-10	8.92e-08	5.47909	4.9883	5.23369	8.23646	9.91508	9.07577	689.584	627.813	1036.62	1247.88	AATAAACATAGCAACGGGAAGACAGCTGATACAAAAGCGTGAGATCGCCATAACACTACTGCATTATTTACCAGGACATCGTGTAATCTACTTCTCGGAGATTATTCCTTGCCATCCAGAAGAAGATTTGTGAGTAGAGCCACCACACCCAACTTCCAAGATGTACAAGTTGGATCTTCCTGTAGACTTGAAACAGGCTGCAGCCATAGAGCGGCGGCGGAACATGGAAAAACAACGCCAGAGCCGCATCTTTAATGCCAAAGAGAGGATAATTGGGGTTGATGTACAGGCTCTGGAACAGCAGAGGAAAGACAGAGAGGTCAGAGAGGAGACAGAAGCAGCTCGGGCAGAGGCCTTTGCTGCTGATGCCATTAAAAATGACAAGGTTGTAGTAATGAT…
	unknown	potential coding RNA	ML_G13243	MLTU23598	-0.792326	2.02e-06	0.00019575	11.6339	12.6496	12.1418	17.7609	24.3162	21.0385	310.77	337.899	474.434	649.542	TATGTTCCTGGTTCATTCTTTAACCGGCCCATAGCGCGATTGATAGACAAAAGTACCTAGACACGGTTCTACGTCCAAGCAGGTAGACATGGCACTGGTGGAGCAACAAAACACCGCTATTCTGAGTGGAAAGATCAGACGCTTCCAAGTGGACGTCCGCGTAGCAATCCAAACCGCGCTGAAAGAATGCGGCTGGCAGTCCCTGACTAAGGAGTTCAGTGTGGAGTCCTACACCCAGCTGGACAGGGAGGGGCTTGACCTGATCGTGGAGTGTGTGGATGGGGGTTTCCCCGACTTCAGGGAGGACGTTCAGGCTCGAGTAAACGTGGCCAAGAAAATGCATGCGACTGGACGGGCAGAAGTTTACAAGGGCAGAAACCAGCACGGTTTCCATGATAA…
PREDICTED: EF-hand domain-containing protein 1 [Latimeria chalumnae]	EFHC1_HUMAN(Q5JVL4)	EF-hand domain-containing protein 1	FE_G18295	FETU34915	-0.791991	0.000182332	0.010068	8.64263	7.61861	8.13062	12.8604	15.3016	14.081	136.089	119.964	202.502	240.943	TATCGCCATGACAGCAGCCGACGCCAAGCACAAATAAAACACTACACGTTTACTTGTGTTTCCATTCATTTCCAAGGATCTCTTTTGCCCGGACCTCCCGTTTTCGTACCTAGAGAATTCAGAAATACATTTCAGGATGAGTTCACTGCCTTTTCTGCCGGGAAATAGCTTCACCGACCCCACGAAAACCAAGTTCCATCTGTGCCACTCGCTGAACTACAAAAATGGCTACTCCGTTCCCGCCGCGTATCCAACCGTTGGAATCGGAGGGGAGCCCCTAAAGGTCAACCAGCTGTCAGAGGCAGAGCTGGATAGTCTGGCCAATCAGAAACCTACGCTGACATACGGACAAGCACAGCCGCAACCGCCAGAGGATTTCATTCCCGCGCACAAGGCCTT…
PREDICTED: uncharacterized protein C3orf20 homolog [Lepisosteus oculatus]	CC020_MOUSE(Q8CDN1)	Uncharacterized protein C3orf20 homolog	ML_G32854	MLTU58737	-0.790481	0.000362795	0.0178733	1.55747	1.69372	1.62559	2.60552	3.02053	2.81303	106.637	115.966	178.395	206.809	TCAGTTAGCAAGAGATCTTGGGAAATAGGGAGCAAAGAGTTTAAATATCTGCTGTAAGGTATGTAGATTAAATTCTAACCCTGTTGTTAATAAAAGTTTAATTCATGTTCTGGTAATGACTTCACTACAATGATTGCTGGTTTTCTGTTGACATATTCTTGTTGTTCTTAGTAAGTTCCTTTGATTAAGGTTGTTGGATTGATGAATAAATACACAGCTCTTAATGAAGTTTTCTGGAAAATATGAATCTTGTAAACTTTATTAACTTGTTGTCTAATATCCACAGGAGAAGAGAGTTTCCCAGCAGATGGCTGAACTGACCAAGATTCTGGAGCTGCCGGGAGACAAGGACGAGTTTTTCTCCCAGGCAGAGAAGGACCTGGTCAGACTGCAGCGTAA…
	unknown	potential coding RNA	NOVEL_50548	L61886_seq1	-0.790347	4.3e-07	4.83e-05	4.12352	3.61461	3.86907	6.71597	6.66472	6.69035	278.271	243.927	453.219	449.76	GCTCTTCCGATCTAAGTACATGACAACAAGCAGGGCTACTGTAGTACAGCATGTAACTAAGCGGCAATGCATGTGTGGCACCTATAGAAAACACTAACATGTAAGTACAAGTCATTACAGTCGGTATCTCTTCTCATGAGCCATTTGTACACAACCAAATTTGTAAGGAGTGTGCAATGTTTAAGTGTAAACATTCCCAGATTGGGACTCTTTGACTAGTCCTAATGAAGGGATTGTAGTGATTCGAATGAAGTCAGGACTTTAGAAGCCTTTAAATCAAATATGTGCATTGAAGACCACCTTTCATAATTTTCTGTGCAAAGGATTACAATATGCACCCATAAATGTGGATGTCCATTGTACTGTACTGTAAACTCTTGGCAGGCTGAAACTTAGGAG…
	unknown	potential coding RNA	NOVEL_103545	transcript_18079	-0.788982	1.21e-06	0.000122379	3.9742	3.69836	3.83628	6.34199	6.91628	6.62914	241.71	224.933	385.718	420.646	AATTTCGTTGGCCTTTGTTGTTGCGTGTCCACGATACAGCCAGCGTCACGCTAAACATTTTTCTGCTCAACAAAGCTTATTGTTCCTTTGTGTTGGCTACAAACTGACTAAGACTCGACTATAGAAGGGCTGCGTTGTGATTTTCACGAAAAAAGTGTCGAAGGACGAACGTCGAAGATGCGTCAGATGGACCTGACACGTTTTGAGCTGGTTGACCTTAACACGTCAGAGTGCGACGTCTGTCACCAAGTCACCAGAGAGGAGCTGGTCCACTGTCCAGAGTGTCTCGACAACTCTCCCAGCACAACAGATAAAACTCCTCACACAAACTCAAGAGGTCACAGGGAATGCTTTGAGAGGTGGCACGACATTTTGCGACGGTCAACGCCCAGCCCGCAC…
PREDICTED: glutathione-specific gamma-glutamylcyclotransferase 1 [Poecilia latipinna]	CHAC1_DANRE(Q5SPB6)	Glutathione-specific gamma-glutamylcyclotransferase 1	FE_G37912	FETU73174	-0.788951	9.54e-09	1.46e-06	10.0271	9.09509	9.56108	16.2499	16.7881	16.519	387.954	351.895	628.721	649.542	CTACCATGGCACCGTCTACAAGCGATCCAGGGGGCGAACAGACTGATCTGTGGGTGTTCGGGTACGGTTCCCTGACGTGGAACACTTGCTTTCCGTACACGGAGCGAGTAGTGGGGTCCGTGCCTGGCTTCTCCCGCCGATTCTGGCAGGCCAACACCGTACACAGGGGGACTCCCGACCAGCCGGGAAGAGTGGCTACCCTGGTCCCAGATGAAAAGGCTGTCACATGGGGTGTGGCGTACCAACTGAAAGGTCGGGGACAGGTCACAAGGGCGCTGCAGCACCTGACCATCCGAGAGGGGGCGCTGGGAGGCTACACCACGGAGGTGGCTCGCTTCATCCCAGCGGACGAGTCCCTTCCATCGCGCGACGTTTTGGTCTACCTGTCCACTGAAGAAA…
	RNF41_XENLA(Q5FWL3)	E3 ubiquitin-protein ligase NRDP1	NOVEL_102620	transcript_8373	-0.788175	0.000277267	0.0142994	1.64884	1.53532	1.59208	3.23691	2.25765	2.74728	150.307	139.958	295.075	205.806	gacagcgagcctaggaccccgCCTCTGTTTTTGGAGAAAGTCGAGCTATCCCGGGGGCATCCACAACTGTTCACTGGAGCCAGAAAGCCCGCCAAGATCCACAAGAACTGGTGACGAGCTGCTAAGGTCGACTGGTGCCCTACTTCTCCCCGCATAAGTCGCTCCTGCTACAGAAGAGTACAACAGGGAGGATTCATCAACATCTGTATCTGAATCTGTATCTGTACAGCTGGCAGAATTGGAGAGGAGCTACTAAGGTCAACAGGTGCCCTACTTCACGAGCATAAGTCGCTCCTACTACAGAAGAGTACAACAGGGAGGGTTGATCAACAACTGTATCCGATTCTGTATCTCTATTAGCCGGCAGAACCCGAGTGAAGAGCTGCTAAAGTTGACTGC…
Catechol O-methyltransferase-like [Xenopus laevis]	COMTA_DANRE(F4ZGF2)	Catechol O-methyltransferase A	FE_G38091	FETU73540	-0.787465	2.68e-05	0.0019455	2.82713	2.94347	2.8853	4.73203	5.23107	4.98155	158.432	164.951	265.181	293.147	GACAAGGACCATTTGTCTTCTGGTTGGCCACCCCGTCTAGTGGCCGTGGCTTTTGACCTACTACGTGGCCCGGGGAGCTCCCAAAGATATTGCTGCAGTCAGGTTCAAGCCTTCGGTGTATTTGAAAGGGGGTCTAAATGTATATTTAGTCCATCTAAAGAAGACTTATGCCGCTTCACTGACTGTCTTCGCTTGTCTGTTCGGATATTTAGGTCAAAGGTCATAAGATACGTTTCGTGATTTCACAGATAAAGTCACTAGACCTTAGCTCTTTTCTCCATTGACTACAAATCTCCCAATGTCTTAAGCAGTGCAACATATTTGATGAATCGCTGGCATTGTCAACCTCACTCTAGCTCTTCTTTGTTTTGTACGACATTCAAACCCAAACCTACATCC…
PREDICTED: coiled-coil domain-containing protein 170 [Callorhinchus milii]	CC170_HUMAN(Q8IYT3)	Coiled-coil domain-containing protein 170	FE_G21861	FETU41832	-0.785579	1.14e-06	0.0001167	5.04346	5.09816	5.07081	8.71853	8.76387	8.7412	226.476	228.932	391.504	393.54	GTGTTTATCATGTTGCCAGGCGAGCACACAACAATAACACTCGACTCACGTTGCTGTTTTATTCAGTTTTCATAGCGTCAAGAGAAAGTTCGGGTCATTTCTCGTACGTGGGAACGTATATCAGAGTCCCATTAACATTTGAGGGGACATCAAGATCAAGGTTTGTGATCATTCGTGAGGATTTTAGGCGGGAAAAGCATCAGTGGATAGTAGTAGCACTGTGAGTTCAGTCAATTATTCCCGTGTGTCCACGAGTGTCCAAGATGACCAGCTACAGACTCACGGACAAGGATACCCTCCCGAGACTTCCTCGTGGCGGCCTGAGCAGTGCTCCACCCCGTGCTGGACTACAGACCCTGGACGACTCGGGGCTGGTGTACGATATCGGGAACGAGCGGC…
	MIEAP_DANRE(Q503Q1)	Mitochondria-eating protein	ML_G35795	MLTU63864	-0.782827	0.00015682	0.00881073	1.10684	1.23771	1.17227	2.18596	1.8469	2.01643	126.948	141.958	250.717	211.829	ATTCTCCTTCCCAGGACACCATCCGTGCCATGAACGTCAACCCTAAGATCTCCTTCCCTGCTGAGATTGACTTCAACCTGCTGCACCCATTCATCCGTGAGGTGTGCCGCTGTGGGTGGGGCATGTGTGCCCTGGAGCCGCCGCTCGACATCTCACCTGCTACAGACGCAGAGCTGTACAACGAGCTCAAGTAAGTACAGTACATTTCATTCACATACAACAGGCAAATCTGGTATTTTTTAGAACTAAGAAACACTTCATAGTTTTTTCATAGTGAGTCTCTGCGAGGAGGGCACCATTACAGCTTCTTTGGTAGGGATTATCTCAGGAAGAAACATAATCCTTACAAATCTcagttgtgttttgtattgtacaACTAGTTCCCTGTCCATATTGACA…
	lncRNA	lncRNA predited by CPC2	FE_G38213	FETU73787	-0.782636	4.98e-05	0.0033212	4.3278	3.73417	4.03099	7.05164	6.81331	6.93248	164.525	141.958	268.074	259.014	CTTCTTATTTTATTTTCTCTATATTTTATCAAAGTAGATAATTCATGTTTTACTAAGGCACTTTGGCAATATCCTCTCACACAGTCAAAAGTGAAGGCTCTGATGACATAAGCTGCTACTTAGACCCAGCTGCCAATAGACCAATCATGGCTGTCCACCACAATTAGCAGTTCACCCAATGACAACATGGCAATTAATGGTTTGACCAATGGGAGAGTGGCTACATGACTCTGTCAGATATTTGGATTGTTATGTTATTACTTAGCATCTCTACGTATTCCTTTTGAAAGAGGTTCAACGTTCCAAGTACGTACTAGTATGCTTGTGCAGTGAGAAATTGTGGGTAAGATGTCAAAGGTCAAGGCCCATGAGACATAAACAAAACATTGTTATGCAAAT…
PREDICTED: CMT1A duplicated region transcript 1 protein [Callorhinchus milii]	FBW10_HUMAN(Q5XX13)	F-box/WD repeat-containing protein 10	FE_G23573	FETU45115	-0.779558	4.67e-15	1.66e-12	3.58729	3.42546	3.50638	5.94687	6.09119	6.01903	1187.22	1133.66	1968.13	2015.89	CGTGTACATACCAACATTTCCACCTGGAACAACATACAGCCCAGAAACAACCTACCTCGGATGTCTGAACGCAGTAAGACAGCGACTGTGTGTTCCCATCATGCTCCAGGCAAATGCATACCCATCCTTCCCGCCGGTGACGAGGTGCCATTGGTCGAACTTCAGACATGTTACTGGGCCCTGGTGACTGGACAGTTTCTGTTCCATATAAAAAAGAAGAAGACATTTACATCCATTCCCCCCTTACATTAGGATACACATATTGATATTCTTGGTCCCAAGATATTTCAAGGTGCAACCATAGGAAGCAGGCAGACTTGAACATGACTGTATTCCCTGCATAAAGTTGAGTGCACGAAAACATAGACCTGTTACTTAAACCTTTCTTAAATCTGAGAG…
PREDICTED: proton-coupled folate transporter-like [Sinocyclocheilus rhinocerous]	PCFT_DANRE(Q7ZWG6)	Proton-coupled folate transporter	FE_G867	FETU1438	-0.778769	0.000343737	0.0170872	1.23889	1.52439	1.38164	2.37527	2.36691	2.37109	105.621	129.961	202.502	201.79	GTCAATCTCCCCTCCCATTGGTCAGTACGAGGGGCGTGGATAATTAGTTTAGTATATGTTGCTATAATCTTGCAATATAAACGCCTTCCGGTATATGGGTCCTTCTACTTGGTCTTTAAGACGTTTTAAGCGTCTTGCTATTCCTGTCGATATTTCTTGGTCTTGAGGCATTTCCATCCGGCAGGAACTCCAAAAAGACATCATGAAGAATCCACTGCAGTTCATCACTGTTGAGCCTGTACTGTTGATGTACATGACCGCCACCTTGATGATGACCCCGGTACTGCAGCAGACCATCTACTACAAGCTGTGCTACCAGTTTAACAACGCCTCCATCTGTGACAACCTGGGAGACTACAAGCACGTCGAGTACGAAATTCAAGAGCAGGCCTCCCGATG…
PREDICTED: uncharacterized protein lhb [Xenopus tropicalis]	unknown	potential coding RNA	ML_G26147	MLTU46539	-0.778515	8.6e-08	1.1e-05	3.03212	2.83452	2.93332	4.87979	5.18403	5.03191	322.957	301.91	519.756	552.161	GTGGTGTACCGATGCATGATGGGTAATTCGTGACGTCAGGATCAGCTGTTTGTACTGCCTGGCAACTGGTGTAAACGAAGGGACAAAAGGTGCAGCCACGCCACCAGAGACTAAACAAACCTGCCCGCCCCAGCGAGAAGTCCAGCTTTCAGCCCGCCAAGATGTTGCAGGACAGACGACAAGACTTACATTTGACCAGTACTGGCAAGGGGCACGAGTTCCGAGGGAGTTACTACTTCCCCGACTCCACATTTAGGGTAGGTCGTCTTTAACTTCAAGTGATTTTATTAGTCAGCTCATTCATTCTGCCAAGGAAGtcttataacctccttgattctgTGTACTTCCTAACGAGTGGCATATCTAAGCCTGGTATGACCTGGGTGCATTATGATATAG…
PREDICTED: ATP-binding cassette sub-family G member 2 [Propithecus coquereli]	AB22G_ARATH(Q93YS4)	ABC transporter G family member 22	ML_G5596	MLTU10128	-0.774886	3.9e-05	0.00268293	1.43576	1.38681	1.41129	2.52202	2.30634	2.41418	162.494	156.953	285.432	261.022	CAACTACGTATGCCGTAAATAAAGACCATTTGAAAGGTCGATTGTAGGAAATGTGATAATGAGAGCCTTGGAGTAACTTTATCTCGTTCGATTCCATGCCCAATGACGAGCAATTTCGTATTATATGCGGCTTGTATCAAAGTGACAATGCACCCATCATATTACCCCGTTCACCCGGGTcgatagatgatgatgatgacctatTACATGCCATGGTTTCCCAGTAAGATAGCTTCAATATTGTcttatgcaaaataaacatcagAAAACATGATCTGCCTTTGGTTCGCTTTCCCTTATTCACTGTGAAGAAGTAAACATGCTaactctttgactttgacttgactttatatAACTCTTGATATACTATAAGCGTACGCTCGAATTCACTGCAAACAT…
	LRP2_HUMAN(P98164)	Low-density lipoprotein receptor-related protein 2	FE_G14456	FETU27569	-0.774769	2e-05	0.00150193	1.35384	1.36439	1.35911	2.37199	2.27829	2.32514	170.619	171.949	298.932	287.124	GTTTTCTTGTCCTTTTGCTAGAGTCTGGGAGAGATGTTGGAGAGCGTTCTTAATGACAACATCAACACAGTATCAGACATTCAGGACCGGATCAGCAACATTGGTGACGACATCAGGGAACAGAATGTCACACTGCAAGACTTCCAGTACAAGATGGGACTGTTGGACAAAAAGGACATAGACTTGAACAGGCTGATAAACGTGCTCCAAGTGCGGAACAGGAAACAGGAGAGCACTCTGGTGGAGCACACCGCCAGCCTGTCCGGGCTCGCGCGCCGCGCCAGGAACCACGAGAACTCCATCAGGTCCGGGGAGGAACTCAACCAGTACTTCAAACAGAAAGCTGACCAGCACACGGAGCAGATAGACGCGATGAAGGTGGAGGTCGGTACGCTGGCC…
	lncRNA	lncRNA predited by CPC2	ML_G1518	MLTU2805	-0.772394	1.15e-06	0.000116836	10.0963	9.85519	9.97573	17.2474	16.8288	17.0381	242.725	236.93	414.647	404.584	GGACGATACAGGCAACTTGGATTTCTTGGAATGTTTGGCGaTTATGGATCGTCTGCAGTCCCACAGAAAGACAAACCTTCCCTCCTCGCTTCAGAACAACAAAAGCAACGTCTGCGTAGTGCAGTAAGCCGACAGATCGCTAGAGGCCGTTGGCGTGGGGTGTGACCAAGGTCGAAGATTTCTGGGCCCTCTGCGACAAAAAACAAGTATACTAAGTAGCACgatattttgtacattctaaaaagtttataaaaaaataatgcCTTTCATGCGTTCTTCTTTATATACTATATTTTTGAAATCATGACAATGAGAAGTAAATACGAAGGCTAAGTGTACGCATGTACATAAGTTTATGTATCCTGGTGAGTTTACAATTAACTTTTCATACGAGCATTA…
	TU92_POLAB(P0DKT1)	Turripeptide Pal9,2	ML_G5268	MLTU9511	-0.76893	0.00106711	0.0439252	4.42869	4.74693	4.58781	7.70921	7.92878	7.819	91.4028	97.9709	159.109	163.64	GGATATGATCCTGATGTCAGCCCCCAGTAATGAGTTTATCGACACGCACCTGAACCGCCTGCCGCGCCTTAAACAGTTCGGGGACAGCCTGGAGGTCATCGTCAGGAGCGTGTCTATGTTTGATGACATCGAGGAACAAATCATAGAGAGGAACGGCGCGGCAGCCTCCATCTCGGCCTCCACCGCTTACGGCGAGCACCAGGTCAGCGGGTACAACAACAACGGCGGCAGGTGCCGCTACGGCGGGACGCGGGACCGGTCCGGGCAGTGCAAGTGCAGCGAGGTCTGCATCGTGGACTCCGTGGCGGTGTGCGGGTCCGACGGGAAGGAGTACCCGAACCAGTGTGCGATGGAGGTGCAGGCCTGCAAGCAGCAGAGGGCCATCGATGTCATCGGCAG…
hypothetical protein Z043_118948, partial [Scleropages formosus]	TAF1_MESAU(Q60544)	Transcription initiation factor TFIid subunit 1	FE_G37908	FETU73176	-0.768283	0.000817764	0.035219	1.38745	1.65946	1.52345	2.4931	2.6988	2.59595	94.4496	112.966	169.716	183.719	CAGATCACTCGTGAGAGGGAAGAAGCAGAGAGAAAGGAGCTTCAAAGAATGATCATGGGGGAAGACACAAGCAAGGACCGAGACAAAGATGACAAGAGAGAAAGTAAGCGCTCATCGTCTACAGGCACCCCCATCCCTGGAGCACGTGGTCAGGATGATGACTTAGAGAGTATTGGCTCATCCTTCACTGGTCGAAGACTGAAGATCTACAGGACCTTTAAGGATGAGGATGGGAAAGAATACGTCAGAACTGAGACTGTCCGCAAACCCTCTGTTATCGACACCTATGTCCGCATCAGGACCACCAAAGATGAGAACTTCATTAAGAACTGGCTGGCCCAGGATGAACAACACAAGGAGGAGATGAGAAGAGAAAGAAGAAGAATTCAAGAGCAGCTC…
neuronal pentraxin receptor-like protein [Cricetulus griseus]	NPTXR_MOUSE(Q99J85)	Neuronal pentraxin receptor	FE_G1333	FETU2298	-0.767088	0.000160623	0.00900691	2.85316	2.87237	2.86276	4.5972	5.14939	4.8733	134.057	134.96	216.002	241.947	GTGCAGCCTGAGGGCCGCGGCCTGTAAAGAAGGGAAGAACATCGAGTACACCGGACCTGGACCGTGCAGAGGTAAACACAGCTGATGACTGGACCTGGGTCCTGCATATGAAAATTGATGATCTTTATTTGCATGTTCCTGCCCATGCGGGCTAAATGCAGCAAATCCCATGATGGGGTACTAAAGACTAAGTACTATTACATGTAGTATTACAATTGAATAAACAATACATCTGCAACTATGCTATCACTATATCTAACGTTTCCATGACTCTTCCCTTTTCTTAAAACATGTGGAAACGAACTCACAGAGTTTGTGTTGTACAAAGTTGTCTGTGGTTGTCATTAAATTAGCCTTAATCTTTTCTCTTTTGCATTCCGAAATTGGTACATGTGCCGC…
	CFA53_DANRE(A0A0R4IFG5)	Cilia- and flagella-associated protein 53	ML_G20790	MLTU37097	-0.766833	3.76e-05	0.00260026	10.1858	9.21357	9.6997	15.056	17.9608	16.5084	187.884	169.949	277.717	331.297	GATCGTCTGGCTAAGTCAGTGCGAGAGGAGGAAGAGGCCAAGGCCCAGATGGAGAGGAACAGGGAGATGTTGGAGACCCTGAACCTGCAGAAGGCAGCACTGGAGGTGCAGAAACAGGCAGCTGCAGACCTCAAGAAGGAGGAAGCACAACTACTGAGAGAAGAGAAAGAACTGAGGAAGATCGAAGAGCAGCGGGCAGCAGAGGAAAAAGTCCGCAAACAGCAGGAGATGAGGTCAGACCTGGACCGCTCCATCCGCATCAAGATGAAGAAACAGGCCAAGGAAGTCCAGGAGGAGCTGGCACTGGACATGAAAATACTGGAACAGCTGCTGCAAGAGTCCAGAAATGAGGCCATGGAGAGCATCCAAAGGAAGCGTGAGCTTCGTGAGGAACAACAG…
	unknown	potential coding RNA	NOVEL_93036	L661758_seq0	-0.76655	0.000422646	0.0201521	1.36274	1.76564	1.56419	2.35559	2.97052	2.66306	118.824	153.954	205.395	259.014	ACAAAACGCGGTTGCGGGGAGACTGTACATTGACTGATCGCCTCTCCTTAGAGCGCCACGGAACTCGACGCCAGGTTGTTTTCCTTTGAACAATTACAGTACTTTAAAGTACAGATCAAAGAGCCTCTGCCATCTCGAGCAAAACTTGAGCAACGCGTTTCTTCGTTTTATTTGCCATCGAAGACATGTTACGTGACAAGGAAATTCTTGCATTTTGAAGGTGTACTGCAACATTCTTGTGGGTTCTAAGGCGAGGAGGAAGTCTTCAAGAAAAATATGGCAATGGACGTAGACGCCCTACAAATCGCAAAATCTGTGGAGAAGAGATTGGAGTATTACATGAATGTAAAGAGATTGGAAGAGGGGTTCGATCCGACAGGACAAGGCGTGTACCGGACA…
PREDICTED: TCDD-inducible poly [ADP-ribose] polymerase-like isoform X2 [Sinocyclocheilus rhinocerous]	PARPT_MOUSE(Q8C1B2)	TCDD-inducible poly ADP-ribose polymerase	FE_G35788	FETU69105	-0.766529	0.000207472	0.011233	1.91497	1.59703	1.756	3.10619	2.86577	2.98598	146.245	121.964	237.217	218.857	CCCGAATGTGTTACGAATTTTGCAAATTATTCATTCCGGCTGGTTCTGCTTGATTCCTGCTAATTCGGTTTCAGTGTGAAGGCCCTGTCACGCACGTCACACCGTCTCTCGCGTCTGCGCACTGCATCCCCAGCCGTAGCTCGCGGCAGTGTTCCTGTGGTCGGGGTGATTGTCTCCTCCATACAAAGCCTGACTGGATAATCATACCCACCGGCGGGCCGCGCTGACGTCTTCACCACCCAACCCCGCTGTACACGGCTGCAAAGGTCAGGGGGAAACCTCCGAAACTGGTCCGATCGGTGGAATTACTGCTTTATTCCGGCAGGCGCAGGGTTATGGCGATGTTTTGCGAGTTAAAACTCCGCACGCATACGGTTTGTGTGGACACCTACGTCGGGT…
	unknown	potential coding RNA	FE_G42075	FETU80973	-0.766378	0.000562586	0.0256201	8.09147	5.94483	7.01815	11.5242	12.3456	11.9349	140.151	102.969	199.609	213.837	ATTCAAACATGCAGTGATATCAATATTATTCAGATGGATTTTCATCACTTGTACTGTGTGGATGTAGGTTTTATCGTAAGTTAGAATGTGATGATATATTCTGTATTGTTTGTCCAAAGATGCTGTATTCCAGAAAGAAGCGGGAGAGACTTTAGACAGAATCAGGCGTGTTGTAACCAACATGTCTCCTGACGAGAGACAGAAGATGCGTCTCAGCGTAGCCAAGCACATCGGACCACAAGGGGCCCAGAGGATCTTGGCCTTCTCTAAGATGTTGAAACGTTTGAAATCCGATGTTCGAACATAAATGTCATCGCTTTGATACATTTGTTTAGCGTTTCAATTTTAAGCAACATTTTTTGTACAATGTACTTCAGATATTGTATGTAACTTCAGTGA…
	DRC5_HUMAN(Q5JU00)	Dynein regulatory complex subunit 5	NOVEL_15590	L5312145_seq0	-0.765743	9.99e-08	1.26e-05	15.2779	14.1134	14.6957	22.8753	27.107	24.9912	396.079	365.891	593.042	702.751	AACCAGGTAAATAAGAAGTAAGGACGGAGGTCGCTTGTTGATCACAGTGTACAACACAAGTTTAGTCGGGTTTACAGCACGTCTTACTCGTTTTCGTACATTTTGAAGAGTCCGTAACGATGGCGGAGCCTCCACTTGCTCAGAATGGGTCTAAGAGTGGCCCGGGGAGTATTAAAAGTGGCAAGAGTAAGGGTGGATCAGCGAGGAGTAAGTCAAAGGGAAAGGATGGCGTTCCGTCTCCTGTGACCACGGCTAAGGACAACCCCTCTGCAGACCCCCGCACCATGAGGAGGATCATTGCGGAGGATCCCGAGTGGTCCCTGGCCACAGTCCCGCTCCTCACGGACCTCTGTATCGTGCACATCGTCAATAACTTTGAACACAATCCTCTTCTGGATG…
	lncRNA	lncRNA predited by CPC2	GE_G25734	GETU39501	-0.765644	1.51e-11	3.54e-09	22.8196	24.2478	23.5337	42.1289	37.8849	40.0069	766.768	814.758	1415.59	1272.98	AAATACACACTAAACGAGTAATATGTTTATCCGCAGCAAGATGGTCAGCAGATTCATGTTAAGTGTCAGTAGCTTTGTGGATGCTGTTGAGCTGGTCCTCAAGTAGTAACTGTGGACCAAGTGAACATTGAAAGTGTTGCATGGAAAGAGATGATATAGTCTGTGTAACACTTTAACACAAACTCTGCTGTCCGTGGCTGTAACTGGCCCCTCCTAGGAGGCCTGTGGATGTTGGGCGGGCTGCTATAAGCGAGATTCCATCAGGCTAGAGATGATCTAACCGATGTCTTTCTCGACATGTCTTCAGGGTCCTCCCGGCCCTGTAGGCCCCATGGGTCCCTCAGGTGCTAACGGCGACAAGGGTGATCCCGGCGCAGCTGGTCCCATCGGTGCAACTGG…
	unknown	potential coding RNA	FE_G2044	FETU3630	-0.763488	0.000326148	0.0163606	2.2536	1.70873	1.98116	3.41208	3.31149	3.36178	150.307	113.966	227.574	220.864	TACATAGCCTCCTTGGTTTAAGACTTTATGTTTTGAAAAAATGGGACAGAAGAGAAAAACATCAAAATTTCCCTCCCAACGTCTGCTTGGACATGGTTGCCCAACCACTGCTTGCGTCACGCCATATGACACGGTGTAGCATCAACAGGTTGTTTCTTGCTATACCAGGAACTCATGAATATTCATGAAGATGAAGTCATAAGACGTCATCATGTGCTATTCATAGGACTTGGGGGGTTTCCGACTACGCTGACCAATCGCATGCGAGGATGGGACATCATAAAAGGGGGAGTTCGAAGAAGAGGGTAGAGAATAAGATACGAGATCGCAAGACAAGACGTTTTACAAACCGACCGTTGACAGAAAAATGCAGACAGGGTGTGCTGTGAAAAGCCTTTC…
PREDICTED: arachidonate 5-lipoxygenase isoform X1 [Fukomys damarensis]	LOX5_RAT(P12527)	Arachidonate 5-lipoxygenase	ML_G11758	MLTU21023	-0.762602	4.04e-07	4.57e-05	3.76158	3.3792	3.57039	6.31099	5.80022	6.0556	313.816	281.916	526.506	483.894	CCCAGAACAACAGAGGACGTCAGGCGACGGGTAGACAACTTGTTTTCGCACGAGTTTTCGACGTATGCACAAAAGGCCACAAGTCTGTATAGATCGAGAAGTCGGACAACTTGTCTAACAGCCACGACGACGGTCTTTCTCAGAAGATCAACATGGGTATCGTCACTTCGAAACCAAAGAAGCCAAAGTATCGCGTCTCCGTGAAAACCGGAGACGTGCAGTTCGCAGGCACTGACGCCGACGTCTACCTGGCGTTATACGACGGCAACGGAAAGCGTTCACGTGACGTCAAACTGGACGTCATCTGGAGGAATGACTTCGAACGGGGGAGCACTGATGTGTTCAAGCTGGGCGACCTGGGACTGACCGGGCCTATCATGCAGATAGAGGTATGGCGGG…
PREDICTED: sulfotransferase 1 family member D1-like [Alligator mississippiensis]	ST1C3_HUMAN(Q6IMI6)	Sulfotransferase 1C3	ML_G35627	MLTU63532	-0.760336	2.63e-05	0.00191682	3.77561	4.14194	3.95877	6.82431	6.58767	6.70599	168.587	184.945	304.718	294.151	TCCTTTTCTCCACTTTCCTCAAAGGGTTACAAATGTGTATTACTTGCATGCCTCTAATACTGCAACAGGGCCGTGGGTGGGGGTGCGAAATTAGTGCGTAAACAAATGCAAAAGAAGGGTGGGGAACTCTAGGCCAATTATCACTATGCCTATTGCATATTTAAGAGTTCTTAGTAGCACCTTGTTCATTTCAATATTACAGTAGGTCATTATAATATTGAAATGAGGGCAATGCAGGGAGTAGCAGGGTCAGGTCTTAGCAAAACAGAGTGGTGATTTGTTCCGAATGTGGGTGGCCCCAATTAGAACGATAGACGGCACGTACACGGAAGATCACGTGACGGTGGGGTCAGGCGTAAGTTTGTCCGCTGAGGAGTAGGTCAGCACTGGTGCATTGAG…
	G3ST1_BOVIN(A6QNK1)	Galactosylceramide sulfotransferase	FE_G38777	FETU74817	-0.760298	0.0011009	0.0451231	1.75813	1.66342	1.71077	2.62556	3.17218	2.89887	104.605	98.9706	156.216	188.739	TCTTCGTTCTACTGTATCACAATATTGGAATAAGTCGACAAGGAACGGCGAGATCGTCTTCTGCAGACACAAATCTTCGCGCGGTTGATGCGATACAAGACGATTCAGATGCCAGAGTCACAAAAGAATGGAGAGACGATGCCGTAATCAACGAAGCCGCAGTTGAAAACCGTGTCTTAAATGCATATGGCGGCACCAATGGTTTCAATCCACAGTGCAAGATGAAGAAAAGTATTGCATTTATGAAGGTGCAAAAGGCAGGGTCTCAAACAACAGCCTGTATTCTGCAGAGGTTCGGCTACGAATACGGACTGAACTTCGTACTGCCTAAGAAATGTTTAAGTGTGAAATTAGGATTCCCGGAAGGCATGACCAACAAAATACTGATGAAGCAGAACG…
PREDICTED: guanylate-binding protein 6-like isoform X2 [Monodelphis domestica]	GBP1_CHLAE(Q5D1D6)	Guanylate-binding protein 1	FE_G21057	FETU40371	-0.7589	1.04e-06	0.000106978	3.77984	4.64733	4.21358	7.20538	7.05774	7.13156	265.068	325.903	505.291	494.937	TGAAGCATGGCGGCGCAGAGGAACCTCTCTGTCAAATCCCTCGGTCAGAGCCAGTCTATCCCACCGTCTGTACCTCTGGTCCTGCCCAATAACCTGGAGTATGATCTCGGTACGCACACCGTTCGGCGCAAGCCGGGGGTGGAGCGGTCGTCCCTGACGGTGGTGGCCGAGGCTATGTCGCTGCTGGCGAGTATTGACGACCCTGTAGCGGTGGTGGCAGTGACGGGACCCTGCCGCACGGGCAAGTCCTACATGCTGTCCCGCATGCTGGGGTCCTCCGACGCCTTCCAGCTGGGACACTCCATGGAGCCAGAGACTTTCGGGATATGGATGAGCACTAAGGTGTTGACACGTGACGGGCTGACAGTGGTGTTGTTGGACACGGAGGGTATCGACGCC…
	HOX6_BRAFL(P50901)	Homeobox protein HOX6	HOX6	HOX6	-0.756879	5.63e-07	6.16e-05	13.9933	15.4897	14.7415	24.6177	25.2119	24.9148	269.131	297.911	473.469	484.898	ATGAGCTCGTATTTTGTGAACTCCTTTGCCGGTAACTTACAAAACGGGGGCGACACGTACCCGGCGGGTCAGGGCTACCCTGTCCGGTACGACCCCATGCGCCAGTACCCGACCCCGTATGGCCCGCCCGAGAGGTTCCCTGTGTACTCGACCGGAGACGGGACCTTGTACGGGGCCCAGCAAGGCGCCTACACCGACCCCATCAAGCACGAGGCCGCCCTGGCCAGCCACCATCTACCTCAATACAGCAGCTGTAAGCTCCAGGCCAACAACACGTCCCCGCTACCGTCAGCACAGGGCAGCCCTGGGTCTACTGTCGGCGCTCAGCTGCCCCAGCCCACGCCACCCGTCTTTCCATGGATGCGGAAGGGCAGTTCTCAAACGGCGATGGGGGAAGAG…
	KIF9_HUMAN(Q9HAQ2)	Kinesin-like protein KIF9	NOVEL_38094	L583400_seq3	-0.756588	1.45e-11	3.42e-09	8.81021	8.26852	8.53937	13.9385	14.917	14.4277	785.049	736.781	1242.01	1329.2	TACTGTGTGGCGAAGTGGATCGGAAAGTGGCAGAGTAAAAAGGCAGCGTTAGGGTAAAACTCGCCCCCTACTATCACGATTTCTGCTAAACACTGCTGTTTTGGAACACTGCAGATTAGTGAATTCTGCCACCATGAGTGCCACCAGAGGTAAGAGGGTTCGCTGTTTCGTCCGCACACGCCCGACGCCGTACTTCGCCAAAGAGCTGATCAAATTCCATGACGACAAGAAGACGGTCACCGCCCGGATACCGAAGGACGACCGGCGGGGTGTCGTCAACAACCAGCAGCTGGAATGGCAGTTCAAGATGGACGGAATCCTGCACAACTCCAGCCAGGACCAGGTGTTTGACGAGGTTGCTAGCGACATGGTGACGTCGACGCTTGACGGTTACAACGG…
interferon regulatory factor 2 [Xenopus laevis]	IRF2_SIGHI(Q8R4E0)	Interferon regulatory factor 2	FE_G34602	FETU66766	-0.756513	6.16e-10	1.15e-07	3.78997	4.02169	3.90583	6.69333	6.50387	6.5986	507.794	538.84	896.795	871.411	TTGATTAGTTATGAATACGCGAAAAGGTACATACAGACAAATGGATAAGCGACCTTCCGGCACCACCGGTGCTCCAGATCTTTATCTCAGGAGCTATCGTTCATCCCTGTGTACATGGTGACATGTGCTCCGACCCAGAAACCAGTATCCGGTCCTCTGACAGAGTGCATACATCACTGGATCTCGTGTGTTGCATGTGGTTTACTAGATTCCCCTATGCATGTTGAGATTTGGAATTTGCATTAAGTATTTAAAGTGATAGAAGGGTGGTGAAATCCTCAGGGTACTGTTGAATTAATACTACACTAACATGCCCCAACTAACGCCTTTTTTTTAATCAAAATGATTAATAAGATCATTTCGAAACAATATGTTCCACTACAACGTTAACTGCAGGCT…
	STA10_MOUSE(Q9JMD3)	START domain-containing protein 10	NOVEL_102357	transcript_6207	-0.755855	2.5e-09	4.3e-07	4.97233	4.60322	4.78777	8.38389	7.78248	8.08319	511.856	473.859	863.045	801.136	gGCACTGGGCTTCACGGTCCATCTGTAGAGATTGTTCTCTGTAGCCAAGCGGTTTGTCGACGTGTAAAGCCGGATATCAACCTTTTTCGGGCCGTTCACAGCCATATATCACCGTTATTTCTCAAACCAAGCTGCTCGGACTTCTTGCCATGGACGGAAGACTGCTCGGGGAAGTGCGAATCGCAGACGATAAGGATTTCTTGGACTTTAAACAGGCTTGTTTGAACCACGGCGACGGCTGGGAGCAGAAGTACAACAAACACGGAACAGTTGTCTACGCGAAGCTACAGGAAGCCTCTTCTGTCAAACTGCTCAAGGTTTCAGTGACGTTCAAGAAAGTTTGTGCGGCGACTTTGTACGATGTCCTTCACGATCCTGAATACAGAAAAATGTGGGACC…
	unknown	potential coding RNA	NOVEL_74779	L643465_seq7	-0.753996	0.000107522	0.00634624	3.59086	3.32812	3.45949	6.13268	5.53191	5.8323	156.4	144.957	267.11	240.943	CAGAAGAGAAACTCCAGCGCACCACGGAGACAATCGATAAAATCATACACCGTGGCTGTCAGATAAGGGTCTTATTTCCCCTGTGTGTACAGCAATGATATTGCACACGAATAATTTCTGGTAGTGTGTGACTGGAAAAGGAGCTGACTGTATTGTCAATATCTTGTGTGATATTGTTGCTGCTTGTCACTAATGTGGAAAACTGATATGAATCTTTATAATATCTTAATCAAGTCAAGTCAATTTTGGGCAGTCTTGTAGCTAGTTACAGCACTTTGGTTCAACTTTCCTAAAATGCTTTGAGAGTCTTTTTCAAAATGCCAATTGTCTTCAGGTCACATGCATCTTATGATTCTCGTACAATTGCAAACTAAGGGTGTTCTTGGTGTAATTGTGGAT…
hypothetical protein Y1Q_0021925 [Alligator mississippiensis]	FCGBP_HUMAN(Q9Y6R7)	IgGFc-binding protein	FE_G16967	FETU32321	-0.753935	4.22e-06	0.000382429	1.14394	1.48714	1.31554	2.17691	2.26161	2.21926	240.694	312.907	458.041	475.863	CCAAGGGGGGCAATCTTTCTTTAAGATGGAATAAATTATCAGATTTTTTCGAATTTTGAATAAAACTTAGGTGTAACAAATGCTCCCCCTGATGAAAGATGACGAAAAAAGATTAAATTCACATTTGAAAACAAAAGAATTAATCATATCTAACGTCATAGTAAACGTAGCCACCCCTCAATCTTCTGTTGATTGGTTTGCTCCAAATAATAAAACTTTTAGGCACCCCCTGGAAGAGTTAGTACCGGGGCCAAGTTGTCCTTCTTCCCCGATTGGTCCTGTGACACACAGGAAAAAGTTTTTTGTAGGAGTTTTGACCACATCCATCTACCAACATGGTGCGGTCTTTTGTTTTGGGGGTTTTGGTGCTGTACATGGCGACAGTTGCTAAACCAGCAA…
PREDICTED: A disintegrin and metalloproteinase with thrombospondin motifs 17 [Latimeria chalumnae]	ATS17_HUMAN(Q8TE56)	A disintegrin and metalloproteinase with thrombospondin motifs 17	FE_G28351	FETU54444	-0.749614	3.65e-05	0.00254176	1.3233	1.40988	1.36659	2.40947	2.18532	2.2974	172.65	183.945	314.361	285.116	GGTCGCGACGTGAGGAAAGCCGTGAATTCGGCGGAACGTCTTCAATCGCAAGTCTGGTGCGGAGGACAAGGTCTCGGGCAAATTAAGACGGAGGGCTGTTGTCTGTGACGTGCCGGCCACAATGGGTATAAAAGGAAGCCCATGTCCTGGATTACAAACTCGCCCAAACGCGCCTCGCCTCCATACACGGTGAGCCGGCCGGGGCTCCCGTCAATGGACTTTTCAGCGCCGGTGTTATGCGATCCTCTCGAGGGTAAATAGAACCAGAAAACAGTAGAGGAGGCCTCGGGGAGTTTTGGGGCGGCTAATCCTCATTGGTGAGACCACAATTGCCACCGGCTGGGCCTGCGCCGGGACTGAGGAGGGCTGGGCGGTGAGGCTGTCGGTGCCGTGAGAGCG…
	unknown	potential coding RNA	ML_G9986	MLTU17968	-0.747606	0.00116083	0.0471445	3.71283	3.24543	3.47913	4.93545	6.75319	5.84432	126.948	110.967	168.752	230.904	ACTAGGTACCGCCCATCGGTGTGTTTATAGGTGACATGCTTCCGGTGTTCGCTACACGCCAGCATTACAAGCCGTGGAAAACCCAGTGGAGGTCTGAGACAATATTCTGAGATATCGTGAACTTAGCCAGTTTGCAGCCTTAGATTCAAAGCAATAAGACCACATAGGTACAAGATGAGTGCTCCAACAACGCGACTGAGAGAATTCAAATCTGCAGTACCGAATCCAACCCCTAGTAATTACAGATACGGAAGGACCGTAGAAGGGTTGTACCCCGGACAGGTCGGACGGGTCTCATACCAGATGAAAGAGGCTCCATTGCACCAGAGTTACAGATTTCTTCCCGAGTTCACATTGAGAGCACCCTACACCCATGACAAGGAAAACCCGTTCAAGAAC…
PREDICTED: tetratricopeptide repeat protein 16 isoform X1 [Latimeria chalumnae]	TTC16_MACFA(Q95LZ5)	Tetratricopeptide repeat protein 16	GE_G7807	GETU11980	-0.745578	0.000306209	0.0154542	3.37073	2.95472	3.16272	5.34973	5.25343	5.30158	139.135	121.964	220.824	216.849	ACTCAGATAATAGGGAGGTAATGTCCAAGCCTGATACAAGTACTTCAGAGGAGAGAAAAACAGATGACCAACCGGAGGTATCTCAACGACCACAGACAGGTGAAAATGAACAGAAAGAAGCAGATGAAAAATCTGTTTCCCCAACAACAGTTGGTAGCGAAGAGCTCGTAAATGTAGCTGACAACCAGTCGTGCCCACAGACAAGCGATGCAAACAACTTTCTCTCCCCATCTCAGAGCTTTCCCCCGCAGAGTGTCAGCCCTCGGTTAGAGTCTGGCCTGGACACAGCGTTACCGGACGATCCCCAAACTGGTCGAGCAGAGTCTGCCATGACAGATAGCAGCTTTTTCTCAGTGACTCCCTTCGACATGAGACCGTACGTTCCCACCCCCACTCCGG…
	unknown	potential coding RNA	FE_G33171	FETU64038	-0.745134	0.000793636	0.0344075	1.30536	1.11914	1.21225	2.20899	1.85231	2.03065	125.933	107.968	213.109	178.699	GAATTTTCCACATAACCAAAAGCCGGTGTCCGGATAGGCTTACACTATAAGATTAATGCGCTATTTTAACCCACATGATAAATAAACAACTAGCCTAAAACCGGCGTTTCACAATGCGGATTGCGGAGACACACGTGCGCGCAGTGTGTCTTACCCCAAGAGGTTCCTACATTGATCGACAACCCGGGTGCCTTTCTTTGGCCTGTCTTGACGGGCTGGTATTGACATCCCCGGGTGTATATGTAGTGAAACGCCCCCGTAGTTCCTGCCCGGTGGTCTAACCTGTGTTGTTATTTGCCGCAGTCGACTTGACCCTTCCGTACGACTTACAACAAGACATCTAGCTCGCACTGACAGCGGCACGTCGGAACGCAGCCGCCCGCCCTGGAATTTGTCTTG…
PREDICTED: protein MAATS1 [Elephantulus edwardii]	CFA91_HUMAN(Q7Z4T9)	Cilia- and flagella-associated protein 91	ML_G16147	MLTU28765	-0.744129	1.18e-06	0.000119659	6.73228	6.82047	6.77638	10.7316	11.9741	11.3529	278.271	281.916	443.576	494.937	TTGGCGTGTTCCTCGACCGAGGCTCGGAGCAGTACGTCGTGAAGAGTCGACATCTAACGACATACGAGGGTCTCCTTGAGTTGGAAGGCTCGCTACCAGACTTTGTCACCCAGCCGCGGATCAGAGCCCCCAAACAGCGCAGCGTCGTGGGGAAGGATGGCTACGTCAAGAGGAAGAACAGGCGCGAGAAGGAGCTCGCTGAAATCTATGAGGAGATGCAAAAGAACAAGCTGAAGGGAGACCAGGCGCCCAAACCTCTGCGGTTCCTGCAGAAGATTGAGAAGCCCATcccccgcccccctaccccATCTGTGGAGGTGCCATCACAGGAGGAGGAAGATCAGGAGCTGGCTGTCATCTTCCTGCAGAAACTCATCCGGGGCAAGGCAGTCCAGAACA…
	unknown	potential coding RNA	FE_G11495	FETU22034	-0.742165	0.00109955	0.0450838	3.77357	2.94805	3.36081	5.20387	6.03946	5.62166	127.964	99.9703	176.466	204.802	AGGTAAACACCTGCGACCCTATGTACAACGAGATCCAAGATGGCGACCACCAAGGAGAATTTCAAGCGCCTTCCTATCTGGATGATGGGCTTCGTCTTTGTCTTCTTTGCTCTCGTCGGGCTGGCTGTGTTCGCACCTGACACCACCCCCTGGCACGTGCTGGGGCCTGTCGGCAGCTTTATACAGAACACCATCAAGAACGACCCGGACCGCATCCAGGAGATGCCTTTTAGGATACTCGGCATGCACACAGTAGAAACTGTGATCGCTTTCTTCATCACTCTGTGGAAGGACATCTCTGGCCCAGCGCGGCTGAAGTGGCTCCTGCAGACCCTCGTGTTCGGGATCTTCTCTCTGGTTCCCCTCTTCATGTTCAAACCTGCCGTGGAGAAAAAAGTC…
	LOX5_HUMAN(P09917)	Arachidonate 5-lipoxygenase	NOVEL_51006	L613738_seq2	-0.738336	5.98e-08	8.01e-06	6.19481	5.223	5.70891	9.5262	9.51836	9.52228	467.17	393.883	718.401	717.81	GTGTGCTCTTCCGATCTCACTGTGTACGGAGGTGCCCAACAATTTTGCAGTGACCAATGAGATGGTGGAGCCGTTCCTTGAAGGCCGCTCATTGGATGACGCACTGCAGGCCAAGAGAATCTTCATGGTCAACTACAAGGTCATGGAGGACCTGGACCTTGAGACCTCAGATGGAAGACAGCTGTGTTGCCCCATGTGTCTGCTGTACAGGGACATTAATGACGAACTGAACCCCATCGCAATTCAGCTCTTCCAACATGGAGACCAGAATCCGGTGTTCCTTCCCTCTGATCCTCCTTACACCTGGCTCCTGGCTAAGATGTGGTTCAACAACGCAGATGCATCCTTCCACCAGTCCACTACCCACATCGGTCTGACTCATCTAATGGCTGAGCCCTT…
	unknown	potential coding RNA	ML_G20716	MLTU36970	-0.737873	0.000546096	0.0249478	7.45924	7.85784	7.65854	12.6119	12.9362	12.774	115.777	121.964	195.752	200.786	GTAAGATCTTTTGTTTCAACTGAACTCTTTGGCACGGACTGTTCTTGTGTTGTCACCTCCTATTCACAAGAAgagaagaaagatgaagaaaagcCGGTAACCGAAGGAGAAGGGACGTCAGATGCACCCGCAGAACAGACAGAAAACAAGCCAGAAGATGCAGGAGAAACAACAGAGCAGCCAGCCGGAGAGGAGGCACcagccactacagaacagtcagcagaatctacagaacagccagcagaaactacagaacaagcagcagagtctacagaaCAAGCACCAGcTACAGAGGAGCCTGCGGCAGAGCCAGCTGCTACAGAGGGTGGGGAAGAAGCAAACAAAGAAGAAACACAGGCCCCTACAGACGCCCCTGCAGAGGCTGAAGGTAGGGCACAC…
	lncRNA	lncRNA predited by CPC2	ML_G1877	MLTU3443	-0.73681	7.95e-08	1.04e-05	46.1559	37.3353	41.7456	65.8545	73.2783	69.5664	569.744	460.863	812.902	904.54	GCCACCTTGTTTTGCAACGTCGGGGTCCTCTGGTATAAATGCCTATTCAGCGGCGTAGGTGGGCAGTCTGAAACGTTCACATCCTGAGGAATACCCGATACGCTAGGAAAGGGTGACTGAATATCGTGGAGGATAGTTCAACTTTGAGGATATTTTAGATACGCCCCCGCTCGACCAACAGTATCGTTAGTCAACAATATTTATTTTGACCGCAGTAAAATTTCTTACCACCGCGATCGCCCACGTTTCTCACCTCTCGGCAAGCGACAAGACGCGGGACTGACTGCGCAACCAGGATTTCTGAATCATCTTACACAAGAAACATCCATGATGAAGGTACCAACATGCCTCGTCGATCCCATGGCTCCTGGCATGAAATCTACTAAGGTAAGAACAAAC…
unnamed protein product [Homo sapiens]	ORCT_DROME(Q9VCA2)	Organic cation transporter protein	FE_G30213	FETU58174	-0.73178	9.32e-05	0.00559722	1.89939	1.69256	1.79597	2.69571	3.27096	2.98333	192.962	171.949	273.86	332.301	GGTCCAGGTAGATAACTTCGCATTTTTGCACCAGCCGGATCATTACACGAAATTCACTGGCAAACAGGCCGTGCAATTAAGCGGCTTCTACTGTATAGCCTAGTACCCATCATATTTCTACCGGGTCTGCCTTGCAAAAAGTTGTGTGTTTTTTTCAGTCAGCAGGGCAGGCGCAGTAGTAATCAGATGGTACCCAGGCTACCCAAAGCCAGGAAGTTTAAAAATCACCAATTTTAATTATTTCAATGCAAATGCTTGTTTAGCAACATGTCTTATTGAATTAATCAAATACAATAATCTTGTTTACTGTTATCTTACAGTGTCGAAGTGGTAACGTGGGATGTTGTGAAAAGTATTGTTTATGATCTTTTCAGGTTCGTTATGGTAGCTGTATACTTT…
	unknown	potential coding RNA	GE_G13149	GETU20250	-0.728955	2.32e-05	0.00172101	4.98005	5.75358	5.36681	9.0091	8.78346	8.89628	192.962	222.934	349.075	340.332	GCGGTGAAGGCGCGAGACGACGCTTCCTTGGCGGACAGGATCGAGCGATTGGACAAGTCGGGCCGGAAGGACGGCACGTGGCAGTCCAAGGAGTGGCGGGTCGACCCGCCGGGACAACACATGGAGATCTCGCTTCTTAAAGATGCTAAAGGTGAAGACAAGCCTCCACCTGAAGTGGAGAAGCTGCAGAGTAAACTGTCCAGCTATACCCCACCTCAGTTAGAATCAGGCTACAAGCCGCTGGAGTCCCGGCCGCGCTCCTATAACCTTGAGGACGAGCGGAACCGGCTGGCGGAGTGGCAGAGGTCGCAGGAGGAGCGCCAGCGGGAACAGTTCCAGAAACAGCAGGAACAGTTCAAGGTCGACTACGAGAACCGGCTGAAGAAGTCCATAGAGAGG…
PREDICTED: fatty acyl-CoA hydrolase precursor, medium chain-like isoform X2 [Pelodiscus sinensis]	SASB_ANAPL(Q04791)	Fatty acyl-CoA hydrolase precursor medium chain	ML_G34875	MLTU62162	-0.728912	5.81e-05	0.00377239	2.07891	1.80868	1.9438	3.39952	3.04105	3.22029	201.086	174.948	328.825	294.151	GAAGCATTGTTTATTCATCAAAGCTTAAATCGGCCTGGAGGTCGCTTCTCATTGAGGtgatgagggaagaggcaagacTCTGGTACACAAGAAACAGTCACAGCTATGAAGTGCGAAAAAAGTCCTGTAAGTGTTAGTCCTGTCCCAAATAACATTCCCGACAACATGGCCGGCATGTTCTGTACCTCCCGGGGTCTCTGTGCGtttttttCGCCTGTACAGTGGTGATCTTGTCTCTTACAGGTGGTTTAGTCTGAACCTTTGTCTAGTCATTcttcaaattggcctgcaggctgctttccATTGAGGTCCACGGTGGTCCGGTTGGTAGGATTAGATGCCCATCGCGGTGTGAATAGGCCGCGCCCATGCACTATTGTCGCCGCGGCATGCCACGTC…
	VPS18_DANRE(P59015)	Vacuolar protein sorting-associated protein 18 homolog	NOVEL_102408	transcript_6238	-0.728732	0.000404774	0.0194517	1.2013	1.42683	1.31407	2.17757	2.17874	2.17815	122.886	145.957	222.752	222.872	ggaactgatctgggtcacatgaggaTGGGAGGAAACCCTCCATTTTTGTGTGTTTGACGTGTAAAAGGTTGCTACCATAGAACAACTCGAGAAGGAATTTTTCATATATAGCATAATACCACACAAGGACTGACAACATGGCCAACTTAATGGACCAGTATGAGTCGCACCAGTACCGTGGGAGCGGGCGCACGCAGCGCCAGTCCAAGGACTCCATCCCGGAGCCGATCTCCACGGGATTCGTCAGCGCCCGGCTCGAGGACGAGGTCCCTATCTTCAACAAGCAGAAGATCCAGTTCAAGCCTCGCGACCCCATCACGCACCTCAAGGTGAGCAACAACATGCTGGTGCTGGCCATGTCCAGTAACCTTCTCCTGCGGATCGACCTTGAGAACAAGG…
	EFHC2_DANRE(Q32TF8)	EF-hand domain-containing family member C2	NOVEL_83735	L65764_seq3	-0.728511	8.59e-06	0.000715852	2.61501	2.72812	2.67156	4.11702	4.73916	4.42809	237.647	247.926	374.147	430.686	CCGCCGTACAACGGTTTCGGCTCGGAGGAGGACTCTCTGTGCTCGTGCGCCGGCCTCATCCCCAAACCTCCTCGCAGGGACTTCATCAAGTTCATGGAGAAGGACAGACATGGGCTGGAGAGTAATGTTCTGCGTTTCATGGCCCGGATGGACACCACCAAACCCATCGATGCCGACCGCCGCTTCATCATCTCTTATTTCCTGTCTGACGACACTCTGCTGGTGTTCGAGCCGCCTGTCAGAAACTCTGGTGTTATTGGTGGTAAGTTCCTGGAGCGCAGTCGCGTGAAGAAGCCAGGACAGGAGCTGTACAAGTCAGAGCCATCCGCGTACTATCTGGCTCAGGACCTGTTTGTCGGAGCCAAGGTGCAGTTCAACAACCACATCTTTGTGCTCATC…
	F10A1_PONAB(Q5RF31)	Hsc70-interacting protein	NOVEL_12923	L533332_seq3	-0.727305	0.000362566	0.0178696	1.24447	1.31047	1.27747	2.20751	2.02169	2.1146	131.011	137.959	232.395	212.833	AGAAGTTTCTCCGAGGTGAGACCCTACCCTGTGCGGAAGTAGCGTGGGCCAAGCTCATGTCGGGACAACAAAACACGTTTCACCTCGTCACCGTTATAGTCCTCTAAATCCTAATCATACCATAGCCTCGTAGATCCAGCTGAAGTAAAATGGACGCAGAGAAGATAGACCAGCTCCAGGCCTTCGTGCAGCTGTGTAAGGCCAGCCCGGAGGTGCTGCACGACCCCAAACTACAGTTCTTTAAAAGCTGGATGGAAAGCATGGGAGCCACCATCCCACCAGCAGCAACCTCCCAGTCTGGGACAACTCAGGATAGCCCTCCACCAATGGGCTCAGCTTCAAAACCACCCCCTCCCCCTGAACCTGAATCAGAGGAATCAGAGGAGAGTGAAGAGAGTG…
	DES_TOBAC(Q8W2N5)	9-divinyl ether synthase	FE_G20211	FETU38546	-0.724335	6.85e-05	0.00432849	2.12257	2.05512	2.08884	3.68934	3.21037	3.44985	185.852	179.946	323.039	281.1	GTGCAGGGTGACGTACCCCCTTCCCTGAATCAGTAATGATCATAATGAGAGTTTTACTCGACAAACTGTCCTTTCAGTGCTCCAGATAACCCGTATCCTTTCCAAAGGGTACAACATGTTCGTGTATTTGGAAAGAATGGTAATTGCCGAAGTACCTCATTTGTTACCAACATACGTACACATAGGTCACCTAGCAACATGTCACGTTAAAGGTCTGATGATATACTTAGACTATAAAGGTGAGGGAGACGACCTCTAACACTAGTAATGATAGTAATGTTGATGGCAGGACAAAATCATTTTAAGAATAATTGCTCGATGTCTGGAACTCTCAGGGGATCCTGTCCATTTAACATGATGGATTGTCAGAAATGCGTTGAGGCGGAATGAGTACAAAGA…
	unannotated		FE_G33729	FETU65025	-0.723946	3.6e-05	0.00251119	3.04189	2.97855	3.01022	4.86444	5.0802	4.97232	192.962	188.944	308.575	322.261	AAAGGCACGCCGCGCCGACACACATTCTTTGTTTTGTCAACTCAACAAGCCCTCGAACGCAGATAAAAGCCAACTTTTCTTACCTGGAACTTAGTTGACACAATCTCGCCTGTTGAATCACTACAAAATGATTGCTGAGCTACTCTTTCCAGAGACGAAAACGGCTCAAGATACACCGAGGAAAGTTGACGAACGGTGGCGGATAGATCCTATCCGGGATTTCATGTTCACCGGAAGTGATGTAAGGGCCGCAGTGCGCATGACCACAGACTTAGTTCGAAACCAGAAACATGGACATTTCTGATGGGTGAGCGCGGTGGAGGGAGAACACACGAAAATTTTACTTTTGTCGGCTGCTTGGACGTTTTGTTGAAGTGACAGTAGCTTCTCTGCGTAAAG…
	unknown	potential coding RNA	FE_G1518	FETU2615	-0.723659	6.81e-12	1.67e-09	6.92137	7.14203	7.0317	11.4289	11.7964	11.6127	883.561	911.729	1458.98	1505.89	AAACATGGAGACGTGACCCAGCGCCCGAGCAACGGGGCCGGATAGGAAAACCTATCGTCTGCAGCACGGAAATGCAAGAAAAACATGGGATTTTTGCTCAGAATTTAAAAACTGAGCTCATGGGAACTGAGCTTGACATATAATCTGAGGAATTCAGAGGAAGGTATGTCGCGAAGGCACCGTTTTGCAACGTATTATAGGTCATTTATCGTCCAACATTTGCGGTTCGTCGGACGATAAGTCGCTTGATTTTCCATGAACTGTTTAGTTGCATTGCATGACGCATGTTAACTGATGAATTTTAAATCAAACCACCACATCTCTTAAAGAGGGACAAGTATTTCTGTGCGTCCTGTCAGGATATATATCGGTCGACATTTCACGTGACGTGCGGGCGAA…
	unknown	potential coding RNA	FE_G12773	FETU24392	-0.718178	3.71e-05	0.00256996	3.62745	4.22342	3.92543	6.55518	6.36192	6.45855	188.899	219.935	341.361	331.297	AATTACAAGTCCTCAGAAAACAAACGCGACAAACACACCGGGCAGTCTGTTCTGTAGGGAGCGCGGTGTCACCAGCAGTCACAATGTTCAAGGCCGTGTTTGTGTGCATCATCGCTTTGGCGACGGCAAAGAATTACATAGTGCAGCCGATCGAGAAGGGCGTGGTGTTCCGCCAGGAGATCGACATCGACGTGACGGCCGGAGTGCGCACTGTGAGCGTGCCGCAGCACAACAGCGTGGCCGCCGCACACATCATCCACTCCTACCATGACGCCCAAACCCTGTACTGCCAGACGGAGGAGGGGAAGTGTTTCCTCATGCCGCTGGCGGACCGGAATGAGCCCGGCCAGGCCGAGCTACAGGCGGGGCTGGACATCCTACAGAGCGAGAGGTCCGGTT…
	unknown	potential coding RNA	FE_G27335	FETU52348	-0.715342	3.01e-16	1.17e-13	70.5285	67.1915	68.86	107.87	118.252	113.061	5618.23	5352.41	8592.84	9419.87	AATTGCCGTGCCGCTGCGCGTGTCTGCTGGGCAACCGCAGCTTTCCAAAAACACTGGGCACACCGGGTGGACTTTAGTTACCAGAGCGACAATCTCCAAGAGAGGACCTTTCATTTCTGCATCACTCTTTCATACATCCACGAGAGTTTTAAAGTCAAGATGGGTTGTTCAGGCAGCACGCAGGCTAACCAAACTCAGGCGAGCCCGACAAATAATACCAGGCCCGCATCGCCGCCTAAGGAAGCCGCTGTCAAGCCGACCGTCCGAGAAGACCCGCCAGCTCAACAGGAAGAGACGCCTGTCATCGATACAGACCCCAAGAAGGAGGAACAAGACAAGAATGAAGAAGAGAAGAAAGATGAAGAAAAGCCGGTAACCGAAGGAGAAGGGACGTCAGAT…
	TU92_POLAB(P0DKT1)	Turripeptide Pal9,2	FE_G1410	FETU2426	-0.715106	7.87e-12	1.91e-09	15.9886	16.1285	16.0585	26.2935	26.4308	26.3621	901.841	909.729	1483.09	1490.84	GGAACCCACGTTCCTGATATTTGTGAACGTCTCCGTACCAACGACCCTTGACCTGATGATGCACAACTACCTGATGACGTATCCTGAAGACGCAGAATACGTTACCATGACAACCACGCCGCTTTCGTCCTATGAGGCGTTCCTGGCGACAACAGTCCTGGTGCAAGAGAAGAAAACGCTGAAACAGTTCGGCGGCGTCCGAAGCGGAGACCTCTACCTTGTGGATATGCACATCAGAGATACAAACCTGAACATGGACAGAATACACTCCGTCGTCGCTGATGACGCCAAGGCACTGGCTTCCAACCGACCCTACCCAGAATCCTCCTCTCTCCTGCATCCCTTCAAGGTCGTGGGCAGTCTCAGGGATATGATCCTGATGTCAGCCCCCAGTAACGA…
PREDICTED: uncharacterized protein KIAA1109-like, partial [Phaethon lepturus]	K1109_HUMAN(Q2LD37)	Transmembrane protein KIAA1109	ML_G35769	MLTU63794	-0.714646	4.09e-05	0.00278898	1.52103	1.56062	1.54082	2.58277	2.47413	2.52845	191.946	196.941	325.932	312.222	CTATATTTTGCAGTTGAAGTGGAAATAAAGTTTTTACAGTGCTTAATGTTTTCAGTTGAAACAACTCTGTAGTGCAATAGTACTAGTGGTACAATCATTGGAAATGCATAAAATTTTCCTGTGTCAAGAGTTtatggcaacaacaaaaaaatcactggtcttagtggcaagtgtgcagttGTTGACACACTGTCAGCACCAAATCcataggtgtttttggcacctttagacagattagccatgTGGcttggtgggcgtcactccaccgtcgtGGGGGCAggagtatccagaagtaaagtatccagaagtaaagattgatTCTTCTTCAATGTTAAAGACTGAgttgtttgttgattttttccCCAGTGCGATTTTCATCCATGGTGACTTGGACTGGGA…
Alpha-N-acetylgalactosaminidase, partial [Anas platyrhynchos]	NAGAB_CHICK(Q90744)	Alpha-N-acetylgalactosaminidase	GE_G2983	GETU4536	-0.714132	0.00102017	0.0424003	6.05454	5.80571	5.93012	10.0108	9.44191	9.72634	117.808	112.966	194.788	183.719	TCCCGATATGGAGATGTATATGAACAAGACAGGACGTCCCATCCTGTTCTCCTGCAGCTGGCCTGCATATGCTGGGGGCATCAAGGTGGACTACTCTGTCCTGGCAAAACACTGCAATGCATGGCGTAACTATGACGACATCCAAGACTCGTGGGATAGCGTGACCCACATTATCGACTGGTTCGGAGACAACCAGGACGTTCTTGCCCCGGCCGCTGGCCCCGGTCACTGGAATGACCCAGACATGCTGATAGTTGGAGACTACAGTTTGAGTTACGAGGAGTCTAAAGCCCAGGTGGCCATGTGGGCAATCCTGGCCGCGCCCCTCTTCATGTCCAACGATCTGCGGTCCATCTCCCCCGAGGCCAGATCCATCCTCATGAACAAGGAGGTCATCAG…
	unannotated		GE_G15493	GETU23827	-0.712147	3.81e-07	4.34e-05	22.8928	20.5498	21.7213	34.2943	36.8764	35.5854	392.017	351.895	587.256	631.472	TGATGGACACACGCATGACCCTGGAGAAGGAGATCGCTGTCAAGTCCAACAGCATCTTCATCGACAAGCAGAAGGTGTGCCAAGTCCGCACGCGCTACCCCAGCATGATGAAGCTCACTGGGTACCAGTAAACTGAACTTAGCATCTTGTTGGCTTCATGTGGATTCAGACAGGGCTGACTTTAGACAGAACGTAGCATCATGTTGGCTTGTTGTTGATACGGATACTTCATAAGGGGGTATATAACTGAAAGAAAAAAGAGAGAAGACAGTGAATTATTTGGAATCATGTGAATCATTATCAAAGAATCTATATCTAGCCCCACATATGAAATAAATTATGGAAATCTTTTTATCATGGTATTGTATAGAGATTTGCACATTACACTCTTTACTAATA…
PREDICTED: polycystic kidney disease protein 1-like 2 [Tauraco erythrolophus]	PK2L2_MOUSE(Q9JLG4)	Polycystic kidney disease 2-like 2 protein	FE_G32519	FETU62742	-0.707593	7.58e-07	8.06e-05	6.14207	6.16008	6.15107	10.1232	9.96653	10.0449	322.957	323.904	532.291	524.051	CCCAGGCTCCGTCAAATACGGGTCAAGATGAACGAAAGCTGCAGCGTCCCCTCGCCGCTGTGGAGGATGATGACTGACTGTGACAAGCCTTACAGCCTGTTGAATACTGACGTCAGCAGTTATGACGTCGGATGGACACCTCAGAACGTGACCTTTGATGAAGCCAGCTGGGAGAACGTTTCCGACTTCCAAGTGCCATGGATGTACCAATACGCATCTTTAAGTGCGGCTGTGCCTGACACCGGTGAACATGGCACCTACTACGGCGGAGGGTACATTGTAGAGCTATCCAACAGCAGCGACGCCGACATGGACATCATAGATGAACTGCAGGAAATGGACTGGATCGATGACAACACGAGGGCAGTCTTCATAGAGTTCATTGTGTACAATGCAAAC…
hypothetical protein Y1Q_0023267 [Alligator mississippiensis]	CROCC_MOUSE(Q8CJ40)	Rootletin	GE_G1583	GETU2350	-0.702437	2.19e-05	0.0016353	15.1977	13.7081	14.4529	24.3321	22.6921	23.5121	242.725	218.935	388.611	362.419	ATTGGGCGCGTGCGCAAGGAGATGGAAATCGAGATCACCAAGTTGGAGCGTGACAAGGAGGCCCTGAACCAGAAGCTGGCACAGCAGGAGCGCGACAGCTCGCTGGCGCTGAAGAACGCGCAGCAGTCGCACGAGGAGGACGTGGACAGGCTGATGCGCGAGAAGGAGACCCAGCGGCTGGATCTGGAGTCTGAGCGCGAGGAGATCATCCACAAGAACACTCAGGAGAAGGATGAGATGCTAGCCAGGTTTGACAAGGAGAAGGAGGAACTCAACGAAGAGCTGGAGGCCCTCGCACAGGACAAGGATGAGAGTCTGCTGCTTGCAGAGAATGACAAACAACAGGCCCTTTCCCTGAAGGAACAGGAGAAACAGACTGTGGTGGAGAAGCTTGGCTCG…
COL2A1 protein [Homo sapiens]	CO2A1_BOVIN(P02459)	Collagen alpha-1(II) chain	FE_G17219	FETU32795	-0.701367	2.85e-16	1.12e-13	26.5815	28.3552	27.4684	45.7161	43.6133	44.6647	4429.99	4725.59	7618.9	7268.45	CTTAAGAGGGTATAACTGCTTGAGTTTTTGTCTGCAACAAGTTGACAGGGGTACACCCAAAACTGAGTATGTTTGAGAAAAAAGCTGGGTCTGATGGAACGCTCCCCTACGTCTGGAAGTGCCCGCCGCTTTCCATGTGTGCGATTGGAGGATCTTAATAAAGAAACACACAGGAGCGATCAATCAGGGGGCAGTGGCCAAACAGTATCAGCTTCCCGGGCTGCATTCCTGACGTGGGACAGACAATCGTACCCCCTCAAAAAGCAGCTCCCAACCGCTGGAGCCTCAGTCAAGCGCTGGGGAGCGCTCAGACCGGATCGTGTGTTAACACTGCCTTCTTCGGGGGTCTTCCACATATGCGGATACGCAGCAGATAATACGACCACCTAGATTTTACAC…
PREDICTED: lysozyme g-like [Sinocyclocheilus anshuiensis]	LYG_EPICO(Q90X99)	Lysozyme g	ML_G34234	MLTU61013	-0.700905	3.3e-07	3.79e-05	44.3029	36.2541	40.2785	64.5341	66.3951	65.4646	505.762	413.877	736.722	757.967	CAAGTGTTGCTACAACTGTCACCTTGGCGGATGTTCCCTCTCTACTCCCAGTAGTACGTCGGCAGCAACTGTGACGACCACAACTGCAAGCACTGCACACACCCATCCAGGACATACAAGTGGAAACTACGGAAACATCCTGGTGGTGGATACTACAGGAGCCAGTGCAGACACCGCCAGTCAAGACGGCCTGGGCTATACAGgcGTTGCTGCTTCTCACCAGATGGCCAGTACGGACCTGTCGCGCCTAAACAACTACAAGTCGCAGATACTTCAGGCCGCCAGCGCCAAGAACATGGACCCCGCCGTCATCGCCGCCATCATCAGCCGCGAGACGCGCGCAGGCGCAGCACTGGCCGCGGACGGAACAGGGGATAATGGGAACGGATTCGGGCTCAT…
	unknown	potential coding RNA	ML_G3550	MLTU6348	-0.699915	7.03e-05	0.00442733	6.98047	5.12354	6.052	10.2998	9.35272	9.82628	291.473	213.936	430.076	390.529	CTGATAGCACTGGTCGGCATCATGATATCGGTGGCTGTGGTGATCATGACGGGCATGCAGAGCGAGGAGGGGATACGGTTTCCGGGAGAGGGACTGCTTCTGCTGTTCGTCGGAGTGACACTTGTTTTACTGAGTCTGTGTTATACTTCATACTCTCCCCACGGCACAGAGAGAAGGCGGCAGAACTCGGTGTTGAATACGAACATTGACCAACCACCCTCGTACTGGGAAGTCTGCGATTTAAGTTACGACAACCCCATCATGGCGCCCACCGTGATTACAGAAGGCGGAGTCATCATCGTGCCCACCAGCAGACTCAGGACCATTTCTGAAGGCGTCGTCATAGACGTGGACTCCTTACAGGGAGAGCCTGACGAACCCTTACCGAAGTACGAAGAC…
	unannotated		ML_G10146	MLTU18257	-0.699909	1.88e-09	3.29e-07	28.28	27.1568	27.7184	47.6837	42.3508	45.0173	747.472	717.786	1260.34	1119.38	CCGTTAGTAAAACCATTTGGTGCACAAGGTGACATACAGAAACAATTCACAATCTTCTTCATACTCTCAGCCCTGACAACCAAAATTGCAGAAAGGCAAAAAATAAGTTCACAACGGACGGACTTGTGAAGACATCCACATTGATGATTTGTGCAAAAAATGCTGCAAAATACCCTCCAATCAGTTGGAGACACATATTTCTACAAGCTACTACCTTTAGAAATGATCTACATGCAAATGACTACATTGACAACAAAGTGGAATCAGAACATACTAATACTTCATTACACACAAATATAAAGCTACATCAAAACGTATGGAAGGGTACAGAACACTACAAACTGATCTCACTGCAGACGTTATAATTTCTTACCCACTCCTCTTACTTAGCAAATCATG…
	RABP2_MOUSE(P22935)	Cellular retinoic acid-binding protein 2	NOVEL_10269	L5211179_seq2	-0.699311	3.81e-05	0.00263314	9.13107	8.38903	8.76005	13.448	15.0036	14.2258	228.507	209.938	336.539	375.47	GTCCTCACCACCAGCCATCCTAGGAGCGACTGCAGAAAAATCAACACAGAAATTTGAGAACCGATCCAAGATGACGACTGACTTCAACGGAAAGTGGAAACTGGTCGACTCGGAGAACTTCGATGCTTATTTACAAGCTGTGGGAGTAAACTTCATGATCCGTCAGCTGGCTAAAGCGGCCACACCCAGACAAGAGGTTCAGCAGAACGGCGACAACTTCGTCATCAAGAGCAGCGGACTGCAGACCAAGGTCACCAACTTCACTATCGGAGAGGAGTTCGAGGACGATTCACCCATCGGAAAAGTCAAGTGTACAATAACCTGGAAGGACGGAAAGCTCCACACCTCTATAGAGGGACCCAGGGGTCATATGTGGTCAGAACGAGAGCTACGGGAGGA…
hypothetical protein cypCar_00029432 [Cyprinus carpio]	MRP3_HUMAN(O15438)	Canalicular multispecific organic anion transporter 2	ML_G31870	MLTU56994	-0.699154	0.000264346	0.013762	2.73928	2.48435	2.61182	3.82834	4.65504	4.24169	180.774	163.951	252.646	307.202	CAGTGTCggacagaggcagttagtctgcCTGGCCCGTGCCTTGCTGAGGAAGTCCAAGCTACTGGTTCTTGACGAGGCCACGGCGTCGGTTGACCCTGAGACAGACTCCCTGATCCAGACAACCATCCGGACACAGTTTGCCGACTGTACCGTACTGACCATAGCTCACAGActcaacactatcatggacagtacAAGGATCCTTGTTCTTGATGAAGGGAAGGTGGCGGAGTTTGACACACCAGAGAATCTCATCAACTCTAAGGGACTCTTCAGCAGCATGGTCCAAGATGCCGGTCTGGTCACACAGGGGTGTTGATGTAGCATTTGCGAAACGACGAATACAGGAAAGATAACATGTCCCTTCGTCTTGCAACGTATTgctattaggggtgggta…
	unannotated		GE_G1575	GETU2340	-0.696479	1.46e-07	1.77e-05	36.8018	34.5446	35.6732	64.9738	50.6126	57.7932	765.753	718.786	1351.94	1053.12	TGTGTATGTGAGACGTAAGGTTGTGGACTTGTCCTCCCCCGCCCATTTGCCATGGTTGCTCCCATTAAAGATGTACTTAATTGCATTGCCGAACCGATCGATGATGTAAAACATTTCTATGACAATATTTCCACTTGGATTGTATGTAATAGAAGCAGTGGATACCGTGACAAAGTTTTTTGCATTGCCTACTGATAAAGGATGTACATGATTTGCTAAGTAAGAGGAGTGGGTAAGAAATTATAACGTCTGCAGTGAGATCAGTTTGTAGTGTTCTGTACCCTTCCATACGTTTTGATGTAGCTTTATATTTGTGTGTAATGAAGTATTAGTATGTTCTGATTTCACTTTGTTCTCAATGTAGTCATTTGCATGTAGATCATTTCTAAAGGTAGCAGC…
	KIF9_HUMAN(Q9HAQ2)	Kinesin-like protein KIF9	NOVEL_70276	L6358471_seq0	-0.696362	0.000699617	0.0308638	4.58243	4.6987	4.64057	6.61714	8.43051	7.52383	146.245	149.955	211.181	269.053	CTCCATTCCGTTCGGACTTTGGCATTGTAGAAGGGTGCAGCATCAGGGTCCAGCAAGTCCTGCTGCAGCCTCTCGAACTTTTCCTGCTCATCTTCCAACGGCGCCCGACTCCGGATGACCGTGCCAGCGCGTATCCCGATCCCCTCCATCGTGCTCGCGATCGGGCCGTCCGTGGCCAGGAAACTCTCGGAGTACCAGGCGTCGAACTCCTGAATGAGCCTCTGTCGGCACTGCTCGACTAACCGCTGGCAGTACTGCACCTCCTGTTTGACGGCTCGGAGCTCGTCGTAGTCACGGCGATACCCCGCCTTTAGATCCTTCAGCTTCATCAGCAACTCATATTCATCTTCATCGATGATCGTCTCTCCCTCCTCGTCCACAAACTCGCCCTGTTCTAGG…
	unknown	potential coding RNA	GE_G25738	GETU39508	-0.69477	5.25e-06	0.000468804	19.5349	21.7195	20.6272	35.095	31.675	33.385	282.333	313.907	507.22	457.792	TCTGGTCCTCCTGGCCCACCTGGTCCCGAGGGATCCAAGGGTGACGTCGGCTCTGATGGTCCATCCGGTCCACCTGGACCTCCCGGTCCCCAGGGTCTTGCTGGTTCAAGGGGTATCGTGGGTCTGCCCGGAACTCGTGGTGAGCGTGGTTTCCCTGGCCCCCCTGGTGCTGCTGGCGAGCCCGGCAAGCCTGGTAACGCTGGACCTTCTGGTGACCGCGGCAACCCCGGACCTCCCGGCCCGCAGGGCATGATGGGTCCACCTGGCGAGGCTGGTCCTGAGGTAACAACAACATATGAACAGGAAAAACTTAACTGCGTTGTCATAGCAGTGACCGTTTGGCTGATTCCTAGACAGTTCATACTTGAAAAATAGTTTTAGCCCATGCGTTGATCAAAG…
PREDICTED: ataxin-10 isoform X2 [Callorhinchus milii]	ATX10_RAT(Q9ER24)	Ataxin-10	FE_G33453	FETU64503	-0.693721	7.54e-11	1.6e-08	8.6784	7.99062	8.33451	12.5215	14.4417	13.4816	1555.88	1432.57	2244.88	2589.13	GATAAAATGGCGGACGAAAACACGAGTTTGGGAAGTTTGCGGAGCTGTGCCAAGGTTTTAACTGAATATGCGACAAAAGGAGAGTTCATTGTTGAAGTTATAGGATGCAGAAGATTACAGGAAAACCTTGAGATACTGACAGAGCTGCTGAAATGTCAAGAAAACAGAACCAGTCTGCCTGAGTCGGTCTTCCGAGATGCCTCCTGTCTCCTGGAGGCAGTACTGCAGCACCTGGACTCCAGCCCCCCTGATGGATGGAGCCAGGGGGTTTTGGGGACTTCCACAGAATGTTTCAGATTTCTCAGGAATTCCTGTGTTTCATGCCAAGCAAATCAGCTCAGAGTCTTGAATGCAGACCTTGTTCCCACCACTTCTGCCATTGTCTCTCTTCTTGCAAAG…
PREDICTED: calcium uptake protein 3, mitochondrial [Latimeria chalumnae]	MICU3_MOUSE(Q9CTY5)	Calcium uptake protein 3 mitochondrial	ML_G36175	MLTU64535	-0.692702	6.13e-05	0.00394826	2.92774	2.89621	2.91198	4.92671	4.48447	4.70559	205.149	202.94	345.218	314.23	TGAGAGggcatccaagatggcggcttctcGACGAATTTTTACTCAGCTTCGGAATTCGACGGCacttttgaccaaaaatgtccCTACTAGCGGCACAAGAAGGGGCATAGCGGTGCTGTACGCTGCGGGGGCAGTCGGCGCGATCACCGGCCTGGTCTACGCCCGAAGGAGGCGCGGAGAAGCCGCCATACAAGTCGGTCTACCAGTGGTGATGGCGAAAGAGGAGGAGAAGCGAAAGTTCTGGCAGCGGGCCCCTCCGCAGCACAAGATGTCGGACCGTGAGCGCCGTTTCCGCGAGTTCTCCTCGGTAGAGTACAAAGGTCAGATGTACATGACCCCTAGGGACTTCCTGGAGTCTGTGACGGAGGAGAGGCCTAGACCACGTATCGGTCGCCGTCC…
TPA: SCO-spondin precursor [Danio rerio]	KCP_HUMAN(Q6ZWJ8)	Kielin/chordin-like protein	FE_G16995	FETU32370	-0.692581	0.000482521	0.0224335	2.25241	2.26436	2.25838	3.76161	3.53722	3.64941	143.198	143.957	239.145	224.88	GCTGGCGGAAGAATGGGGAGAAGGAGACAACAAGATGTGCAAGTGTCACACCGGGAATGAAGTACAGTGTATCGAGGTCGCCTGTGCACAGAACGAGCACTGGGCAATTGTGGACGGAGAACTGGCCTGCTACAACCTTGAACCGCTGTGTAAGAGCAGGTTCACAGGAAGCACTAAGCAGTACCGCTGGGACGTGGGCCGGCTGAACACTGACGCTTTCACCTTCGAGGTCAAGGCCAGGAGCGACGCACATCTGTCCCTTTCTCCTGCCAACAGGGATATGGATGACGGTTACGAGATTGTGCTCGGTAGCCATGGCAACTCGAGGAACTCCATCCGGAGGAAGGCTGACGGTGAGGATGTCGTGGTTCTGGACGAGTGGGGTGTGGTCACCGCACG…
PREDICTED: protein FAM161A [Merops nubicus]	F161A_XENTR(B0BM24)	Protein FAM161A	ML_G2352	MLTU4255	-0.691352	0.000140911	0.00803007	3.08992	2.97855	3.03424	4.46921	5.33342	4.90131	196.008	188.944	283.503	338.324	GGTTTATTCATTCCAAGGAGACGCGTAAATAGTCAAACGGCGATCATGGCAACCGGCCATGGAATGGCAATGTTGACCAATTCCTGCGTGAAAAACCCCAGGATTCCGGGATCTCGACTAGCGGCAAGCTTCAGCGAGAGACTGGACACTACTAAGATCAAGAACAAGGGTCGGCAGGGGCAGAAAAGATCGCCGGGGAGAAGAACGGAAAGTGTCGACGAATTCCTCCGATCAGACGACGACGAACCGAAAACCACTACTGCTACAGTCCAAGATGTTTGGTTGAAGCCTGAAGACGGGGAGCCAGGAGCGGGCGGGGATTATACAGGTGAACCACGGGTATACGAGGAGGATGTGGACCAAACTGTCGACCCGATTGGTGCTCTTGCCAACGAAATG…
	APOA_MACMU(P14417)	Apolipoprotein(a) (Fragment)	GE_G11542	GETU17729	-0.69093	0.000716451	0.0314982	1.77165	1.73121	1.75143	2.65219	3.00408	2.82814	139.135	135.96	208.288	235.923	ACTCGGTCTCAGCCGTGTCTGGTCGGAGGGTGTGTGAACACCAGTGTCTTCGAGAACCTACGAAGAATCTTCCAACCTCAGCTCCTTCAACGACTCCTGCCAAGATGAGACTGTACGTCACTTGTCTCGTACTGGTGGCTTCCATAGCTGTCCAGTTGGAAGGCATTCGCGGACTAGAGGATTGGGACCTCAGCGAGCTTCGATCTCTTCGGGCATCCCTGAAGATGAACGATGTCGACTGTTACACCGGAAGTGGAGAGAACTACCGAGGAACTGTGGGAGTGACGGAAACTAACGAACCCTGCCTGGCCTGGAATTCTAATGACATAGTCAGCTTCCGCGCTATAAGTACCAAAACGATGCCTGCTGGAAAGTATAACGTCGGCAACCATAACTTCT…
homeobox protein DLX-1 [Gallus gallus]	DLLH_BRAFL(P53772)	Homeobox protein DLL homolog	FE_G13087	FETU24992	-0.690255	1.58e-13	4.8e-11	49.3529	42.8227	46.0878	74.836	73.8905	74.3633	4669.67	4051.79	7080.83	6991.36	GACTTAGATGAAAACCTTGTATCGCAAGGCAGCCAAACTTACAATTGCTAAGTTGCGCGTGTCATCCAGTGCGCTTCCTCGGTGTCCCCACGCCTCCTCGTACCGATGACCGCTGTAGCGACAGTCGCAGCCTTGAACGGACTCGAATCGGAGCTGACCACGATGTCAAAGTCTGCCTTCATGGAGATCCCGCCCGTACAACAGACACCTGTGTCAATGTCCATGAACCACTCCAGCTACCCCGTCCGATGTCTGCACCCGACCTCGCACACCCAGCACGAAAGCGCCTTCAGCACAGCGGCGCCTCACTCCCGCCCCCTCGGGTACCCCTTCTCCATGAACCCGATGGCTAACCACCCAGGCCACCCTTACGGGAACCCTTACTCCACGGCTGCGGTC…
	AGRIN_HUMAN(O00468)	Agrin	FE_G1470	FETU2541	-0.688912	2.64e-05	0.0019226	3.65798	4.33065	3.99432	6.41454	6.46644	6.44049	225.46	266.921	395.361	398.56	CAGCATTTCTCTATTTCCTTGCCATGCACCACACCTGCTTTATATTAAATTTTTGGTAAGACGAAACCCCTAATTGTCAAATGTTTTTTGGTAGGTTTGACTGTAACGAGTACTGGAGAACCCGCCAACCTGAAGGAGCGCCCGAGCTGACGTCCGAGACTTTCGCGGAGATCGTTCTGGAGGCACCTGAAGTACAGCCAGCCCCAGCGGCTGCCTCTCCAGCTTTCGGGTTTGTCCTGCCCAGTCCAAGAGTCGAACCGGGAAGGCCACAGATCAATGTCGTAGAGTTCTGTATCAGTGACAATGGTGATAGGTACAAAGTTGGAGAGAGCTGGAGCATGGACAAGTCCAACTGTACGCAGTGCATGTGCGAGCAGTTCGGACAGTCCTGCGTGTCTA…
	unknown	potential coding RNA	FE_G20564	FETU39325	-0.68854	2.4e-09	4.14e-07	10.3483	10.5161	10.4322	16.694	16.9333	16.8136	627.633	637.81	1012.51	1027.02	CGTTTTCGGAGTAACTCAAATCAAATAACCAGCCCTCCCTACTGTCTTGTTGCCTAGAATATCGATTTAAAGCTGTCGCTTGCACACAAACAACCGCTGTGGCCGGCTGTAAAGTGATTACACAAACTAAAGGGAAACGTACGCTGTAAAATCATTGGCAACTTCCCAAGGAAAAAAATGTCATGGCTTAAACTGCTCCTGACCTTTCGATAACAAAACGCTTAGCGGTTTATCTGTGGCCACACTACAGTCATCCCAACCTTTTGTGATCAGGAATTCATAAGAAATTCGTAATCTGAAGCACGGATAATTTGGTTTGAAGACAATGTGACGTCGTTTTCAGGTCGAGTGGATAGGTAATTACCGTAACCCCCCGGGTTCTGCCAGTCGAACCAGTTA…
	unknown	potential coding RNA	FE_G8000	FETU15329	-0.686645	0.000624513	0.0279342	2.21416	2.19466	2.20441	3.81048	3.28311	3.5468	146.245	144.957	251.681	216.849	ACAGTAGCCGTTTGGGGGATACTGTGCCGGTCGGCTGTACAGCGCTGATAAGGAAGGCCACGTCTGTGGGTGCGGAATCATGTCTGGGGTGACTTTGACTGTGTTTGTTCTCCTGGTTCACGCCGTGTTGTTGGAAGGCGGTCCGGCCCTGCGTACCGGCCGCAGTCGCGGGCACGTCGTGAAGAGAGTACGGAGGGACGAGCATGACGATTCCTGCACCTACACCTTCAGAATAACGGCGGCGGACGCCATCTCGTCCTCCTGCGCCGCGCCGCCCGGCCTGCAGAACGTGACCGGAGAGCTCCAGGCGCTCGCCGCGCGGCTCCAGTCCGAGCTGGCCGAGGGGATGGAGCGGCTCACCGACAACGAGGATACCATCAACCGCTGCTGCGACCAGGT…
	LRC15_HUMAN(Q8TF66)	Leucine-rich repeat-containing protein 15	NOVEL_102935	transcript_8532	-0.686539	2.08e-05	0.00155966	2.74537	3.29537	3.02037	4.98247	4.74066	4.86157	240.694	288.914	436.826	415.627	gacactcgctgcaggtcagcgggccaagctacgcacaggtAAAGGTGTTGTCGGACAGGTAGGGAGGGAAGGATGCTAGCACACCTGGATACCCACATTTCCTCCACTCTCTCGGGACTTTGGACTACTCCGTACTGCAGGGCAGTAAGGTTCAAGTACATTTGAGAGCAACAGAGAAGACTGTCAAAACAAGATGGAGAGAAGAGCGACACAGGCAACACTGCTgatccttgctgcattgtgccacatctcagtgcacgggtgtccgacgaactgcacctgcctgcccgacaatctggtggactgccaACACGGGCACCTGACAAACATTCCCACAGACATCCCCAGGGGGACGGCATACTTACAACTTCAGCACAACAGAATACGCTCCCTGGAACC…
PREDICTED: arylsulfatase D-like [Chaetura pelagica]	STS_HUMAN(P08842)	Steryl-sulfatase	FE_G16612	FETU31556	-0.684968	0.000979024	0.0409702	2.34904	1.90881	2.12892	3.35309	3.4909	3.422	151.322	122.963	216.002	224.88	TTATTTTAAATGAGACAACATAACTCCGGTATGAGACCTTGGAGTAAACAAACTTGCACTTTTTCATCATGGCACGTTTGGTCTGGTTGTGTTTTCTGTCCGTCGCCCTGATCACGTTCTGCCGAGGAGACGATCGGCCCAACTTCGTGTTCCTCGTCGCCGACGATTTGGGAATCGGCGATGTCGGCTGCTTCGGAAACGACACGATCCGAACTCCAAATATCGACAGTATCGCCGCTAAGGGAGCCAAGTTGACCCAGCACCTGGCTGCCGCCGCCATCTGTACCCCCAGCAGAGCTGCCTTCCTCACCGGACGATATCCTATCAGATATGGAATGGCGGGAAGGATCTCACCCTTGCCCTTTTTCCTGTTGTCCATTCCATCCGGGTTACCAAGGT…
	STIMA_HUMAN(Q86TL2)	Store-operated calcium entry regulator STIMATE	NOVEL_84797	L655326_seq0	-0.684413	0.000246237	0.0130185	2.98658	2.78514	2.88586	4.51067	4.76512	4.63789	173.665	161.952	262.289	277.085	CCAAGGGGACCCCTGTACATGGTACATCATCAACTTCCTGCTGGACTCTACAGTTGGCCTGCTGCTGATCTACCTGGGGTTAAAGTTCACCCAGTGTGTGGTCAGGTGGCGACGCTGGGACACGCTTATCTTCGGGGAGTATGGTGAACCTCCCCAGTGTAACGCCTGGTTCGGCCAGTGTGCGCTCTACCTCCTGGTCATGGTGTTTGAGAAATGTGCCGTGGCGCTCTTTGTTCAGCTACCGTTCTGGGACGATGTGCGTAAGTTTATCCTGTCCCCCATCCATGACCCTAAGGTGGAGTTGGCCATCGTCATGCTCATCATCCCCTTCATCATTAATGCGCTGATGTTCTGGGTGGTTGACAACTTCCTGATGCGGAAACACCGCAAGCTGAACGG…
PREDICTED: myosin-3 [Lepisosteus oculatus]	MYSS_CYPCA(Q90339)	Myosin heavy chain fast skeletal muscle	FE_G33478	FETU64548	-0.683912	3.1e-10	6.06e-08	7.97295	7.22575	7.59935	11.8191	12.5976	12.2084	1011.52	916.727	1499.48	1598.26	CCCTGTACAGCCTTATTCTCCTTCTTCAGGGCATCAAGGGCCTCAACGCCCTCGTCAAAGACATTCTTCAGCTTCAGAAGCTCGGTCTGGTAGGCGCGGTGCTCCTTCTGCGATGTCTCCAACTCGTTGCCAAGAGATTCCGCCTTCTGCCTCCACTCGGCGGTCTGTTTGTCGACCAGACGCTGCTTCTTCTCCAGCTGAGACGCCAGTGTGTTGGCCTTTTCCACATCCAACATCAGGTCCTCCACCTCGCCAGCCAACCTGTTCTTGGTCTTCTCCAGGCTGGCGCACTTGGCGTTGGCGGACTCAACCTGCTCCTCAGCGTCTTGCAGTCTGGCTGCCAGCTTCTTCTTGGCCTCCTCCAACTCCTCTGTCCTCTGGATGGCGTCGGTCTCGTAC…
PREDICTED: 14-3-3 protein zeta/delta [Chlorocebus sabaeus]	1433Z_CHICK(Q5ZKC9)	14-3-3 protein zeta	ML_G36551	MLTU65170	-0.682211	0.00123445	0.0494747	4.33675	3.83268	4.08471	6.10144	7.00934	6.55539	139.135	122.963	195.752	224.88	CAAGTCATCGGCCTGACTAAAAACTATTCTCTAAGCAGATATTCCATGCTCCGGATGGGTTTGACATAATCTAGCTGTTTTTGTATCACCGACAACAATGAAGACTAGAAAATGGCTGTCAACGTTGATCTAATTGGGCGGGCCAAGGTGATGAAAGAAGCAGGGCTGTACGACGACATGGTGCAGTGTATGAAGGAGCGGGTGCAGACGACTCCAGTGCTGTCTAATGAGGAGAGAGACCTGCTGTCCGTAGCCTACGGGAACGCGGTGGGCTCCCGGCTGTCCGCCTGGCGGACCGTCTCTTCCGCCGAGCAGAAGGCTCCCGACGGGTCGGACGACCAGCAGGCCGGGACGTGGCTGCGGGAGAGGGTGGAGACCGAGATGAAAGGGTTGTGCGGA…
PREDICTED: arachidonate 5-lipoxygenase isoform X1 [Fukomys damarensis]	LOX5_RAT(P12527)	Arachidonate 5-lipoxygenase	FE_G4825	FETU9064	-0.681522	6.32e-08	8.46e-06	6.00363	6.22689	6.11526	10.5137	9.09848	9.80607	567.713	588.825	994.189	860.367	AATGGTCCATTTGGTGAATGGTGTCGGACTGTGACGTAAGAGAAGCGTGAACAACAGGCGTGTTTCGTACCGTACGTGTGTGAAAACCACGTGCAGGTGGTCCCAGAACAACAGAGGACGTCAGGCGACGGGTAGACAACTTGTTTTCGCACGAGTTTCCGACGTACGCACAAAAGGCCACAAGTCTGTATAGATCGAGAAGTCGGACAACTTGTCTAACAGCCACGACGACGGTCTTTCTCAGAAGATCAACATGGGTATCGTCACCTCGAAACCGAAGAAGCCCAAATATCGCGTCTCGGTAAAGACCGGAGACGTACAGTTCGCAGGCACTGACGCCGACGTCTACCTGGCGTTCTACGACGGCAACGGCAAGCGTTCACGTGACGTCAAACTGGA…
	unknown	potential coding RNA	NOVEL_66830	L6310143_seq0	-0.680638	9.2e-05	0.00553638	3.63999	4.21101	3.9255	5.98592	6.60289	6.29441	197.024	227.932	324.004	357.399	CTGAAAAGCCGGGCATAGAAAGCAGCCCACAAAAACTCGCTCCTACATTCGCCTGTATGTCCAACAAGGATACGTTGCAGTTCAAAAACTGGGTGTTCACCGAAAGCTACCTCTGGACTTTAACTAGGAGACTATAAGCATGTCCTGTACAGCACACCTGATCCCTGTGTGAGATAAACTGAGTGGGCGTGATCCTCGCCTCGGGGGAAACTGACGTACGCTGATCAGCACGGTATATAAAAGACAAGCCGCTGGCTCAGAACGATCATTCTGGAACTTACATGAAAACATGGCATCTCAGGGCGCCGTACTGGTTCCCAGAAACGTACACATCATGGATATACCAGGAACAGGACGTCGCAACCGTCCGGTGAATGTGGGACTCACGGGGAGAACCAA…
	TCPR2_HUMAN(O15040)	Tectonin beta-propeller repeat-containing protein 2	NOVEL_60470	L6213775_seq0	-0.680459	0.00114477	0.0466075	4.49929	3.69586	4.09757	6.68798	6.44142	6.5647	147.26	120.964	218.895	210.825	TGGAGGGAGCCCTGATGCAGATCAGCGTGGGAGATGGAATCGTCTGGGGAGTCAACTCAGGGCACAACATCTGGATCAGGACAGGAATCAGCTCCTCGAACCCGAAGGGGACGCGCTGGCAGCAGGTTGAGGGCGGCCTGAAGGTGGTCAGCTGTGGCGCCAGGAGTAACCAAGTTTGGGGAGTCAACAGACTCAACCAGGTTTGGAGACGGGAAGGGATCACACCAGATAATCTTAAAGGAACTACCTGGAAGCAAGTGGACGGTGCTCTGAAGTACGTGTCTGTGGGCCAGGCGGGAGTCTGGGGAGTCAAGCCCGACAACTCCGTGGTGTACCGCACCGGGACGTACGGGAACCCCGGCTCGACAGGGCAGGGCTGGAGGCCGGTGGGCGGGCAGG…
	unannotated		ML_G11152	MLTU19952	-0.678794	0.000156239	0.00878664	2.21228	1.75854	1.98541	2.96186	3.3947	3.17828	242.725	192.943	324.968	372.458	ACCAGCAGCCCCCGCCAGGGAGGCCAGTCGCGTCAGGATGCGTTCGTCACGTCATCAGCATATCTTACTGTAGCTTAAATGTTTCACGGTATCCCCGGCCCACGTCTTGTCGATGAGCCTTCCAAGCAGGCGAAGATTCAGTCGTGGTGTCGCCAGTTCGTGTTTTGAGGCCGGGATTCTGCTAAATTCGATTCTCTTCCTCAACACCGGGCACACGCGGACGTGTCGGACGATCTCACCATCACGGGTAACCGTCGGTTTTTCACGTCGCCTTCGCCGTCACTCATCCCAAGATTCGCCATCCACTCAGAAGGTGTCTCATGCCTGTGTAGTGAATCCTACTCTTTTTCTTCCCGGATCATCCTTGCAGCGGGCGTCATGACTGAATGGAACCCTACC…
PREDICTED: mitochondria-eating protein [Salmo salar]	MIEAP_DANRE(Q503Q1)	Mitochondria-eating protein	FE_G38976	FETU75154	-0.675673	2.83e-07	3.29e-05	4.15199	4.0492	4.1006	6.78951	6.3085	6.54901	438.734	427.873	717.436	666.609	TCCCTCGAAACAAACACTTCCTGCCCGGTGCGGCGTCACTTGGATCCCCCCTCGCCCGGACCACCAGCTACTCTGCCTCCTCCAGGACTCTTCAACACAACTCCTGCACCATGGCTGAATCTCTCCGCCGTATGGTCAACAACGGAAACTTCACCTCCCTACAGGACAAGCTAGAAAAGTGGCTGGACGACTATCATATCAACACCAATGACCAGAACGTGGCACGTGCGTGTGAGCTGGTGGAGCTGAATGCCAGGGTGCAGGGGCAGCTCTTCACTCTCCTCAACCTGGTGGCTTCAGAAGGTGGTCTCTATGGAGGAGTCAACACGCTGAAGAACAGGCTCCTGCCATGGCTGAGCTCAGGCTTTGCTGCGTCTGCAGCCAGTGTCTCCGCCGACA…
	unknown	potential coding RNA	NOVEL_83687	L65523_seq1	-0.674722	0.00018773	0.010316	4.19594	4.22418	4.21006	6.67777	6.7637	6.72074	178.743	179.946	284.467	288.128	CCTTCACACCACAGAGTCACAGCCTGAGGCAGCAGCTACAGAAGAAGAGGCAAAGCCAGCAGAGACAATAGAAGATGCAGCAGGGGAGGCCCCAGCAGAGGAGGCCCCAGCAGAAGCAGCTCCAGCAGAGGAGGCTCCAGCAGAAGCAAAGCCAGCAGAGACAATAGAAGATGCAGCAGGGGAGGCCCCAGCAGAGGAGGCCCCAGCAGAAGCAGCTCCAGCAGAGGAGGCTCCAGCAGAAGCAGCTCCAGCAGAAGCAGCTCCAGAGGAGGCCCCAGCAGAGGAAGCTCCAGCAGCAGAGGAAGCTCCCGCAGAAGCTCCTGCTGAAGAAGCTCCAGCAGCAGAAGACCCTCCAGCAGAAGCCCCAGCAGAGGAAGCTCCAGCAGAGGAAGCTCCAGC…
	CETN2_MOUSE(Q9R1K9)	Centrin-2	NOVEL_42985	L59386_seq0	-0.671584	1.49e-10	3.04e-08	15.0049	14.5513	14.7781	24.3692	22.7033	23.5363	1027.77	996.703	1669.2	1555.09	AGGAAATCAGAGAGGCCTTCGACCTGTTCGATGCAGACGGATCCGGGACCATTGATGTCAAGGAACTGAAGGTTGCCATGAGAGCACTTGGTTTTGAGCCCAAGAGGGAGGAAAAAAGAGAGGCCTTCGACCTGTTCGATGCAGACGGATCCGGGACCATTGATGTCAAGGAACTGAAGGTTGCCATGAGAGCACTTGGTTTTGAGCCCAAGAGGGAGGAAAAAAGAGAGGCCTTCGACCTGTTCGATGCAGACGGATCCGGGACCATTGATGTCAAGGAACTGAAGGTTGCCATGAGAGCACTTGGTTTTGAGCCCAAGAGGGAGGAAAAAAGAGAGGCCTTCGACCTGTTCGATGCAGACGGATCCGGGACCATTGATGTCAAGGAACTGAAGGTTG…
	ATF3_RAT(P29596)	Cyclic AMP-dependent transcription factor ATF-3	NOVEL_103398	transcript_13916	-0.671105	2.63e-06	0.000247996	4.50108	4.70085	4.60096	7.58332	7.06752	7.32542	333.113	347.897	561.22	523.047	gagATTGGCTTGCGTGGAAGATCAGATCACACACATTCCTCGGACCAAAACAAGCGGCGGTGGTGCGGCGAACTGCTTCAGCTCCTAACGAGGGGAAAGACAGCTCTTTTGCTTTTACATGATACAGACGACACTGAAAGCTACCACAGACAAAATGACTGCAGGGTTGGAGACGACACAGGCTGTAGACGTACAGAAGGCGGGAGTTACCATGGAGACCCTGTGTGAGGAAGAGCTCATTGAAGTGGACGGAGAGGGGGTGGTCAGCCAGGGAGGGAAGAGCGCGGCCGAACTGCTGCTGACCGCTCTGCAGAACATGGACGCTAGTCAAGCACAGGCGCTAGTAGTGGCCAATATGGCACAGTTTGACGGTGACGCTACCGTTCCGGACGTCTCCCT…
	PLMN_BOVIN(P06868)	Plasminogen	NOVEL_102802	transcript_15606	-0.670138	1.06e-08	1.6e-06	14.8101	13.2396	14.0248	23.963	20.6604	22.3117	995.275	889.735	1610.37	1388.43	gagtctggtgcgacttctcgtcgggtgcacatcgacaggacttgttcccgtggctgactgtacctcggggcgatccggacatgtccaacatggcgatggtcctgctgctcctcctggcggctgccacctgcacttcagctgcagacatgcctgccggtgtcgacataaGTGACGTTGAAGAAAGGGTCGAAGCTTTAGATGAGACTTTGGAAGAGATATTGTCGGAAATGTCGGAGGATCCTGGCCAAAATAATGACTACTTCCGACGTGGCCTCGACCCCAAGGCTCAAGGAGCGGAAGCCTGCCTGGTCTACAAAGGGGAATTATACCGAGGAAAACTGGCCACCACAGTGACGGGAAAGAGGTGCCAGCGATGGGCCAGTCAGACTCCACATTCCC…
	EFHC2_DANRE(Q32TF8)	EF-hand domain-containing family member C2	NOVEL_83734	L65764_seq1	-0.669978	7.08e-06	0.000604717	3.02216	3.08891	3.05553	4.76921	4.95482	4.86202	291.473	297.911	459.969	477.87	CCGCCGTACAACGGTTTCGGCTCGGAGGAGGACTCTCTGTGCTCGTGCGCCGGCCTCATCCCCAAACCTCCTCGCAGGGACTTCATCAAGTTCATGGAGAAGGACAGACATGGGCTGGAGAGTAATGTTCTGCGTTTCATGGCCCGGATGGACACCACCAAACCCATCGATGCCGACCGCCGCTTCATCATCTCTTATTTCCTGTCTGACGACACTCTGCTGGTGTTCGAGCCGCCTGTCAGAAACTCTGGTGTTATTGGTGGTAAGTTCCTGGAGCGCAGTCGCGTGAAGAAGCCAGGACAGGAGCTGTACAAGTCAGAGCCATCCGCGTACTATCTGGCTCAGGACCTGTTTGTCGGAGCCAAGGTGCAGTTCAACAACCACATCTTTGTGCTCATC…
PREDICTED: nebulin isoform X9 [Lepisosteus oculatus]	NEBU_HUMAN(P20929)	Nebulin	ML_G14922	MLTU26509	-0.669818	9.26e-05	0.00556668	3.03744	3.09354	3.06549	5.02565	4.72682	4.87623	205.149	208.938	339.432	319.25	TCTGAATGTATTTACCAGTTTACCATATGAAAACTGTTACTAAGTAAGGAATAACACATAACACAGTAATGTTCATGACAAGCAAAGTCTttctccttttcgttcctttttgcgcctttctttaaaactTCCCTCACAACTTTTGTTACCATCTGCAGCTTTACTATGGAGCAGATGCCAAGAACGAGATGATCGGAAAAGCCTTCAAGGAGGTGAACGAGACCCCAGCCAGTGCCCACCACAAGAAGGTCCTGGACATGAGCGATGTTGTATACAAGGATGAGGCAAAACGTCTTCACACCGTCGCCTGCACCCAGTACCCCTACACACCAGAGAACCTGCGTATGGCTGAGCTGTCCAGGACACAGAGCGATCAAATGTACAAAGAGCGCGGCGAAC…
	unknown	potential coding RNA	NOVEL_590	L512662_seq0	-0.668866	2.89e-05	0.00207769	7.77629	6.95369	7.36499	11.143	12.2767	11.7098	277.255	247.926	397.29	437.713	CACGCGGCTTAGGCGTGGGAGTGATCGCCGCCATCGCGATCGCCGTCATCCTCTTCGTCGTCCTGATCATCCTGGCCGTCTGCTTCTTCCTCCTGCACCACCAGCAGAGCAGCAGCGCCTCCCAGGGGATCGATTCGGAAAAGCAGGAGCCTGCTCTACAAACCGTTGCTTACACCAGCTACCCGGCCATGGCCAAACCAGCCCGCGTGGATGAGGACAACCTCGCCATAACGGAGCTTAGCGAGTCATCGTCCTCACTCCAGCCGCCTCCGGCCCAACAGCCCCGTCCTGAGGAGCCCGAGCTCTACGCAGAACAACCGGCCGCCGAGGAGGCTGCTAAGCCAGTCTACCCTGACGCGGTGCCCGGGCCACCTACGTACATACCGCCCCGGTCTCTGT…
histone deacetylase 8 [Alligator mississippiensis]	HDAC8_HUMAN(Q9BY41)	Histone deacetylase 8	FE_G44642	FETU85630	-0.66744	0.000797174	0.0345351	1.74108	1.72567	1.73338	2.59944	2.90806	2.75375	147.26	145.957	219.86	245.963	CCGGGATAAGTACAAAATTTGATTCTACTTGGGTTTCTCGCTAGTCTTGCCATAAGACGTGAAAACATCTGGAAGGAAAATCCTTAGGAAAACCACTGTCGTGTCGTGGAGTGAGAAAACCTTCGCACGGCCTTCCCTCGTGCGGGAACGCCGAAATTGGGCAATAAGTGGATTGCACAATCACTTTTAGGTAAGGCAGATATGCAGAAGAAACCATGCGCTACTTACCAGAACAAATGTCCAATCCCACGGGAAAATACTGAGGAAGAAACAAGAAGGAACAGAAGGAGCTAACACAGACACTACCGATTTATCCTAGATTCCCCGCCAAATGCGCACCGTTTGGCTCCGGGGCTGAAATCTCGCAAAATAACGGGGATCAAAATCACGTGACTAATA…
PREDICTED: LOW QUALITY PROTEIN: neurogenic locus notch homolog protein 1 [Charadrius vociferus]	FBP1_STRPU(P10079)	Fibropellin-1	FE_G18996	FETU36229	-0.666765	0.000250348	0.0131696	3.24018	3.4334	3.33679	5.35679	5.23782	5.29731	172.65	182.946	285.432	279.092	GGTAAGTGAGGTAAGTAGGCACGCATCAGTACTGGTATGGACTGTGTCCTATACCGGTGCTGCACACATAACTATTGCTGGACCCAACATGAACAAACCTCGTACTAACCTCATCATAACATGTACCATATTAACCGTTTCTTCCCGTACGGCAAAATGTTGTTTTTAGACAAAGGTGAATGCTTGTCGGACCCTTGTCAGAATGGAGCAACCTGCCTGGATAGAACGGATGAATACATCTGTGTGTGTGCGCCTGGATGGGAAGGAACCAATTGCGACATCAACACCGACGAGTGTGCGTCCGGACCATGTGAGAACAGCGCCACCTGCCACGACTGGGTGAACTACTACACCTGTAACTGTACCTCTGGATGGGAGGGTACCCACTGTGAAATAAAC…
	lncRNA	lncRNA predited by CPC2	ML_G38345	MLTU68365	-0.662275	0.000247529	0.0130688	7.77398	8.38324	8.07861	12.1088	13.4699	12.7893	180.774	194.942	281.574	313.226	GAAGTACACTCTTGCATATTCatatcaaagaaaatgtaaataATTGTACAACAATACAGACCGCACAAACACTATCTctcctttaaaaaaatgtacgcTACATGACGCGTTTGGCTACTTTTACTTAGCATTTTCGTAGTAGTAACTTGTTTGCTAGTTATGACTTCAAAGCGACAACGCGAGTATATTGAACACAAGGTGTTGAACATTAGTCAGCTTTTAACTCTATGAGAGTATTCGATGTAACTTCCGAATAGCACCATTGTTGATATTCATGTTTCTCGTTTACACCCTTAAAAATCGCACAATGTATTCATAAGTAATACAGTCATGCTTTTCAGGAATAATACACAAGTAGTCATGTTCCATCTTGCGTTGCTGATGAAAATTTTCACTGAC…
	unannotated		GE_G18153	GETU27951	-0.661811	2.38e-05	0.00175792	9.89546	9.80563	9.85055	14.0936	17.0857	15.5896	304.676	301.91	433.933	526.059	GTCTTGATTACGGCGTTCTGTTGTGCGGTAGTCAGGAAGACGTAGCGCGAGGAATCGGACGGATATCTTAGCCATCCGCAGTTTTAAGGAGCAGTTTTCGACGATTAGAGAAAGGTTGAAGTTCTAAGATGGCCATGGCATACTATGGACGCCCTCCGCCTCCAGAGGAGAGCATTTATAACCTTATACCGAGGGAAGAAATCAAACCATCCAAACCTGCTAGGTTCGTGGAAGGAAAACCCGGAATTATAAAGAATGCAGGGTAAGTTTTCACCATTCAAACATAATGCTTCGAATTCTTTACGTTTTAAATCTTGTTGTTGTGTACCTTATATATTTGTGTCGGTTTTGTATGTCTGTCAGTGAAACGACAATTGTTTGTGGGTTCAAAAATAAACA…
	unknown	potential coding RNA	FE_G41347	FETU79575	-0.660641	0.000578942	0.0261692	3.37798	4.2417	3.80984	6.39421	5.65097	6.02259	158.432	198.941	299.896	265.037	CAGCATTGCATTGTTAAGCGTCCAAGTAACGCTATGTTGGGGAGGGGGGTATATTTTCATGGTAGGATTGCTAATAGAGCAATCGTAGGGAATTTCACTGACGGAAACGACCCTTGACCTCACTGAGCGACATCCGCCGGCTAGGTCGGCCGGGCTCGCATTTTGCTTATCTTTTCATCCAAAAATTTCCTGGTTTTAGTGCTCATCAAGAGCTCTACCTAGCGTACAACGTGTCTTAACTACTGAGGCACACGATTCTGCCAGCAAACGAGGTGGGGCCACCGGATTCCCCTTGGAATCGGCCGATAGAGCGCTCCACCAAGACGGGCGAGCTGTTGGAACACCACGCCATCGATCTAGCCACTTTCGACAGTCAGCAGCTCGCTCCACCCAGGGCTC…
	TRAF3_MOUSE(Q60803)	TNF receptor-associated factor 3	NOVEL_92771	L66589_seq2	-0.660199	9.48e-10	1.74e-07	7.7316	7.80511	7.76836	12.5478	12.0036	12.2757	834.813	842.749	1354.84	1296.07	GGAAAAGATGCAATGCTTCATCAAGCTGGCTAAAGGAATTACAGTGAAAAAAGGAGAGAGGTCGTCCCAGTCAGCACTCCCTGAGTTCTTCCCAGACTTCCTGTGGCTGCTTCGTGACGTGTCTCTGAAGATGAAAAGTAAAGATGGCAAAGACATGGACCCCACGGAGTACTTAAAGACTAAGGTAAGATGTGTAGAGCACCAATATATCATTAAATAGGGACTTGTTGAGGCTATATATTACACAAAGGCATTGTAAAATAGCAATGAAGGGATTTTAGTTAAGTTCATTCGTATGCCTCACATCCCTCATATAAGTATATAGGCATCAGATACGTTGCATTCTCAATGAAGGTAGACATATTGTTTTTGCTGTTTCCTCTTCTTCTTCTCCAAACA…
	unknown	potential coding RNA	ML_G39003	MLTU69407	-0.659861	0.000247688	0.0130713	3.60708	3.28475	3.44591	4.79789	6.09463	5.44626	230.538	209.938	306.646	389.525	ACGCCACGTAGGGTAGCATCAGATGTAGATCCGGAATGGTGTAGCTGTCTGTCCCACAGTAGCACGCACACGGGCGTTGTTTTACTTCGAGTAACACGTTCTAAAGTCAAGACAACTCCAGGACCTCATTCCAGAATGTCACCACAACTGATGATTATACGCGTACGCCAAACGTCAGGGGCACACAAAACGTGACAGCACAGACCCAGGCCGTGCGCTCAGGAGCTGCCGCGGGCTTTGAGCTGCCAGAGGCAGTCGGCGCTGTGATCTTACTTCTCATTTTATTGGGAGCCAGCATCGGTATCAGTAGGCTTGTCAACTACTGCTACCACAGAGACGTGAATAGACTAGACTTTGAGTCAAAACATCCTCCCAGTGCTCAACAAACCCAGAAACAGA…
PREDICTED: uncharacterized protein LOC107077401 [Lepisosteus oculatus]	unknown	potential coding RNA	FE_G18700	FETU35705	-0.659365	0.000122451	0.00712201	1.38727	1.51188	1.44957	2.29839	2.2809	2.28964	199.055	216.935	329.789	327.281	GACATGACAGCCTAGGTCATAGGGTCAAAAGGAGAGGGTACTTATTCAGAAGGGTATTGGTTTTTGGTCTGTCAGTTTGTCTATGTGTTTTCACAGTTACTACATTTTTCATAGTAAGTTCACAGTAGTATCAAGAAGTGATGAATGGACACATGTAATTAGGGTGTTCAGTCACGTGACCTGACCCCAGCGAAAATAGTGTAAACAACCCATCTTGAAAGTTTGAAAGACGATATCTCTGCAATCCTGTGACCAAAATGAATGATTTATATACCAAATAAAAGGTAATTTTGTTGGTAAAATACTCTCAAAATAGCAGAAAGATTGATTCAAGGAATCTTGAGTTATCGTACGAAGTTTGCAGCTACCTCGCCGCTCGACGCTCCGGGCGCCCGCGGA…
PREDICTED: leucine-zipper-like transcriptional regulator 1 [Alligator sinensis]	TEA3_SCHPO(O14248)	Tip elongation aberrant protein 3	FE_G4347	FETU8084	-0.658731	3.59e-05	0.0025102	2.39108	2.27094	2.33101	3.54738	3.81321	3.6803	259.99	246.927	385.718	414.623	AGTAGATCTTATATAATTTTTCTCTCATACTTAATACATCGAGTAGAACGCAACTCCACTACGTAAAATGAGATATGGAACATTCCTACCCGAGATTTTGCGTCATCGTTCTATAAACAACATGGCCTGGAGCCAGGCACAAAAGAACGGAAAATCACCAGTTCGAGATAATTTTCTCGATATGCTGCTCTTTCGTGGTCACCAGGATGATTATTTCAACCTCTCTCTGTCCATGGCCAAGTTAGCAGCCCAGTGACATGAAGCTGGAGAGAGAAGACTCCGGGCGTCGGTCCATCCTGGCCAGACTCAGGACCAATGGCAAGGAAGATGTGGACGAGGACATGCTCATCACACAGGACCAAGAAACAGATGTACCTGACACTCCCTCAGCAAAACCAA…
protein C-ets-1-like, partial [Scleropages formosus]	ETS1B_XENLA(P18756)	Protein c-ets-1-B (Fragment)	ML_G1801	MLTU3318	-0.656953	7.71e-09	1.21e-06	48.4459	43.0385	45.7422	70.5577	73.6854	72.1216	854.109	758.774	1243.94	1299.08	AGGCACCAGCTACCAGATCTCAGAATCTCTACAGACCTTGAACGACATCAACGCAGAAGACCTGCTACCAACGCACAAGATCAAGACCGAAGACTCCGACTACTACAGCTGGGCATCTAGCACCCCCTCTCCCTGCTCGTCATACCAGACAGAGGAATCCTACGACAGCATTGTCCCTGAATATTACCCCACATTCCAGCGAAACACCAAGCCCATGCAGTCCGGAGGACAGGCGTATGAGAGGCCAATCAGAGGAAAGTTCGGGGGAATGAACAACACGTACCAAGGCGAGTACAACAACAGTAGTTCTCCCTATGGCAGCTTCAACCCTTCAACAAGCGGCGGGCTGCAGCGGGTCCCCTCCTTCTCCTCCCTCAACAGTAGCCACGGCAACGGAGA…
	unknown	potential coding RNA	NOVEL_103293	transcript_7678	-0.656866	1.52e-05	0.00118427	3.00357	3.42454	3.21405	5.20108	4.93424	5.06766	282.333	321.904	488.898	463.815	gactgttccttgcggcagtcttccttcacacactcgaagatgtcctgggcgggccaagacggtgtcgacgacgatttcgtcctccacggacggaaaactcccatcagggatcaccctggcgggtactttacaaactctcaaaaaCCATCACCACCCGAGACCTGACCCAGAGTCGCACCTATGATCCCGGGAACTATCGTCCCTCGTCAAAAACCGCTGCAATGAGGACCTACAGAAGCGATCTCCGCAGAAGTCACAGCGAAGAAGATCTTAGAATTTCAAAGACAAAAGAAGAAATACTTCAAGACATCTTTAAGGCAGAAGGAAGGTCCCTCAGTCCTTCAGTTTACGAGCTGGAAAAGTCACTCACTGATCTCAGACTTGACCTGAGTGCCCTGA…
PREDICTED: uncharacterized protein LOC105854531 [Condylura cristata]	IF2_CLOCE(B8I6E7)	Translation initiation factor IF-2	FE_G32372	FETU62479	-0.65562	0.000812218	0.0350424	3.6069	3.6964	3.65165	5.9112	5.59246	5.75183	148.276	151.955	243.003	229.9	CACGAGACGACTCCTTTCTTCTGCGTGTCCTTTAAATTGTGGGATTTGTTGAACAGGAGTCAAACGCCGCCACATCATCAGACCAACCACATCAAGACTTCGCGAGAGAGTACCTGACGCAAACATCGTCATCATGGCTTCTGTGAGATTCACCCTTCTCAGCTGTGCCGTGTTCCTACTGGTATCCTGTCATTTCGGGCAGGCCTGCTGGCCCCGGGGTTCGGAGGGCGAGACACGTCCCACCATGCGCCCTGGGGTAGGAGACCGTCCTGAGGGCGGAGACCGTCCCGAGGGCGGAGATCGTCCCGAGGGTGGAGACCGTCCCGAGAGTGGAGACCGTCCCGAGGGTGGAGACCGTCCTGAGGGTGGAGACCGTCCCGAGGGTGGAGACCGTCCCGA…
	unknown	potential coding RNA	NOVEL_65715	L63806_seq1	-0.647947	6.89e-08	9.16e-06	11.8333	11.9323	11.8828	19.2612	17.9742	18.6177	582.947	587.825	948.867	885.466	CAATGCCGCCGGCACAGCCACCGCCACCACAGCCGCACCCTCAACTGCCGCACCAACGGTCGCGCCCCTGTCGTGCCGTTCTTGTACCGGAAACAGCAGTGATACCTGCGGGACAGGGTCGGACACCACCACCACCAACTGTACCGGACAGTCATCCTGCCATGTGTTCCACAAGACATACGATAACGGCACTGTAGAGGTGACCCGCGGATGTTACACCTTCGAGGGGAATACCTACACCTGCACGTCTTCATCCAACGGTTACGGCAGCGAGTACTGCCAGTCTGCGTCCGGCGGTTCTACTCTATGCTATCAATGCTGCACAACCACAGGATGCAATACCCAGCAACTGACAGGGGGCGTTCCTGCTACGCGGCAAAGTATCACAATTATGATCGC…
	unknown	potential coding RNA	ML_G14450	MLTU25697	-0.647842	6.59e-06	0.00056897	12.2633	14.3675	13.3154	21.7779	19.948	20.863	352.409	412.877	625.828	573.244	GTGTGCCTTAAACATACATCAGATCAACATTCACTGAAATTGAACTTAAAactttgcatatttttttttgccatatacACTCGGGAGTTCCAATTTTAGATTAACGTTAACGCAACAATACATATCAAGCTAGTAGATAAACGTAGTATAACTGaatattcataatgataaacatAGAAGTATAACACAATATTCACAATAGCTATCATGTACAGCCGGTTTTGTCGAAATTTTCTGTCAATGCTTGTAATTAGTTGTCTTAAGTGGGTGTCGAGAAGTCTGATTTCCTTGATGATTTGTGCTGATTCTTACACTTTCGTTCTTACCGTCTCCAGGGTGCTGCTGGTCCACAAGGACCTCCCGGCTTCCCCGGACCCCGTGGCCCACCCGGTAACGCTG…
	TEX36_HUMAN(Q5VZQ5)	Testis-expressed protein 36	FE_G29964	FETU57648	-0.646741	1.23e-05	0.000986696	7.72344	7.28959	7.50652	10.9569	12.5525	11.7547	345.3	325.903	489.862	561.197	CTTGGAGTTACTTTCTTGGTGGTGATTCGGCCAACAGCTGACTGCACAACATGACAGCGTGGTGACCACGCAACACAACCTGTTTGGCCGCTCCCCTGGCCAGCCGATCGTGTTCTGCTGATCATTGTCTGGAGCGTACAAAGCTGTTGATTGCATATTAACTGCACTTGAAGCACGTCGTTTTTCTATTGTGAAACTTGTCTCTAACAGGACCTCTCTTCGACTTGTTGGAGAAGGAAGCTTTTTTCCCTAACGTTATAATTCTTTGAGCACCAGAGAGCCCGGAAGTAACTCACAAGGACGCTGTTGACCGGTTACCTATACGGCGCTGTCCGACGTGACATACGTGCTTTACTACGAGGTCCTTTGAAAATCGGACTGCCTTAACTATGCCGAAAG…
	lncRNA	lncRNA predited by CPC2	GE_G1754	GETU2635	-0.645541	4.07e-05	0.00277521	13.3095	13.7014	13.5054	19.9688	22.2961	21.1325	266.084	273.919	399.219	445.745	AAGAAGGCAATACATAATACTTTCATGTGCTACTCGGCCAAAACCTTTCTACAGTTTTGCTATCTATTTTGTACAGAAACAGACGTGAGTGAGAATGTATGTACTGGCTGTGCTAAAAACAAGTAGTTGATAGAAAGAGATGTTTAGAAATTTTCTCTTTTTTTATCATACAATGCATTTTTAATCCTATCCCATCCATGGACCAAGCTCTATGGGTGAACAGCATAAGTTAGCTCATTGAGGGTTAAGATTTAGAATATCTTGGACAAGTCAGGCAAATGGGGCCAAAATAACAGAACCAGTAGGTTCAAAGACAATTGCATTCTTAAAACTGTCAGAAATTCTTAAATCTTTGAACTACAGTCAACCCTGTACAAGCGACCACCTGTACATAAGGTC…
PREDICTED: cilia- and flagella-associated protein 53 [Lepisosteus oculatus]	CFA53_DANRE(A0A0R4IFG5)	Cilia- and flagella-associated protein 53	FE_G27210	FETU52131	-0.644869	2.14e-10	4.26e-08	21.4502	19.9969	20.7236	31.1042	33.7049	32.4045	1400.49	1305.61	2030.81	2200.61	GTACTTGAGTCCACACAACGCGAAACGCGGTGTTGGTCAGGCACGTACTCGGCTGCTGTTGCGTTGTATCTAAGTCTTCCTATACGGTAGTTCTTGGGAAACTCTTCCTGTCAGTGCGGTGTGCAGATCTTAAACGTCCACGGGATAGAATTCGGACCGTTGCTAAAGCGTTTACTAAGCTGAGGAGTTTTCGAATTCGGAGAAATCAGTGCATCACCGAGGGGACACATCAGCAGCCGCCATGTTGGCCACACAAAAACAACGGAAATGTCGGGAATTCACCGGCCCGACACCACATTCGGTGGCAATCAAAGCCAAGATGCCAAGCAAACGTCCCGCGGAGCACCTGATCCTGGAGCGGCGGAGACAGGAAGACCTGCGGGATGAGGCTATCGCCAT…
	TRAP1_MOUSE(Q9CQN1)	Heat shock protein 75 kDa mitochondrial	NOVEL_103905	transcript_7053	-0.644206	1.73e-05	0.00132445	3.10441	3.61424	3.35932	5.47417	5.02627	5.25022	305.692	355.894	539.042	494.937	gctgcagccaaGACAAACCAACATGGCCGCCTCCATGTCGTCAGTCGCACGCTTGGCACGACTTCGGTCCTCTTTCACCGTTTCTGCGCGGGCAGTCAGCTACTGTAACGGTCACACGGTCGGCCGAGTAAACAGTAAAGCTGTGAACTGCAGAAGTCTGAGACCTCCTCAACAGTTTCCTGACTACCTGAGACTCCGACATGTTCACAGCAGATCACTCCACACTGGATGCAGATTATTATCTGAGAGTCCAGCTGCTGAAGCTGAGGAGGCCGACCTTCACAACATCATCAAGGACACAGAAAAGGTCACAGGATCCGGTGAGCAGCACAGTTTCCAGGCTGAGACCCTGAAGCTGCTGGATATCGTAGCCAAGTCGCTCTACTCGGACAAAGAGGT…
PREDICTED: phosphatidylethanolamine-binding protein 1 [Peromyscus maniculatus bairdii]	PEBPH_CAEEL(O16264)	Phosphatidylethanolamine-binding protein homolog F40A3,3	FE_G32731	FETU63156	-0.643621	3.71e-10	7.15e-08	43.6091	45.1172	44.3632	66.1944	72.4341	69.3142	1194.33	1235.63	1812.88	1983.76	CACCCACCTTGCCAAGCGGATTTCGTTACTAGGTGATGGATTACATCACAAGGAAGTGACTAGGTGCTTTCTATCGGTATGAGCTCAGCCTTTTGTCATTCTGACCAACCGACGGCCTGGACATAAAACGATTCTGATTCGCCTAAATGATCACATGATGTTGAAGACTGCTATTTAAAGAGTCTAACATCTGACCTGTCAATAGTCCCGAGAAGTCCCACGTACAGACGTCCGTCCATCTACCGTATCTACAGAGACAATGGAGAAGCACGGCGTGGTACCAGACGTGATCGACGTCGCACCGAAAGGTGTTTTGGAGGTTCAGTACGGAGCGCAGAAGGTGGACTTTGGGAACGAGCTGACTCCTACACAGGTAAAGGACAAGCCCACGGTTCTGAA…
PREDICTED: OTU domain-containing protein 1, partial [Python bivittatus]	OTUD1_MOUSE(Q9CUB6)	OTU domain-containing protein 1	FE_G34291	FETU66147	-0.642622	2.03e-07	2.4e-05	5.46186	5.60656	5.53421	8.37431	8.90758	8.64095	522.012	535.841	800.366	851.332	CGAGGGTGCCGGAATGTTCTGAGTGTAAAGGTGACTACGCAATATAACACCAAACCTTTCTGAGCATTGTTTTGAACCAGTACATACAGTTTGAGGACAGGTAGGGTCTCTTTTTTCGCAAGTCCAGACGACATGCCGCCAGCTGTGACACAAGCAGCTTTTGGACGAAGCATTCGACAGCCGAAAGCCCAGGACTATTATGTTTATCCCAAGAAGGGATTTCAACGGAATAACAACGATATCAATGATGACCAAGACCACCCTCCTCAGAAGTCATCAAAAAACGCCCCCAAAGTGAGGAATGTACCAATCAAGCTCATCAAGAGGGGGAGCCAGGAGGGCGAGCCGCCGCCATCTCCGGAGTCGGCGTTTACTGAAATCACGTTTAATCGACAAGCA…
	YL446_MIMIV(Q5UQP2)	Uncharacterized protein L446	NOVEL_104024	transcript_1954	-0.639228	9.33e-05	0.00559849	1.71174	1.62152	1.66663	2.52974	2.66204	2.59589	242.725	229.932	358.718	377.477	aggcgatatttttcaccatggcgacggggagtggaggtgtttgttcagtgttgtacagtcactcgtacgtcatggcggacgaattgactctgatggcaggtcacatcaACACTGACGTAACGATACCCTTGGATGTCTATGCTGCCTATTGTGTACTAAATATTACCATTCATTCGGACTGGGGCGAAACTATGTCTACTTAAGCTTTGGGAACTTCCGACCAGAGACAATCTCGGAATTTTACTCCGTCCCTTTCGCAGCCATGTCTAATTTGCATAGCATGACACCTTGCGACACTCCCATGTCGCTTACGGACTTCTTATACTGAGACTTTGGCGAGGAACATTCAGAAGTGTTAAAGTACTGTGAGCCACGCCTTCGTATTGGACAAGCTGCTAC…
	unannotated		ML_G1408	MLTU2609	-0.638774	5.65e-07	6.18e-05	21.3387	19.972	20.6553	32.7581	31.5542	32.1562	495.606	463.862	760.83	732.868	CAAACGAGAAAACGGTTATTCAGAACCGAGTCCCACCCACAACTTTGATATAGTCGGTTCTATTTACAAACTaacttataacgttatataaatgTTTACATAGGTaacaaaccacaaacataagCAAAGTGTGCATAATATACAGACACAAAAGCCTGCCACAACTATAAAGACAACTGTACATAACATTGTGGGtgttgccttttgttctaacatttcttTGAGGACAGTTTAAGGTTGACATTAAGGGTATGGCAAGAGAAGTTGACTCTCAACCAACAAATGAACATACTTCACAATATGAAGGTAAGAATGTCAAAGGGGCgcaacatttttgcaagttGGATCGTAAATCTACCGGCTTTACATTCTTCCCGATAccacattttgcataattgg…
PREDICTED: protein FAM161A [Chaetura pelagica]	F161A_XENTR(B0BM24)	Protein FAM161A	FE_G21823	FETU41770	-0.637278	0.000733192	0.032222	3.19509	3.07675	3.13592	4.36923	5.38991	4.87957	186.868	179.946	255.538	315.234	GCGGGATAGTAATCAACCGTGGTTTATTCATTCCAAGGAGACGCGTAAATAGTCAAACGGCGATCATGGCAACCGGCCATGGAATGGCAATGTTGACCAATTCCTGCGTGAAAAACCCCAGGATTCCGGGATCTCGACTAGCGGCAAGCTTCAGCGAGAGACTGGACACTACTAAGATCAAGAACAAGGGTCGGCAGGGGCAGAAAAGATCGCCGGGGAGAAGAACGGAAAGTGTCGACGAATTCCTCCGATCAGACGACGACGAACCGAAAACCACTACTGCTACAGTCCAAGATGTTTGGTTGAAGCCTGAAGACGGGGAGCCAGGAGCGGGCGGGGATTATACAGGTGAACCACGGGTATACGAGGAGGATGTGGACCAAACTGTCGACCCGATTG…
	POMP_PONAB(Q5R9L9)	Proteasome maturation protein	NOVEL_50811	L612480_seq1	-0.637182	7.05e-06	0.000603206	12.0511	12.3769	12.214	19.8424	18.1446	18.9935	351.393	360.893	578.578	529.071	AAAAGAAAATTATCGAATGGCATGGACAAAATACATGTGAGCTGAAGATAGACCTGATCTTCAGTGAAGTTTTCTCTCTCTGAAAATTTACACATTGAGATAATGAATGATAATAATAATTGATGTTGAAATCAATATTTGTGATATACAGATGAATGAATGATATTTCTGTGTTATATTTCAGAGCCTGAACGTCACCACACCAGCTTCCTCCATCGAGGTGCCCCTGCACCAGACTGGCCAGTATGGGGTGAAGGAGACCATGAAATCTGTAGAGGGGCTGTCCGGAGTGAAGGGTACTCTTGTTGCTGCTCACCCCTTGGAAGCATCTGAAGCATTGGTCCGCAAGAACCAGGATCAAGTGGACTTCACCATGCTGCGCAATGTACAGGGCATGCA…
Low-density lipoprotein receptor-related protein 2, partial [Charadrius vociferus]	LRP2_HUMAN(P98164)	Low-density lipoprotein receptor-related protein 2	FE_G18593	FETU35504	-0.636779	8.63e-05	0.00527316	1.45237	1.52052	1.48644	2.40744	2.21438	2.31091	239.679	250.925	397.29	365.43	TTCAGGTTCATCTACTTCACAGACTGGGGATACCGCGCGTACATCGCCCGGATCTCAGCGGACGGGTCGCAAAAGGAGGTTCTGATTACGGAGAAGGTCAGCTGGCCGAACGCCCTGACCATCGAGTACGCCACCGGCAGGCTGTTCTGGGCCGACGCTCATCTGGACTTCATCGAATTCTGTAATAAGGATGGCAGTAACCGTCACACAGTCATCGGCCCCTCGGCTGACGGCACTGCGCCCCACCCCTTCGCGATGACGTTGTTCGAGGACTGGATCTACTGGTCGGACTGGAACACCAAGACCGTGGAGAAGGCACGCAAGCTGAACGGGACTGAGCGCACCACCATGGTCACCACCGTGCATCGCCCCATGGACATCCACATCGTCCATCCTCAG…
PREDICTED: rootletin [Callorhinchus milii]	CROCC_MOUSE(Q8CJ40)	Rootletin	ML_G8904	MLTU16101	-0.636436	2.06e-13	6.17e-11	34.0182	34.1828	34.1005	55.6183	50.3961	53.0072	6004.15	6033.21	9816.53	8894.81	TAGCAGAACCAAAACCATTAGTCAGGGAACCATTCATACCCCCAGGGTTTCAGAACCATCCAGAACACAGCATGCGTATCTGATTCTCCATGTTGTAACAGGGGAATACTGCAGTATGTAAACTTTATCTAGACTCGGTGATGTCATGTACAGATTATACCTACATCGCTGCCTGTAATGCAGCTTTTGTTGTTGAGTGTAAGCAGTAGTTTCAGGTGTGTGGTCTTTCACATTTTTGTGGCTggtaatgcccccccccctcccaaatgAACCTCAATTACCTGCTTGGTTTGTTAGTTATACTGTCTAAGACTCTTGAACGAAACCAGGTCAAATTCTATATCTGTATCAGAGGTTTTAGCCCCATGAAAAGGCTCTTTTGCAAAAAATATACCATGT…
D-amino-acid oxidase [Xenopus tropicalis]	OXDA_RABIT(P22942)	D-amino-acid oxidase	FE_G37736	FETU72835	-0.636049	0.000404728	0.0194517	3.16674	3.2038	3.18527	4.96123	4.93906	4.95015	182.806	184.945	286.396	285.116	TGGAGGCAAGCCAACAAGACAACATTTGGCGACTTCTGTCCTGGGGATTTCTAATTGTTCCGGGTGACATGAGAATTCCCAATAGACTATCGGTCTGACATGCAGTGTACGTTCAACTAGAACTCAACGGCTGGGACCTGACGTATTTCTGCTGACCAAGAAGTTGGGTAAACAGAGTTCGTGTCACGAAACTACGGCGGACTCCTGCATATGCTGGAATGAAAACCTTCATCCCATTACTATCTTTCAACATTTCAGCTCGTCAGCCCATGTGATAATGAAGGTTGTTGTTGTTGGGGGTGGTGTGATCGGCCTGTCGTCTGCGCTATGTGTGAAGGAGCGGTGCCCGCGGGCAGACGTGACGGTAGTAGCAGCGGAGTTTACACCCAATACGACAGG…
	unannotated		ML_G14432	MLTU25661	-0.635559	3.51e-08	4.89e-06	26.6101	25.6647	26.1374	43.0673	38.1284	40.5978	804.345	775.769	1301.8	1152.51	GTAATCTAGAGTAAGATAATTTACAATTTCGCAATTTTAAGAGTAATCAAAAGCTACGAATGTGCATGGTTAGTGTTGTAAGGTGTACGTATGATATGGCTAGTTCTAATCGATGTTTTCTATTCCCCCCACCCCAACGTCTAGGATGCACCTGGCGACGGCAAGGGTGCCGACCCCAAGGTTGCCGACGCTCTGGAGGCCATCAGCGCACAGATCGAGTCACTCAAGAAGCCCACTGGCACCAGGAAGAACCCAGCCAGGACTTGCCGCGATCTTGCTCTCTGCCACCCAACATGGCCATCTGGTGAGAACAATGCTTTACTCAAAAGCAAGACATAAAGTTACAGTATATAGGACAATTCTCTAGCCCTTGATAACAGCTAGCAACGTCTGCCGTGA…
Ttnl protein [Danio rerio]	MYLK_HUMAN(Q15746)	Myosin light chain kinase smooth muscle	ML_G16916	MLTU30184	-0.633582	0.000807466	0.0348764	10.3862	11.43	10.9081	18.8369	14.9968	16.9169	180.774	198.941	327.861	261.022	CCGACACCGCCGTCTACTCCGCCACCGTCACGAACGAGGGCGGCTCCGTCACCACCTCCTGCCAGCTCACCGTCAAGGAAGCTGAGCGTCGCAGCTCGGCGACCCTGGTACAGGAGCAGGTGGTCCGGGAGATGACCATGACGGAGGAGGTACGTGTGGAGGAAAGCGTCACGGAGGAGGTCGTTTCCACGACAACCACGCAGATGCAGGTCATCTCCGGTCAGGAGATCACGCTCAAGGCCTCCATCCCTGGCGACCCTAAGATCAAGTGGCTGCATAACGGCCAGGTGCTGCGGAACACGGCGGACTTCCGCCAGCAGTCCCGCGGCGACCTGCACACGCTCACCATCGCCGAGATCCTGCAGGAGGACGCCGGCACCTACACCTGCCAGGCCGCCA…
	lncRNA	lncRNA predited by CPC2	ML_G13091	MLTU23342	-0.633431	0.000190305	0.0104335	8.78441	9.19271	8.98856	13.6853	14.2057	13.9455	209.211	218.935	325.932	338.324	GGTGTTTGGAAACGAACTGTTAGCAGATATGCTGTGTGAAAACGAGGCTAGATCTGCACTTAAACGAAAATAGATAGAAATTCTTCAAAATATACAGAATATTTAGATAATCTCAAAGATATCTTTATGATAATTGAGCAGAAATGAAATATGACATCTCACACGCACAAATTTTATATCAGTTATTGCACGGatgttcagagtaaaaaaaatcagaaactATTGATTTTTCGTGAATGGACATCCAAATCGCTTGACTATATGATAAACTTGGATGCCCCGAATTTGAAGCCATTCAACTCGTAAAAGATTTTGTAGATTTCTTAGGAGAAAAGATTATTATTTTATTAATTTATTGATGACACAAAATCTATGCAGTTACTCAGGAAAAATGTATTG…
	unknown	potential coding RNA	NOVEL_60030	L628432_seq0	-0.633225	0.000327005	0.0163859	7.82566	6.45231	7.13898	10.5741	11.5707	11.0724	237.647	195.942	321.111	351.375	GGGATAGCCATCGACTCACCCATTGACAAAGAGGAGTTGCTGAAAATCGTGTCAGATCCCCCTGAAACCCACCTGTACATCCTGCAAGCCGGCCGTTGAACATCATCTTATGCCAGCACGCATTTTAAACTGGAAACATGCTGGAACACGATGGAAGACAGTCGCACAATTTGTGGCTTTTGTACTGACCCACCACTGCCATGCTACATCTACACCAGGCATTATTTACAGTCTAACTACTTCCCTATACATTCTGGAACCTTCTACAGTACCAGCCTCCTTCTCAGACTTCTGAAGCAGAGGCATTTATTTTTGGGAGCGCAATTTTCAACATGGGCTAGGGTTATCTGTGCTGCAAAAGGGGAGTTTCCCAACCGGAGCCACTCATTTTCCTGGCAT…
unnamed protein product [Oncorhynchus mykiss]	MIEAP_DANRE(Q503Q1)	Mitochondria-eating protein	ML_G35544	MLTU63382	-0.633177	9.42e-05	0.00565504	9.44756	9.64423	9.54589	15.6152	13.9895	14.8023	246.788	251.925	407.897	365.43	CCTCGCCCGGACCACCAGCTACTCTGCCTCCTCCAGGACTCTTCAACACAACTCCTGCACCATGGCTGAATCTCTCCGCCGTATGGTCAACAACGGAAACTTCACCTCCCTACAGGACAAGCTAGAAAAGTGGCTGGACGACTATCATATCAACACCAATGACCAGAACGTGGCCCGTGCATGTGAGCTGGTTGAGCTGAATGCCAGGGTGCAGGGGCAGCTCTTCACTCTCCTCAACCTGGTGGCTTCAGAAGGTGGTCTCTATGGAGGAGTCAACACGCTGAAGAACAGGCTCCTGCCATGGCTGAGCTCAGGCTTTGCTGCGTCTGCAGCCAGTGTCTCCGCCGACACGAGCCTCGCCGTCCTGGCAGAGGCAGCGGACAAGGACCGCCAGATCAC…
	unknown	potential coding RNA	FE_G2902	FETU5246	-0.631581	0.000249067	0.0131141	4.5484	4.04989	4.29914	6.59582	6.72385	6.65983	223.429	198.941	324.004	330.293	AATACAGGCTTCAGTGTTTCAACCATTGTAACCCGGTCCGTTCATTTGTTCACACAGAATTCAAGCCACAGAAACAAGAAGACAAGACTGAAAAGATGAAGCAGTTTATCCTGACAACATTCTTCTTCCTCGCTATTTGTAGATCAGGCTTTGCCCAAACAACTGCTGCTGCGTCCACCGCGGCCGCCAGCACCGCAGCTGCCAGCACCACAGCTGCCGGATCCACCGCAGCTGCTGGGTCGACTGCAGCTGCTGGGTCGACTGCAGCTGCCTCAACCGCTGCAGCTGCCTCAACCGCTGCAGCAGCCTCTGGTGCAACAAACGCAGCGACTACAGCAGGTGCAGCTGCGAGCACAGCTGCTGCTGGTACAGCAACCAATGCCGCTGGCACAGCAACCA…
	PTPRB_MOUSE(B2RU80)	Receptor-type tyrosine-protein phosphatase beta	NOVEL_103751	transcript_7923	-0.630817	1.82e-05	0.00138832	3.39161	3.93473	3.66317	5.75057	5.59505	5.67281	312.801	362.892	530.363	516.02	gaacagtcgagtttttgatagtCGAACCACAGGACGTTCGACCATGTACGGGGCTATGAGGGAACTTCTGGTGGTGCTGTTCACCTTGGCTGTCGCATCAACAACAGCAGCCAGCACTACAATGCAGACATCTATTGCGGCCTCTACTACTCTAACAACAGAAGACAACAGTGTGGCACAAGTCAATGCTACAGGCAACTCAACAGATTCAGGCGGTAACACTACATCTGCAGCAGTAACTATGACAACAGAAAACAGCATGACAACAGAGGACACTGTACATTCTTCAACTGATTCATCCGCAGTTGTACCAACTACAGCAAACATCACAACTATGGCCACAAACAATGATGCATCTCCAACCACAATTCTTGCAACAGACAGCAGTACAGACTCTAC…
	unannotated		ML_G6859	MLTU12451	-0.630696	3.92e-07	4.44e-05	21.4617	22.3283	21.895	34.2529	33.5478	33.9004	499.669	519.845	797.473	781.057	CCTGACAGACGCCCAGGTTCCGCAGCTGACTCCTGGCGCCATAGGACTCATCCCTACAAGCACCTTCGCCAACGGCTTTTCCGTGGCCCAAATCAACCTGCTGAGCATGGAGCAGGCGCAGGCCGTCACAAACGATCAGTACTTCGCCCTCTCCACCGAGCAGAAGGAGGCCGTCGACCTGGCCCAGTACGGCTCGGATGACGTCTCCGACGCGCCCCCGCGCAGCGGCGTCAGTGGCGTCCACGCATGCGTGATGCTGGTCTTCTCCGCTATTCTCATACGTCTgctgtgatgacgtcactaccactctgtgacgtcacggccGATGGCGTCATGGGTGTATGCTGCTTGCCGTGTGGAAATTGTGCTTCTCTATTTTTAACGTTTGACTGAAAACGA…
PREDICTED: ATP-binding cassette sub-family A member 1-like [Takifugu rubripes]	ABCA3_MOUSE(Q8R420)	ATP-binding cassette sub-family A member 3	FE_G34295	FETU66155	-0.630048	0.000177232	0.0098286	7.48053	7.0159	7.24821	11.8277	10.6001	11.2139	236.632	221.934	374.147	335.312	TCGACCCCAGGTGACCTCACCCCCACTACTGGTACCGCGTTCCTGGACGGCCTGAACATCCAGACCCACCAGAGGGAGGTACGTCAGAGAATGGGGTACTGTCCCCAGTTCGACGCCCTTCTGGAGAGAATGACTGCCCGTGAGCTGCTAACCATGTACGCCAGCTTGCGAGGAATCCCGTCCAACCGCACCAAAGGCGTGGTGGACGCCACCATCGAGCATCTCAACCTGAGGGAGTATGCCGATAAGCTGTGTGGGACTTACAGCGGTGGCAACAAGAGGAAGCTGAGTACAGCATCAGCCATCGTGGGGGATCCACCCATCATCTTTCTGGACGAACCCACGGCGGGCATGGACCCGAAGGCCCGGCGGTTCCTGTGGGACGCGGTGACGTCACTG…
	CNPD1_CHICK(Q5ZJH7)	Protein CNPPD1	NOVEL_74097	L6441_seq2	-0.62994	0.000504246	0.0233403	1.89262	1.90465	1.89864	3.0118	2.86383	2.93781	181.79	182.946	289.289	275.077	GACGTGTGCTCTTCCGATCTCAGACTGAGGGAGAAGTATGCAGCATCTGTTGTCAATGGTGTGTCCATCTCGCCCTGTACCCTGATGTTGGGAATGTGGTACGTGGAGAGACTAAAACACAGGAACCCTGAATACCTGCAGACAGTGTCCTCATCTGACCTCTTCTTGGTCTCTATGATGGTAGCCTCAAAGTACCTGTACGACGAGGGGGAAGATGAAGAGGTGTTCAACGATGAATGGGCTGAAGCAGGCAAACGTGATGTGGAGGAGGTCAACACTCTGGAGGCCAGCTTCCTTGTTGCCATGGACTGGCAGTTGTTCACCCGCTCTGAGGAGTTCCTGCTGTATGTGAATCTGCTGGAGGCAAGGATAGCAATGATGGAAGGGAGGCGGCGGGGA…
PREDICTED: wee1-like protein kinase isoform X1 [Salmo salar]	WEE1B_XENLA(Q8QGV2)	Wee1-like protein kinase 1-B	FE_G14554	FETU27720	-0.629272	3.7e-05	0.00256996	3.72707	3.37944	3.55325	5.80503	5.18357	5.4943	321.941	291.913	501.434	447.753	CCTCTGATTGGCCGCTCCTCACCACGTGATTAACCGACGCGCGAAATATTAATCGACAAGAGACGGTGTCAGCAAGTTTCGTGTTCAAATTTGGGGCGGATTTGTCACCTTTCGTGGCCATCTGCTCGTAACTTCGCGATCCTGAGGTTGCAACCTACCTTGGGAGCATTTCCTCAACCAACTGACGGCGATCTTAGAGGAGATCTGAGAGAATTTCGTCTTGATCTTCGGATTTTGTCGCCATCGCCCCCCTCCCCACGTTGGGCGTGTTTTTTTCACCATCACATCGACGTCTGTGGCCGTCTGCGAAAAATTTGTAACAACCCTTGAACATACTTCGGATATTTTTGCTGAAGTTGAGCTTGTCGTGAGACGTTTTTGGACCTGGTTGGAACCTTA…
	TEKT2_MACFA(Q4R5V1)	Tektin-2	NOVEL_103365	transcript_14907	-0.62884	3.18e-07	3.67e-05	9.30095	9.19999	9.25047	13.3399	15.274	14.3069	626.617	619.816	898.724	1029.03	gACACAAACAGTTCTGCGCTCATTGAAACCGGCAGAGGACCGCTTTACCAGGCTGCTATTTGAAAACAGAATTCTAAAGCCATGGCTACCCTGAGTCAGAAGCCAGTGACACGGTACAACCCTCCtgattggttcacctccaacttcaccatctctacaaatgccgagagacaacgcgatgcctcgcaccagatccgccaggaggcgcgcaacctccgcaacgagaccgacaaccagacgaggtgggaccagtacgacaacaaCACGCGTCTGTCTGATAGGTGTCGCGACATCGACCAATGGAAGCAGACCCTGGAGAAGACCCTTAGAGACTGTGATGCAGAGATCGATGCTCTGGAGAGGATGAAGTTGGAGACAGAGCATTCTCTCCAGGCCAAG…
	unannotated		ML_G21099	MLTU37599	-0.628731	0.00034902	0.0172978	5.54363	6.32001	5.93182	8.59372	9.75775	9.17573	199.055	226.932	308.575	350.371	atcagaTCAGCATTCTGACCTGAACTTAGACCTGATCCTGTGTCTTTGTCACCAAAACATCCTTTGCAACATCAAGTTTATTTAGCATCACATACATACAATTCCTGCTGGATTTTGAGACAACAAAAGATGGTTATGCAATACaaattgtatgtgtgtgtgtgtacactgTGTAATAGTCTAGTACACAATGTTGATTAACTGAGTCAGACATACATCTAATTCCAGGGGAGTCACAACCACATTTGATGGCTTTTACTTTAATGGAGGATCGTACGGTTACACCAAACCTGatgcgaccaaaaatgtggacaTCTTCGGGACGGAGAAAAGAATCCAGGTGTATGTCAAACCAGCAAGCGAGCAGGGACTCATCTTTTTCATCGGAGACAAGTCCTA…
	lncRNA	lncRNA predited by CPC2	GE_G25732	GETU39499	-0.628096	8.15e-09	1.27e-06	119.354	119.759	119.557	192.873	176.64	184.757	892.701	895.734	1442.59	1321.17	CACATATGCGGATACGCAGCAGATAATACGACCACCTAGATTTTACACGTCTGTAGGCTTGCAAGGCCGCAGTCATGTATAGCTTTGGTTGTAGATATTTTTTGCCGGTTTTATTACTAGTGCTGAGAACGCACGCCCAATTCGACGGAGATGACCTAACGGCCTTCAAATTAACATGTGAGGACGAGAACAAAGTCACGCATTTCAACAACGACATCTGGAAAAAGGATAGGTGCACAACATGCGTCTGCGATAGAGGGAATATC
	ZSCA2_PONAB(Q5RCD9)	Zinc finger and SCAN domain-containing protein 2	NOVEL_103340	transcript_8749	-0.625364	8.3e-06	0.000692811	5.67409	4.6793	5.1767	8.3302	7.63602	7.98311	494.591	407.879	726.115	665.605	gacttcgacagagtgacttcagaccacagacctcagccttcgattctcaattcttcagacatggacAGCTTTATAGATATCACTCCTGAGAATGGCCAGCACGTGTTGGTGACCGGCGGGGCAGGGTACGTCGGCTCCACGCTCGTGCCCATCCTGCTACAGGAGGGCTACCACGTCACGGTGTTCGACATCTTCAACTTCGGGGTGTTCCCGCTGCTGCCCGTGGCCGGCCACCCCAGACTCAGGCTCATGGAGGGGGGCATCACGGACGAAGTCAAGCTGGCGGACGCCATGGCTGATGTGGACGCCATCGTTCACCTGGCCGCCATTGTGGGATTCCCTGCCTGCGCGGCCCACCCGGACAAGGCCATCAAAATCAACAAGGAGGGCACTGAGAAC…
PREDICTED: rootletin [Chrysemys picta bellii]	CROCC_HUMAN(Q5TZA2)	Rootletin	FE_G1957	FETU3510	-0.625237	4.66e-11	1.03e-08	7.31644	7.41534	7.36589	11.7662	10.9558	11.361	1714.31	1737.48	2756.92	2567.05	GGGCCCTTTAAATACCCTTGGCTGGCACTAGCAACCACTCACTCCAGGCTTTGTCAGAGTGCTGGCTGGCTGTCCCCTGCTCCGTGCACCCACGCTGAAGGAAGAGAGGAACCATGAGCACACGTTACACCACTCGCTCTCGCGAGCGCCACGACTCGGTGGAGACGCCCCCGCCGTCCCCCAGCATGAGCGATTCCGAGCCGCGAATGACACGACGTCGACTGGAGGAGAATCGCATGCTCCAGAATGAGCTGGGTCGGGTGGAAGATCTGCTTGCCCAGAGCCGTGCTGAGCGTGATGAGGTCACCATCAAGTATAACGCTGTCAGCGAACGGCTGGAGCAGCTTCTGAAGCACGAGACCGGCGAGCGTGAGCGCGAGACCACGGAGAGTAAGAGCC…
	PV22_POMCA(P0C8G7)	Perivitellin-2 31 kDa subunit	ML_G28662	MLTU51100	-0.625112	2.63e-05	0.00191549	8.22151	7.1476	7.68455	11.4092	12.2949	11.8521	356.471	309.908	494.684	533.087	TCAGATGCGCTTAGCCCAAGCAAAGGTGGCGACAAAGGAGGTACCACGTGGGCACCTGTGGGAGGCGCCCTGAGGTTCGTCTCCATCGGACCGTCCGGAGTTTGGGGCGTCACGGCAGCAGGGCGGATCAAGTACCGAACCGGGAGCTTCGGGAACGCGGTCGGGACGGGGTCGGGCTGGGAAGCTGTGGAGGGAGACCTGATGCAGATCAGCGTGGGAGATGGAATCGTCTGGGGGGTCAACTCAGGTCACAACATCTGGATCAGGACAGGAATGAGCTCCTCCAACCCGAAGGGGACGCGCTGGCAGCAGGTTGAGGGCGGTCTGAAGGTGGTCAGCTGTGGCGCCAGGAGTAACCAAGTTTGGGGAGTCAACAAAAACAACCAGGTTTGGAGACGG…
	TEKT1_HUMAN(Q969V4)	Tektin-1	NOVEL_33258	L57233_seq4	-0.624268	8.44e-07	8.9e-05	8.64783	8.25038	8.4491	12.8646	13.1827	13.0236	494.591	471.86	735.758	753.951	CGTTGAGCTGTGCCGCGACCCCGCACAGTACAGGCTGGTCGGAGAGGTCGGGGAAATCTCCGAAAATGTTCAAAGATTACAGGAGCTGCTGTACGCGTCGGATGTTGAGCTGAAGGGCCTTCGGAGGAACCAGCTGATTCTGGAGGAGGACATCGAGGTCAAGGCCAACTCTCTCCACATCGATGAGGTGCAGTGTATGCAGCTCAGGGAGGGCATCAACATCAAGAGCTTCTAACTGTCACACTAGTCTAGCTGTAGTCTACATCAACACTGGTTATCAACATCAACAGCTTCTAACCTAGACATGATATAGCCACTAGTCTAGCTGTAGTCAACCTTCCACCACCGTTTAGTTTTGTTTCTGCACCTTTCTGGAAACAGGTGTCAAAATTTTATCTG…
	TEKT2_MACFA(Q4R5V1)	Tektin-2	NOVEL_102429	transcript_15392	-0.623242	4.17e-07	4.7e-05	9.22236	9.09271	9.15754	13.1349	15.0818	14.1083	631.695	622.815	899.688	1033.04	agtaACGGAGACGCTAACTGCCCTTGTTTAGGCACTGCAGCACACAAACAGTTCTGCGCTCATTGAAACCGGCAGAGGACCGCTTTACCAGGCTGCTATTTGAAAACAGAATTCTAAAGCCATGGCTACCCTGAGTCAGAAGCCAGTGACACGGTACAACCCTCCtgattggttcacctccaacttcaccatctctacaaatgccgagagacaacgcgatgcctcgcaccagatccgccaggaggcgcgcaacctccgcaacgagaccgacaaccagacgaggtgggaccagtacgacaacaaCACGCGTCTGTCTGATAGGTGTCGCGACATCGACCAATGGAAGCAGACCCTGGAGAAGACCCTTAGAGACTGTGATGCAGAGATCGATGCTCTGGA…
	DRC5_MACFA(Q4R642)	Dynein regulatory complex subunit 5	NOVEL_33628	L572901_seq2	-0.622382	0.000103054	0.00612321	6.31148	6.13996	6.22572	9.10614	10.0653	9.58573	259.99	252.925	375.111	414.623	AAGATGAACCTGTGCGACAACAAGATAGGCGCCCCCGGTGCGCTGGCTATCGGCCATGCCGTGTCGAAAAACACGACCCTAAAGTGTTTGGACTTGCGTCTCAATCGCCTTGGTGATGACGGTGGACAGGCCATCTGTAAAGCACTGCTGAAGAACTCCACCCTGACCGACCTGAACATTGGAAGTAACAACATGACGGAACCGACAGCCTCCATCCTGTCCCAGGTTCTCACAACAAACACAACCATTCGTATCATCAACCTATCTTGCAACAGAGTTGGGCCGGATGGAGGTAAACAGCTCCAGGAGGGTATGGAGGAGAACAGCACAGTGCTGGAGATGGACCTGCGGCTTACGGAGGCTGGCCAGGAGAGCGAGTACTGCATCAACCAGATCCTC…
	CD209_NOMCO(Q8HY01)	CD209 antigen	GE_G14403	GETU22210	-0.621228	3.93e-05	0.00270483	15.1206	15.1997	15.1601	23.032	23.6089	23.3204	287.411	288.914	437.79	448.756	TGGCAGAAGCGAAGGAGTACTGCAAGACGGACCAGAAGGGCCACCTGGCGGACGTGAAGAGTCCTGCACTGCTCAACTTCCTGATGAACCCCATCAATAAAGTCGGGAAAACTAAGAACTACTGGGTCGGGCTGCACGATGCCACGGGCGAGGGCGGCTGGGAATGGGCGGACGGAGCTCCCCTGTCGAGCTGCAGCTACAAGAACTGGGCCTCCGGGGAGCCCAGCAACATCGGCGAGCACTCGTGTGTGCAGCTGTGGGCGGCAAAGGGCTTCCAGTGGGACACCGACGACTGCGGGGAGAAGAAGTTCTTCATCTGCCAGAAAGGACCCGGAGATACGAGCGCCTGCAGAGGCCAATATGGTCGAGAAGTCGAAGCGGATGTCGGCCTGGAAGACG…
	Nid1_MOUSE(P10493)	Nidogen-1	FE_G18136	FETU34637	-0.61984	8.97e-08	1.15e-05	1.58973	1.62787	1.6088	2.4647	2.47996	2.47233	630.68	645.808	977.796	983.851	TTTTATATTCAGCAAGCATCTCATCCACGGCTACCACAGTCCTTGCTCAGTCCTGGTCTGCTCAACTGACTAACAAAACATCACAGGAATACACGAGCCTGACACAGCAGATAGAGGACGAGATGTCATTCATACTTGTTCAGAATCCTGGCTTTAAGAGAATCAATGTCAAGGAGTACAAACAAAGTTCTGATGGTAAAGTAGAGGTGACAACCAGGGTGACCATTGCGCCGTATGCCTTGTTGGAAACTCAGTCATCTTTTGAGGAGGCTATAAAAACAGGACAGCTGGGAACAGTTCAAGTTGTGAATACTTCAGCAACAATTGTTGAGGATGTGAGCCAGTCTGCCACGTCCTCCATGGTTGTGACTGAGACTTGGAACCCACAACTTCAGAACA…
	lncRNA	lncRNA predited by CPC2	ML_G14435	MLTU25675	-0.618813	0.000377069	0.0184273	5.17486	5.24986	5.21236	8.02206	7.98639	8.00423	199.055	201.94	308.575	307.202	CATGTacatacctgtgtgtgtgtataccaTGTGTTTAGGGTCCTGGTGGCCCTCGAGGACCCCCGGGTCCCGCTGGCAAGCCTGGCGAAGATGTAAGTAAAATTCCCTGTTTCTTCTTTATGTATTCTACTAGTAACGACTTTACTCCCATGTGTGTAGGGTCCGACTGGCCCACGTGGTCCTCAGGGACCCCCCGGCAAGTCTGGTGAAGACGTGAGTTTTCTTTTTGACTGACTTACGAAGGTTGAACGTAACTTCCTAGCACGATACACGACGTAACTGTACCACGAAACGTTTGATAGAATTGATTGTCACAACGCACGATTCACAGCATGACTGCACTACAACCTAGTTGCACGTCAACATTGATTGTATTTACGTCACTGTACCgttactttt…
PREDICTED: sucrase-isomaltase, intestinal [Myotis brandtii]	MGA_HUMAN(O43451)	Maltase-glucoamylase intestinal	ML_G32649	MLTU58356	-0.617622	3.11e-05	0.00221214	5.51055	5.88561	5.69808	8.63142	8.85648	8.74395	298.583	318.905	467.684	479.878	TCCACCGAGGCTACATGCACGGCTAGAGGATGCATGTGGTGCGAGTCATCCTACCAAGGCCCGCCTTGGTGTTTCTTTGACGCTCAGGCTCTCGGTTCGAACACCCCTGCACCAGGGTCGTGCGACAACAGCATCTGCCCGTCCTGTATTCCTGAATACCAGCGGGTGGATTGCCACCCCGAGCATGGGTCCACCGAGGGAAGCTGCACGGCCCGAGGATGCGTCTGGTGCCCCGCCACCACCCCTGGCACGCCCTGGTGCTTCTTCGACTCGAACGTGGTCAACCCGGGCGGCACAAACGGCGGCCAGCACACCCAAGGCGCCTACACCTGCTCGGCCGTGAACAGCGTCATCCCCGAGTCCCAGCGAGTCGACTGTCACCCCGAGCACGGGTCGAAC…
	unannotated		GE_G19787	GETU30380	-0.615075	0.000451134	0.0213002	10.8355	11.1105	10.973	16.9328	16.6804	16.8066	194.993	199.941	304.718	300.175	AACAGAAATCTGTCATACGTCTCATCATTTTTGTTTGTTTTTAAAATGACATACATCAATCATATCCTGACTATCCCAGCTTAACGATGTCGGTGGATGACATTGAGGAGCCCGGCAGCACCATGGAGAATGAAATTCTGCAGACCCCAGAGCTGCTGCTAGGGGGCCCCGCTCCTGACATGGACCAACTCACCCCAGGAAATGCCTGGCTGGTGGAAAACAACGACCACTTTGTGGGCTGCATCAAGCATCTTCTGGTCTCATATGATGACTTCAAAGGAGTGGTGGTGGACTTTGTGAACAACAAGGACCGCAAGGACGTCAGCTATGGTGCCTGTAATATCTGATCCAATTCGAATGACAATAATGACAACTTCAAGTTTAGTTACAGGCCAAAAA…
	EFHC2_DANRE(Q32TF8)	EF-hand domain-containing family member C2	NOVEL_33620	L572797_seq0	-0.613558	6.05e-07	6.59e-05	12.9295	14.1143	13.5219	20.6095	20.7723	20.6909	531.152	579.828	846.652	853.34	ACGTGTGCTCTTCCGATCTAGCAAGAGAGAAGTCTTGTCAGGAGATAGGAAACAGTTTTGTATGCTAACTTGTCTGTCCTAATACTACAGATTGTAATATACCCAGGAAAGTTCCAAGCTTTCTCTTCAGAATGGGAGTGCAAGTCCCCAGTGCAAGTCCTGGTATGGTGCACATTGATATGAACTTGAAGTAGTAGTTCTTACCTCAAGCCAAGCTTTGAGGCATGATTGTGCAGCCCAGTGCTGAAAGCTACGCGACAGCATGCAGCCGCTGCGCCCGTACGAGCGCTACGACACGCTCAAGCAGTTCCTCGATAACGATGGAAAGGTCCTGCGGTTCTACTGCTACTGGGACGATTCTGACGCGATGTTCGGAGACTCGCGTGAGATGGTGATGCA…
	unknown	potential coding RNA	ML_G16548	MLTU29468	-0.612229	7.76e-07	8.23e-05	6.08987	6.78854	6.4392	9.86656	9.82145	9.844	529.121	589.825	857.259	853.34	ACAGTCTGGATTCACACAGAAGCGATTGAGAAGGGACAAGGGTAAGGGTGTGTTTGCTGTGAGGGTACCGTCTGGTTTTGCTGAAGGGCACAGCGACTACGTACTACTTAACGACTTCAGAATGAGCGGGTTTTGCTTTTTTCTCGCGGTTGCCGCGCTGAGCGTCGCGTCCTCGTCAGGATTCACTCTCCTAGCAGCGGAGCCCGACACGCATGTCCTCGGGAGGTTCAAGCAGGCCGGCCGAGAGTTTGTCGTCGAGTCCACCGCTCTGGAGGACGAGATCGTCTCGGAGATCGGCGTGGTCCAAGATGAAGGTGTCTACACTCTGTCTCGCCTGCACATTCCCGCTAAGTACCTCAAGCAGCGGCAGGTACCGGGCCTACGGGAAAAGGTGGTCGG…
PREDICTED: tektin-1 isoform X1 [Chrysemys picta bellii]	TEKT1_HUMAN(Q969V4)	Tektin-1	GE_G14755	GETU22722	-0.61154	0.000340731	0.0169524	3.69898	4.48139	4.09019	6.3827	6.11765	6.25017	211.242	255.924	364.504	349.367	GAGTTGTGTTCAACACTGCCGCCATTCAGAACACACACAATCAAGAGGTTGTCCTCAAACACTCGCGCTCTGCTGGTTTTCCTCACGAATTCTCACTGTGCAATTCCTGTAGAGGTACTCAAGAACTAAAGGTTGCCATGGCAAAGCTGGTGTCCCCGCCCCCGAAGTTCACCAAAGATGAGTGGACCGTCTCCAACCTCACCAAGTATCACTCCGCGGAGGCCGAGCGCTCGCGGTCCGAGAGGCTCGTCGCCGAGAGCCAGCGGCTCATGAACGAGACGGAACAGACCACCCGCCGCACGCAGAGGGACGTCAACAAGAAACTAGAACAGAGGATCGATGACATCGACTTCTGGAAGTCAGAGTTGGACCGGAAGTTGGAGGAGATCACAAACGAGA…
	DJB13_MOUSE(Q80Y75)	DnaJ homolog subfamily B member 13	NOVEL_66397	L636128_seq1	-0.611486	0.000161131	0.00903099	5.59756	4.86485	5.23121	7.21543	8.77274	7.99409	320.925	278.917	413.683	502.969	CACGTTCCCCGAGGAAGGCGACCAGGGCCCAAACAACATCCCAGCAGACATTGTGTTCATCGTGAAGGACAAGGCACATCCCAGGTTCAGGAGAGAGGGCAACGACCTCATCTTTACTGCCAAGATACCTCTGGGCAAGGCTCTGACTGGCTGTAATGTAGTTGTTCACACCTTGGATGACAGAATCTTGGACATCCCCATCAATGACATTGTACATCCCAAATACACCAAGATCGTGCCAGGAGAAGGCATGCCGATAGCCAAGACTCCCACCAAGAAGGGAGACCTGATTATAGAGTTTGATATCGAGTTCCCCACACAGCTGACACCGGAGAAGAAACAGCTCATCAGACAAGCCTTGCTGCACTAACATGTGTAAAAATGGACATATACTTTGAC…
	unannotated		ML_G21630	MLTU38553	-0.610758	3.53e-06	0.000324579	11.0955	9.98578	10.5406	17.0368	15.1465	16.0916	533.183	479.857	818.687	727.849	GAGCGCATGAAGGGCGGCGCCTTCAACGTGGGCGACGAGAAAATGAACATGACCAAGGCCTCCGTGGCCAAGTGCATCCAGGAGATGGTTCCCGGGTGCATCATCACGCTGTCGGAAGAGGGGGAGGACAAGGATAAACGGGACTATGAGGTTTCCTACGCTAAGATCCGCAAGCTCGGCTACCATTCCACTCTCAGCGTCCAGGATGGCATACGGGAGCTGGTCAAGGTCCTGCCTGCGATGACGGAGGAGGATATCATACGCTGCAGGAACGTATGAGATACGGCCGGCATGTGCCGCCCTCCTTTAAAATCTTAGACATTAGGGGTGAATGTGTGTGGGTGACTTCATTTAGGACAGGTTCTCAGACGTAAAAACATATAACAGAATATATGCAGA…
	unknown	potential coding RNA	NOVEL_75133	L645526_seq0	-0.610695	0.000696515	0.0307504	3.52375	3.69988	3.61181	5.66925	5.36041	5.51483	182.806	191.943	294.11	278.088	GTAGTTGTGGAGTTCCAGAACAGCACCTCCAACACAGTTGTTGTGGTTATGCGTATGGTCATGGCCTCGTATGCAGCTAAGACAGTGCAGACATTGTACCAAGAGTCAGTTTCAGCCGGCCAGATCGGAGGGGTTGCTTTGTTCCAGGGTCATCAACTGTCACCAAAGATGTGGTCACATCTGCCTCAGTTTACATGACGGTGGCTCAGTCCTGGTCCACTGCCCTGTTGAACGTGACGTCTCAAACTTACCAACAGTTGAAGATACAGATTGAAGAAGTTATTTCACAGATTTTGGTGAAGACTTTGGGGGCCCAGGCAGCCAAAGCAGACCAATTCAAGAGAACCAAAGCTGGGCAGGTTGAAGTGGTTCTGAGAATTGCGGCCACAGAGTATGCAA…
unnamed protein product [Oncorhynchus mykiss]	EFHC2_DANRE(Q32TF8)	EF-hand domain-containing family member C2	ML_G9116	MLTU16442	-0.610399	0.000789052	0.0342345	12.789	12.8657	12.8273	18.615	20.561	19.588	184.837	185.945	269.039	297.163	CCTCTCCCCAGGTCCTGAGTTTTGACGCGTACTTCCAGGAAGCTGTGAATGAGAAGCGAGAGGAGCAGTTCCGTGTGAGGAAGTGTAAGGTGTACTTCTACCTGGAGGATGACTCCATACAGGTCAACGAACCCCAGGTCAAGAACAGCGGCATCCCACAAGGGACCCTGATCCGTCGGCACAGAATCCCTCTCCCACCACCGAATGAAGACGAGTATTACACAGTCGAGCACTTCAACGTGGGGAAGGAGATCGAGTTCTACGGGCGCACCTTCAAACTCACCAACTGTAACCAGTTCACCGCCAACTTCCTACGCAAGCTTGGAGTACAGGTGAACCTGCCAGAGAACACTCCCAGCGACCCGTACTCCGGCTACCGCCAGCAGTTGGACGACAGCA…
PREDICTED: amiloride-sensitive sodium channel subunit gamma-like isoform X3 [Lepisosteus oculatus]	SCNNB_CANLF(Q95165)	Amiloride-sensitive sodium channel subunit beta	FE_G27800	FETU53335	-0.609745	5e-07	5.52e-05	4.34704	4.04418	4.19561	6.4355	6.36832	6.40191	592.087	550.836	876.545	867.395	GGCAGAAATACTTTTTACAGACTGTATCATAGTCATAGTCATATAAGCAGTCTATGATGAACCTTGTACATATCCTTATCATTGGAAGTTGACTTTCACCATATTGCTGTTTTCCCGTGGAATGTAGGTTATTGCGTTAACAGATCCCAAGATGGTTTTACATAGTTAAAAACAAAAGTTCCCAACAAAAGAAGCAGAAAATTGATAGTACTAATCACCTTGTTCAAGGACGTTACATGTAACGTCCTTGCCTTGTTGTTCGTACCCGTCTTCAGAGGCGGGTCCAGTAGAATTAGTCTGACGTCATCCTAAACAAGTACTCTATCTAAGTAACTCGTCTATCAAGTCGGCGGTCTACTGCTACAAGGATATTGCACGGTGAGGCACGGTTTGTTGTCG…
	VGLU3_RAT(Q7TSF2)	Vesicular glutamate transporter 3	GE_G15684	GETU24119	-0.608804	4.05e-05	0.00276971	9.19642	9.19537	9.1959	14.792	13.2491	14.0206	321.941	321.904	517.827	463.815	GCACGTGCAGCCACCAAGAGCCAGACAGTCTCTACAAACTTCATCAGAAAATCATTCAACTTCCTTGGTCTCGCCACCGCCGGCAGTTTCCTGTTGTCCACAGCGTTGGAGGGAGACTCGCTGGAGAAGGTCGTGCCGTTCCTCACCACCGGCTTTGGCGCGCTGGCATTCCCGCTAGCAGCAGGGTACAATGTGAACGCGCTGGACATCGCAGGGGTTCATGCCAGTAAGTTGATGGGCGTGTCCGGCGGCCTGTCCACCATCATGGGGATCATCACACCCATCTGTGTAGGAGGAGGCACCCTACATCAGAATGCTGAAGAGTGGAATATCATCTGGACGGTGTCCGCTGGTCTCCTGTTCAGCAGCGCCACCATCTTCCTCTGCTGCGGCTCGGGG…
PREDICTED: plasminogen-like [Erinaceus europaeus]	PLMN_BOVIN(P06868)	Plasminogen	FE_G32801	FETU63296	-0.608502	0.00120822	0.0486384	2.17656	2.03233	2.10444	3.35385	3.06138	3.20762	177.728	165.951	273.86	249.978	TAGGAACAAAAGACGCTGCCATCGTTCCCATCGCAGTCTTCCATCTTCGTGACAAGAGTAGCCAGAAACAAAGGAGCCGGAACGAATCTGGGCAAACAGGTGTAGAGGATGATACTACAGTTTTTATCCTACGGTAGATGCAAAATCCATTTATTCATTCTTTCACTCACTCATTCATTCAAACTTAATTGAGAAAGGAAGAGTCAAAACCACTGCAGCTCTAACGCAATTTTCCAGCTGTGCCCGGATGATGGATTGTACCCACATCTTGCCCCATTATCATCACAAATGAACATTACTCGGCCTTCAGGCCATTTCTGGCAGATATGAGTAACTGCAGAAAACTGGTCGGCTCAGTCTGGTGCGACTTCTCGTTGGGTGCACATCGACAGGACTTCT…
	209L2_MACMU(Q8MIS5)	CD209 antigen-like protein 2	FE_G34278	FETU66221	-0.608034	1.06e-05	0.000859081	14.4619	13.2342	13.8481	20.8043	21.4079	21.1061	404.204	369.89	581.471	598.342	GGGCGAGGGCGGCTGGGAATGGGCGGACGGAGCTCCACTGTCGAGCTGCAGCTACAAGAACTGGGCCCCCGGGGAGCCCAGCAACATCGGCGAGCACTCGTGTGTGCAGCTGTGGGCGGCAAAGGGCTTCCAGTGGGACACCGACGACTGCGGGGAGAAGAAGTTCTTCATCTGTCAGAGAGGACCCGGAGATACGAGCGCCTGCAGAGGCCAATATGGTCGAGAAGTCGAAGCGGATGTCGGCCCGGAAGACGCAATGGAAGAAGTGATGCGTGAGGAGGAGCCGGAAGTGGAGGACGGTCAGGCCGATGACATCTCGCGAGACATGAGCGTGAGTTGGGAGGAGCAGGAGGCTGATGACGTCATCGCACGTGAGGTTGGCGACACTCCTGATGACGT…
	unknown	potential coding RNA	NOVEL_65716	L63806_seq2	-0.606458	1.17e-07	1.46e-05	14.6313	14.127	14.3791	22.7553	21.0232	21.8893	743.41	717.786	1156.19	1068.18	CAATGCCGCCGGCACAGCCACCGCCACCACAGCCGCACCCTCAACTGCCGCACCAACGGTCGCGCCCCTGTCGTGCCGTTCTTGTACCGGAAACAGCAGTGATACCTGCGGGACAGGGTCGGACACCACCACCACCAACTGTACCGGACAGTCATCCTGCCATGTGTTCCACAAGACATACGATAACGGCACTGTAGAGGTGACCCGCGGATGTTACACCTTCGAGGGGAATACCTACACCTGCACGTCTTCATCCAACGGTTACGGCAGCGAGTACTGCCAGTCTGCGTCCGGCGGTTCTACTCTATGCTATCAATGCTGCACAACCACAGGATGCAATACCCAGCAACTGACAGGGGGCGTTCCTGCTACGCGGCAAAGTATCACAATTATGATCGC…
	lncRNA	lncRNA predited by CPC2	GE_G19578	GETU30047	-0.604371	2.68e-06	0.000251746	6.54368	7.42414	6.98391	10.966	10.2697	10.6178	492.56	558.834	825.437	773.026	ATTCTATGCACATTATAATCAGAGCTTCCATAGGACTCACATTTGATTGACACTTAGTGTTACAATGTTGAATTCTAAATGCAAAAGTTTCCATTGAAAACACAGTCACGTGGTTACTACTTAAAGTTTCTGACAGCATACATTTTGCTTCAACCTGTCCTTAAGAGCTGTCCTTATTATTTCATTTTTTCTGATAGCAACTTTTCAAGCACAATGAAAATCTTATTCTGATTTTGGTTCGAATCATAGCTAGGTCCAGTGTAGCAAAAATGAAGAATATTAGAGTTTCTTTTTCAATTTCATGCTTTAAAGACAGTTTTTCGCATCTTACCCCTTTGTCGTAATTGCTTATAATTCAAAGTCCAACTGGCACTTAGATAAATGGAATGGGAAAAAAAT…
	ZN782_HUMAN(Q6ZMW2)	Zinc finger protein 782	NOVEL_102407	transcript_8276	-0.603828	6.08e-05	0.00392514	4.40412	3.67004	4.03708	6.43848	5.82779	6.13314	383.892	319.905	561.22	507.988	acacttcgacagagtgacttcagaccacagacctcagccttcgattctcaattcttcagacatggacAGCTTTATAGATATCACTCCTGAGAATGGCCAGCACGTGTTGGTGACCGGCGGGGCAGGGTACGTCGGCTCCACGCTCGTGCCCATCCTGCTACAGGAGGGCTACCACGTCACGGTGTTCGACATCTTCAACTTCGGGGTGTTCCCGCTGCTGCCCGTGGCCGGCCACCCCAGACTCAGGCTCATGGAGGGGAGCATCACGGACGAAGTCAAGCTGGCGGACGCCATGGCTGATGTGGACGCCATCGTTCACCTGGCCGCCATTGTGGGATTCCCTGCCTGCGCGGCCCACCCGGACAAGGCCATCAAAATCAACAAGGAGGGCACTGAGAA…
	unknown	potential coding RNA	NOVEL_43428	L594080_seq1	-0.603419	0.000534935	0.0245251	2.04899	2.00705	2.02802	2.95641	3.20699	3.0817	207.18	202.94	298.932	324.269	CCCTGAGTCGGTAATTATATTAACACCAAGTCGCCAAGTGTCGACCAAAAACACATGGAAGGATTCCTGCTGTCTCTTAGCTATCGGAATTACTTACCAACGTCTTGAGGCGACTGGAAACTCCTTCAAGACGTCGTGACGTCGCGAGGAACTCCTCAGATAATGCTGCTGCTGTGGGCAGTGAACTGCACTATGGGACGACCTTTTTGAAGGATGTAACCAAATAAGTTACCCTCCGGCGCTGATGTGAAACCAGCTCGTCTTAAACAAGTCACAACGTAAACTTACAACGGGAATAATTTCTACCAAACAGTGGAGTAACAACGGAACGTTTTTTCTTGATGTCCTTTTGAATTTGACTTTGAGACGTTCGGGTTGGGAAATCCAAGATGGCGCTGA…
	CROCC_HUMAN(Q5TZA2)	Rootletin	NOVEL_38192	L584040_seq0	-0.603325	9.54e-07	9.91e-05	25.7046	31.6192	28.6619	43.277	43.8233	43.5502	711.927	875.739	1198.62	1213.75	CAACAGGTTCAAGAATGCTCTTGACCTGACGGGAAGTGAGAAGTCTGCGCTGGAGTCCATCCGTTCGTCCCTGAATGATGAAATCGAGGCCTTGAACGCGGAGAACCAGAAGCTCCAGGCCGCCAACGCCGACCTACAACACCAGCGCGACAGCCTTGAGGACGAGAAGGATGATGTCATCAAGGACAAGGAGCGTGGGCAGAAGGAGATCGAACGATGCAACCGGGTGCAGGAGCAGATGGAGATGAAGAACTCAGCACTCCGTGAGGAGACAGTGACACTGAAGGAGGCTCTGAACAGGGCTATCCTGGAGAAGGAGGTTCTCGATCAGGAGAAGGCAGAGATTGCTGAGTCTCTCTCCAAGGTGGAGCTGCAACGTGCAGAGCTTGAGCTAGAGAT…
	TEKT2_MACFA(Q4R5V1)	Tektin-2	NOVEL_102426	transcript_14368	-0.603057	3.34e-06	0.00030805	7.95855	7.79015	7.87435	11.0595	12.8669	11.9632	543.339	531.842	755.044	878.438	GAGACGCTAACTGCCCTTGTTTAGGCACTGCAGCACACAAACAGTTCTGCGCTCATTGAAACCGGCAGAGGACCGCTTTACCAGGCTGCTATTTGAAAACAGAATTCTAAAGCCATGGCTACCCTGAGTCAGAAGCCAGTGACACGGTACAACCCTCCtgattggttcacctccaacttcaccatctctacaaatgccgagagacaacgcgatgcctcgcaccagatccgccaggaggcgcgcaacctccgcaacgagaccgacaaccagacgaggtgggaccagtacgacaacaaCACGCGTCTGTCTGATAGGTGTCGCGACATCGACCAATGGAAGCAGACCCTGGAGAAGACCCTTAGAGACTGTGATGCAGAGATCGATGCTCTGGAGAGGATG…
	EFHC2_DANRE(Q32TF8)	EF-hand domain-containing family member C2	NOVEL_484	L512087_seq2	-0.602879	0.000214344	0.0115434	4.45473	4.25769	4.35621	6.61666	6.61453	6.6156	244.756	233.93	363.54	363.422	GTTTCGGCTCGGAGGAGGACTCTCTGTGCTCGTGCGCCGGCCTCATCCCCAAACCTCCTCGCAGGGACTTCATCAAGTTCATGGAGAAGGACAGACATGGGCTGGAGAGTAATGTTCTGCGTTTCATGGCCCGGATGGACACCACCAAACCCATCGATGCCGACCGCCGCTTCATCATCTCTTATTTCCTGTCTGACGACACTCTGCTGGTGTTCGAGCCGCCTGTCAGAAACTCTGGTGTTATTGGTGGTAAGTTCCTGGAGCGCAGTCGCGTGAAGAAGCCAGGACAGGAGCTGTACAAGTCAGAGCCATCCGCGTACTATCTGGCTCAGGACCTGTTTGTCGGAGCCAAGGTGCAGTTCAACAACCACATCTTTGTGCTCATCGATGCGGATGAGT…
	ZN782_HUMAN(Q6ZMW2)	Zinc finger protein 782	NOVEL_103886	transcript_9120	-0.602478	6.4e-05	0.00409214	4.4027	3.66886	4.03578	6.43641	5.8144	6.1254	383.892	319.905	561.22	506.984	gacacttcgacagagtgacttcagaccacagacctcagccttcgattctcaattcttcagacatggacAGCTTTATAGATATCACTCCTGAGAATGGCCAGCACGTGTTGGTGACCGGCGGGGCAGGGTACGTCGGCTCCACGCTCGTGCCCATCCTGCTACAGGAGGGCTACCACGTCACGGTGTTCGACATCTTCAACTTCGGGGTGTTCCCGCTGCTGCCCGTGGCCGGCCACCCCAGACTCAGGCTCATGGAGGGGAGCATCACGGACGAAGTCAAGCTGGCGGACGCCATGGCTGATGTGGACGCCATCGTTCACCTGGCCGCCATTGTGGGATTCCCTGCCTGCGCGGCCCACCCGGACAAGGCCATCAAAATCAACAAGGAGGGCACTGAGA…
	ZN845_HUMAN(Q96IR2)	Zinc finger protein 845	NOVEL_102294	transcript_9224	-0.602478	6.4e-05	0.00409214	4.39561	3.66295	4.02928	6.42605	5.80504	6.11554	383.892	319.905	561.22	506.984	gacacttcgacagagtgacttcagaccacagacctcagccttcgattctcaattcttcagacatggacAGCTTTATAGATATCACTCCTGAGAATGGCCAGCACGTGTTGGTGACCGGCGGGGCAGGGTACGTCGGCTCCACGCTCGTGCCCATCCTGCTACAGGAGGGCTACCACGTCACGGTGTTCGACATCTTCAACTTCGGGGTGTTCCCGCTGCTGCCCGTGGCCGGCCACCCCAGACTCAGGCTCATGGAGGGGAGCATCACGGACGAAGTCAAGCTGGCGGACGCCATGGCTGATGTGGACGCCATCGTTCACCTGGCCGCCATTGTGGGATTCCCTGCCTGCGCGGCCCACCCGGACAAGGCCATCAAAATCAACAAGGAGGGCACTGAGA…
PREDICTED: LOW QUALITY PROTEIN: lebercilin [Condylura cristata]	LCA5_MOUSE(Q80ST9)	Lebercilin	ML_G37992	MLTU67822	-0.600871	7.44e-06	0.000631215	4.45933	4.4322	4.44577	6.97808	6.50523	6.74165	418.422	415.876	654.757	610.389	GTCACGCGGCGCATGCTCTCAGCGCGTCGCGTCAAAATCAAGGACCTCACCAGTCAGATATTCGAGCTGCAGCGGGAGCTTGACGACTTAAGACGGGAGAACAAACTCCTCAAGACACTGCAACACAAGCAGGAGAAGGCGCTGACTAGATTCGAGGACCAGGAAAGCGACTTGCCGCAGCTTCTCGCGCGACACAGCGCGGAGGTTCGGAACTTGAAGGAGCGGTTGCGACACAAACAGGACAGTAACCACCGCTCGGAACAGAAGATTAAAGACTTGCGGGACGACCTGGAGAAGAAGGAGCACCAGGTCTCCAAGCTGCAGAAAATCGTCAGGGACAAAAATCTTGCCGAGAGAGATGAGCTGAACAGGAAGCTGATGAGGACGGAGCAGATGCTG…
	lncRNA	lncRNA predited by CPC2	ML_G38532	MLTU68649	-0.60032	0.000273025	0.0141247	8.29066	8.37388	8.33227	13.0743	12.1863	12.6303	233.585	235.93	368.361	343.344	GAGAGAATCGGCCCCTATGCGCTGTACGATCCCAGAAGCCTGACTTACTCCACGGACACGATCAACCAGGGTTACAGTAGTAATGGGATGGCAAATCCAGCGTTTGTATTGGAAACAACCACGTAATCCTTGTCAAGTACACTTCTGATTGCAACATTGCAGCGTGGTAACGTTAGAAGTATTAACAGCACATAGAGACTCTTTGTGTTTAATGAAAAGAAAGTGAATATCATTTGGAATCACCATTATTTGGAAGCGGCTTTATTTGGAAGCATCTCTATAAATAGCTTTTTCTCGGACAAAGTCACTGTGACTTGTCCTATTCACACTGCTTGTGAAATCATATAACATGACCTGTACACTGTTTCAATTGGTGATggttatattgtacatattgac…
PREDICTED: phosphatidylethanolamine-binding protein 1 [Peromyscus maniculatus bairdii]	PEBPH_CAEEL(O16264)	Phosphatidylethanolamine-binding protein homolog F40A3,3	ML_G32845	MLTU58726	-0.600121	4.65e-06	0.000418026	24.7327	23.4342	24.0835	35.5357	37.481	36.5084	461.077	436.87	662.471	698.735	GGTACCAGACGTGATCGACGCCGCACCGAAAGGTGTTTTGGAGGTTCAGTACGGAGCGCAGAAGGTGGACTTTGGGAACGAGCTGACTCCTACACAGGTAAAGGACAAACCCACGGTTCTGAAGTGGGACAGCGAACCGGGAGCCTTCTACACTCTCATTCTAACAGATCCTGACGCACCCAGCCGTGCCAACCCGGAGTACAGAGAGTGGCACCATTGGTTGGTGACCAACATCCCCGGAAATGACGTCAGTAAGGGGGAGGAGCTGTCTCAGTTCGTTGGGGCGGGGCCACCTCAGGGCACAGGCCTACACCGTTACGTCTATCTGATCTACAAGCAGCCCGGCAAGATCTCGTGTGAAAACGAGCCCAAACTTACAAACACCTCCGGGGAAAACAG…
	FCN2_MOUSE(O70497)	Ficolin-2	NOVEL_103022	transcript_10566	-0.597433	5.97e-05	0.00386653	4.48274	4.20823	4.34549	7.15577	5.98888	6.57232	372.72	349.896	594.971	497.949	gacacatagcggcgggacagacgcggtctgttggctagtcaccggctcgcgccagaggaggacggaatctcctgcctttctgcgactcatcaacactcatcgcaacaacatgacgggtaacatggcgacgataaggcggcttataggggtggacgtgtttctcgcagtgttgctcttgttgcaggtcggactaacgcttacggagcaccaccgggacacggcacgagaagccagggcgccgcagccgttccccgtaccggaggaccccatcaccgtgacgcggtctctctgcaacaacgtcgacaaaccgggtctacagaacaggacgtctgtgttcgaaacttcggacggatccggatccgtggttttcaaccacatctacaacttccacactaagaa…
	LECM2_ERYPO(A7X3Z7)	C-type lectin lectoxin-Lio2	GE_G14403	GETU22215	-0.597168	9.36e-06	0.000771548	20.2543	19.6919	19.9731	29.4628	30.9696	30.2162	412.328	400.881	599.792	630.468	GACGTCAAGAACAGACGCATTTCAAGGTGGTCGGCATGTTGAAGACGGTGGCAGAAGCGAAGGAGTACTGCAAGACGGACCAGAACGGCCACCTAGCGGACGTGAGGAGTAAGGCACTGCTCGACTTCCTGATGACGACCATCAATGACATCGGGAAAACCAAGAACTACTGGATGGGGCTGCACGACGCCACGGGCGAGGGCGGCTGGGAATGGGCGGACGGAGCTCCCCTGTCGAGCTGCAGCTACAAGAACTGGGCCTCCGGGGAGCCCAGCAACATCGGCGAGCACTCGTGTGTGCAGCTGTGGGCGGCAAAGGGCTTCCAGTGGGACACCGACGACTGCGGGGAGAAGAAGTTCTTCATCTGCCAGAAAGGACCCGGAGATACGAGCGCCTGCA…
hypothetical protein I79_005809, partial [Cricetulus griseus]	unknown	potential coding RNA	FE_G8021	FETU15369	-0.596442	0.00103219	0.0427923	2.25817	2.52652	2.39235	3.86646	3.36668	3.61657	185.852	207.938	318.218	277.085	GGGACAATCTCGGGACCAGGCGCCTTGGTGGCCTCCTCTATCTTGGTCATCAGCTCCACGGCGGCGTCGGTGACCGCCTCACCGTCCGGCCCGGTGACGGCCTTGATGGCGGCTGTAGTCGCCCGCGGCTCCTCGATCATGGCGGTGGTGATGGCCCTCAGCACGTCGGTCACACCTATCTGGTCACCTGGCGCTGTGGTGGGACGGACACCTGGCAGCCTGGTTACCAGGGCGTCAATCTCTTCTGTTGTGACGTCCGGAATGCCCGGAATCGCTTCCAGGATGGGCCTGCCGGAGGCGTCGGTCACTGGGCGACCGAAGGCGTCTGTTACGGGGCGGAATCCAGGTGCGGCTTCGGTCACGGGTCTTCCGGACGCGTCTGTGACCGGGCGGCCGAAC…
PREDICTED: protein FAM184A isoform X2 [Latimeria chalumnae]	F184A_HUMAN(Q8NB25)	Protein FAM184A	FE_G27633	FETU52963	-0.592533	3.41e-08	4.75e-06	9.52608	9.49692	9.5115	13.3074	15.3812	14.3443	1271.51	1267.62	1776.23	2053.04	GCAGTTGTCCTTGGTGACGGAAAGCAAAGTTTACAGTTTGTGATTTTCGTCTCGAACGGGATTTAATTTCACCAATTTCCCGGTCACGTTGACTCAACCAACCTGGATTAGTTGCCACTCGGACAGTGAATCGCAGAAAAGTGATAATAATGGACGATGTGCTTGTCAAGAAGGCGTTCAGGTCGCGACAGGTGACATCTTTCACAGGACAAAAGTTGCTGTGAGTTGACGGAATTTTGTTTGTATATCCGACCGTTCCCTGCGACCCCCCACCCTTCCACCAGCCGCCCGCTTACCGGACAACACAACTTTCTACGTGCCGTCATGGCAAGCGGAGCAGGGATGTCGTGGCAGTACTATACCACGAACTCCCGCCACGGGAACGTCCCCACCGCCCAG…
PREDICTED: ectonucleoside triphosphate diphosphohydrolase 4 isoform X1 [Cynoglossus semilaevis]	ENTP4_HUMAN(Q9Y227)	Ectonucleoside triphosphate diphosphohydrolase 4	FE_G30742	FETU59202	-0.590888	3.99e-07	4.52e-05	5.8583	5.20984	5.53407	8.38044	8.28826	8.33435	767.784	682.797	1098.33	1086.25	CACGTAGATGATGACGTGTTTGGCGACGCGGATACGTAGGTAGGAGGGTGTCTGGTAGTCTTAATTTTTAACCATCAAAAGAGGGAACATGGTCAAAGTAAGCCGACTACAACCACCCAAGATGGGACCAAGACATCGCTGATCATTAAAGGAACGGGTCTAGTTTACCAGATCTGTGGAACTTGGACGATAAGACGTCGTCAGCTGGAGGGTTAACCGGGAAGTGTCACGTCATCATATGGCCAGGTTGAGTATCCGCTGCCCAGGACTGTCCTGTCAATGGCGCCCGGTCCCTCTCTCCTCCTCCCCCCAAGTCCCTTGGATCTCCCAGCCCCACCCCCACCTGGCTGCATTCCTCAAGTACTTTGTCATCTTTGGACTCCTCCTGGCCTTCCTCGT…
PREDICTED: patched domain-containing protein 3-like isoform X1 [Salmo salar]	PTHD3_MOUSE(Q0EEE2)	Patched domain-containing protein 3	FE_G20337	FETU38818	-0.590712	4.06e-06	0.000369844	3.52265	3.9176	3.72013	5.69319	5.51228	5.60273	477.326	530.842	771.437	746.923	TGTTATAGAACTCATGACCAGCAGCTCATTTACATGTAAGTAACCTACAGGTAGATCTGTCCGTTTCTATGGCGACCGGTAGAAACAGCGACCCAGTTATGACATCACCACGATCGGAAAGCACACACTACACTTCTAATGCTGTCACTGTCCTATGTATCGTATCTACCAATGTGCTATAACTGACAAACAAGATGGCCACTCGTCCTTTGAACGCATTGGCAGGTGAGCTAGCTGTACACGTAAATAAAGGGTGTGGCCATGACGAAATCAAACAGTGAGACGGGCCAGCTCAGCCCGCCATTCTTTACGCAGTCTCCAGGATCGGCATCTGCCTATGAGTCATTGACGCTGAATTCCGACCTATCAGACGGCTGTTTCTTTATATATAGGTGGCAA…
	unknown	potential coding RNA	FE_G20979	FETU40225	-0.590073	9.21e-10	1.69e-07	23.7428	23.3848	23.5638	37.0379	33.8984	35.4682	1769.15	1742.48	2759.82	2525.89	CTGTGGATGGATTACGATGATATATGTTATGCGGGTAGGTTTCGGGAAGACAAAGTTCAAGGTCAATTTTGGGATCCCTGGGGAAGATATCTGGCAAAATGGGCACCCCATCCTCGTCAATTTAGGAATCTGAAGAAGCCGAATTCGTTAATGAACCATTGAGGGGCGCCGGGGAAACCACTGGTTCGAATTAGCGTTCCGAGCTCCGGTATTGGTCGCCGTGTGATCTTGAACGTCCCATGGGGATTTAGGAGACAGTTCACAGAGAAACCCCGCGCTTTCGGATCCTAGTCCCGCCGAAGACCCGGACCACTCTTTCTCGGACCTTCGGCCACAGAAGACGGCTCTCGCTCGAACTTTCCGCGAAAACGACAAACTTGCAGGAAGATTCGTTCCGAG…
PREDICTED: IQ and ubiquitin-like domain-containing protein isoform X1 [Lepisosteus oculatus]	IQUB_MACFA(Q4R6T7)	IQ and ubiquitin-like domain-containing protein	FE_G33773	FETU65104	-0.589622	9.45e-09	1.45e-06	9.3136	8.81372	9.06366	13.0103	14.2704	13.6403	1340.57	1268.62	1872.66	2054.04	CAGCAGTGACTGCATCTGTTCGCTCCGTCTGTATGTCATCAGCTTGCTCTTGCTGAAGTCCCTCCCATTGGCTGTGAGGGCGGTGGAGTTTGTGGGGATGGGCGGGAGCCGGGGGACCCCGTTGACCCCGTTCCTGGAGTTGCGTGGCCTGGCGCCGTTTGTGTGTCCATTTGTACCATTCATGTGTGCCATCTGTATGCATGGAAATCAAATATTGTATCATCATTGTGACAAGTCCCTGTGACATTGTCCACCTCCTGAAAATAAGCACAGAGTCACGCAGGAGGAGGCGACAGGAATTCTATGTAATATATCAAAGGTAAAGTCCCCGTAAAAGAAAACAAAACCCGCCTGGACACTGTTACGCAAATGGTCAATTCACGATCACCCTAGTCCTCA…
	unknown	potential coding RNA	FE_G22900	FETU43783	-0.588607	0.000814135	0.0350989	3.04613	3.13618	3.09115	4.84016	4.4553	4.64773	199.055	204.939	316.289	291.14	TAAGAATGGGTTTCAGTTCCTCTTTTTTTCTCCTGACGAGAGCCCCCGGCCTGGGACTTTCCATTGGCAATTGGAGATCCTCTTGCGACATCTCTTTGTTTTCAACCAATAGTTACTTTCTGTTGGATATAAAAGTATTGTAAAAGATTCCCAAAATTTCTAAATGATTTAGTATTGACGTCAGCAGACTACATAAAGTGTATTTGCATAAAATCAAGTGTTTTCAAATGATTTGATGACAACGCATGTTGCGCAACAATCTGTGAATACCCCTTTACGCGTCTGGAAGTCCCCTTGATCACGTGTTACATATCCAGGGTCCGTTTCGCTGGAAAGGTCCCAGTATAACTGGCTGCATGACTCAATGACCTCACATTTACTAGACACTAGCAGTTGGAC…
	lncRNA	lncRNA predited by CPC2	FE_G3766	FETU6977	-0.588194	1.12e-05	0.000903256	8.86965	9.07842	8.97403	13.7638	13.2172	13.4905	408.266	417.876	633.543	608.381	TATCAAATATGTTTTATTTTGTTTGGCAAAATGAAAGTTAACAAATTGAACATGAACATTTTTATTTATATGTTTCTGAGCTGTGTATTTTGTCCAAGATTTTATTCAATAATATATTGTAAGTAAGATGATTGTAAGCAAAAGAAGGGGAAAACGATCAGTTGTTGTTTTGGATTTATTGGCTTAAAAATATTCTGATATCGAAAAAGAATGCCTTACTTCTCATATTGTTTTTTTTTTCTTTTTAACATCAAATCTATTTTTTCCAAATTATGATCCATGACATTTCTAGAAAATCTTGTTTTTGATCCCTTGGAATGAATCCACAGGACTTTTTCGAGCTCTGAACTTTTTCTGACAGAAATTGTGAAATGACTGGTTAAACTGATTCAGCATAGT…
	YL446_MIMIV(Q5UQP2)	Uncharacterized protein L446	FE_G4979	FETU9439	-0.587941	3.13e-07	3.61e-05	6.39205	6.05324	6.22265	9.77114	8.93216	9.35165	775.908	734.781	1186.08	1084.24	CCGTACGTTACCCTACCAATCTACCTAAGCTACCCGTGACAGCGCACGACTCAATATCTTGATTCTAACCCCAAAATACATGTGTACAGTATTGTAATACACCAGAAAAACGTTGTCTTACCTGTCAAAATCGCTGGTCCCTGTGTCCCGGTGTGAAAGAGGTGTGGTTCTAATTTCTGAAACGCTGGTCTTTTAACTGTCGGACAGCCTGCGCTGTTACCAGGATAAGATATACCTAGTCACCAATGCTGGGGATATAGTCGGCGCTTTTGTAAATGGGACGTAAGACAAGGAGCGAGTCCCATGTCAATTTGCATACCGTGTTGTGGAACGGTCCGACCTGCTTGTTACTGGTAATAGGCGTCTATTTGTCACCATGGTGACGGCTGGAGGTGTTTG…
PREDICTED: A disintegrin and metalloproteinase with thrombospondin motifs 18 [Corvus brachyrhynchos]	ATS18_HUMAN(Q8TE60)	A disintegrin and metalloproteinase with thrombospondin motifs 18	FE_G40379	FETU77812	-0.5874	0.000262568	0.0136955	1.63905	1.94388	1.79147	2.59379	2.7915	2.69265	252.881	299.911	400.183	430.686	CTGAAGGGTACAGTCTTAGGGATTAGTCCATGGATTGCAAACAAACTCATCAATCTAAGACTTCAGATTTCAGACACAAAGATAGTATAACGACCTCCAGACGTCGAAGGTGGTGATCACATAGCCGTGTGTGTTTGTTAGCATCATACTCTGCACACGACACACCTGGAGCCTGCAATACAACACAGCCTTATCTTTCTGTAGTCAAGTATGAGGTAATGCATGACGCTGTTGCCCTAAAACATCACATGTTGAGATTCGTTTTTTTTTACCGGATGGGAATGGGTTTATTTGCTGTAAACGTTGCGCAGCTACGTTCTTCGGTTGCCGCCACGCCAAGTAATATCATTCCATGTTCCTTACAAACAAAACCACAATAGTCAGGATTGACTAACACTC…
	unknown	potential coding RNA	FE_G42241	FETU81306	-0.587001	8.14e-08	1.05e-05	10.8099	10.6628	10.7363	15.2055	17.0532	16.1294	985.119	971.711	1385.69	1554.08	CCTAGTCAGTAGGTGTCGCTTCTTCACGCACCGTCGTTTGAAACTTTTGGCGGGCTTGACGTCACGGCGAGCTGTCAATCACGCAGGCCCCGCCCCCAGGATACGGAACAACAAGTACACACGCCAGCGCGTTGCTGAGCTCCAGCAAAGGTCCGGGTTTTCCGCGATGTGGGTTAATTAGAGCCGAGGTTTTGCGGTCAAAGACGACAGAAAGGTGCTAGAGAAGGAAAGGAGTGCTGAGAACGTGGTACAGGGATTGCAAACGTCGAAAAGACCTGGTGTTGAACCATGAGTGAAACAGTGACGGTTACAGAGACCCAGTCGTCGCCGTCGACGAAAGCCGACGATGTGGACGACTTTGAGAAAGAGCTGGACTGGCTGATCGAGGAGGACGAGAAG…
	MLP_ACRMI(B3EWY9)	Mucin-like protein (Fragment)	NOVEL_104003	transcript_686	-0.586958	8.29e-13	2.3e-10	57.4759	59.0928	58.2843	90.4107	84.6824	87.5466	9158.56	9416.2	14406.6	13493.8	GGACTCCGTGGCCAAAACCATTTATCGCCACCCCACCACTGACGCGGCTGCGTTCGGCGATCCCGTGTGCGCCGTGTTCGCCCCATTCTGGGCTGACGCTGTCCTTGGTGGATCATATCCTTCAAAGGTGTGGTATCATGCTTACCAGAGGAACTCTGGAAGTGACAACATGGTGCTTGATATAGTCAGCGAGGCGGTCAACGACAATGGCATGAGCGGCTTCAACGCGACTTTTCTCCTACTGGTGACGTATGAAACCATGGCGATGGCGGGTGAGACGGCACGAgaagacatggagacaaacacgttccagggtggcatagcaaccgatggtatccataccgtagctggtgccatttatgaagacggcggcatgaactgggacccacagatcaccga…
PREDICTED: fatty acid desaturase 1-like [Anolis carolinensis]	DESAT_THAPS(Q4G2T3)	Sphingolipid 10-desaturase	FE_G28194	FETU54155	-0.58645	0.00108133	0.0444	2.10961	2.24777	2.17869	3.34579	3.19685	3.27132	184.837	196.941	293.146	280.096	AGGGGTGTGTGTACTTTCGCGCGGTCTAGATCTACAGAATCTATGAAAGTATAACCTTTCGCGCAGTGCCGCTACACTTATGTTTATATGTATGGTGTTCGCGTGTCTGCGATGGGAGACAATTACGCAGTGGCGCCAGGTTTCGTACGAGGGTTTAATTTCTGGAATGTTTAGGAACCCCCGGCGCGAAGAAATGGACTATCCCAATTCATCAACGGGCGGAACCCGTCGTTTGGTTCCCAACCTGCTGAAAGGGTGTGCCCCCCGTGTAACCCGCAACAGCAAACAAGTCTGGAATTCGACAGGTGGGTTGGCAGTGCAGCAGGCGGTGCTGGTGGGCAGAAAACCCGAACTCAACGGTTTCTTCCTGCGTTCTCAGATCCAACATCACGAAAAACC…
PREDICTED: otoancorin [Poecilia reticulata]	STRC_MOUSE(Q8VIM6)	Stereocilin	FE_G1849	FETU3274	-0.585496	0.00116605	0.0473074	2.4794	2.76969	2.62455	3.99417	3.88295	3.93856	180.774	201.94	291.217	283.108	GCTGATCGACCTGTACGATGACGGGTTCTTCCTGAACGTGGTTGAGCTACCCGAGGGCGGAAATGACATCGTCAGGCGGAAACTGGAATCGTCAGACAGGATGCCGAAAGGAGCTGACCTCATCACCTTCTTCAACAACGTCACCCTGGTGGAGAAGCTGGGTCCCGCAGCCGAGGTCATCGGAGACATGATCGGCGACCTGAGCCAGCTTGAAGTGCCCGCCATGAAGAAGATGAAGCGGACTATCTCGGGCAGCCGCGTGTGTAACGCAGGGGAGACGGAGGCGAGCACGAAGGCACCTTCCAAGGAGGAGAAAGAGCTGGACCGGAAGCTTCTCCAGGCTGAGATGTCGGACCCGTCCGCAGTCACCGCCGCCACCCTGAACAGCCTGGCCGGGTC…
PREDICTED: solute carrier family 22 member 6-B-like isoform X2 [Stegastes partitus]	ORCT_DROME(Q9VCA2)	Organic cation transporter protein	ML_G32919	MLTU58851	-0.584945	6.21e-05	0.00399404	3.71214	3.80161	3.75687	5.86714	5.40173	5.63444	327.019	334.9	516.863	475.863	GTCCTAGTTTTGAGTGGAACCAAGATGGTGGACTATGACGCCGCGCTCGGCTACCTGGGCTCCTTGGGAAAGTACCAGGCAGTCCAAGTGGCCATGATCTGGCTCATAACATTCCCTGGAAACTTTCACATGCTGTCCATGCCTTTTATAGGCGCACAGGTGTCTCATCACTGTGAAATTCCCGAATCACAAACGGCAGAACTACAACCCGAAGATACCTGCGTTCTGAACTACTCGCTTCCATGGAGCTACGACAAGACTACGGACACGTTTTCGCCCGACTCGTGTTCCCGTTACGATGTCGGCGTGTACGAGCTGGGAAATCTGTCGTGTCCCATGATGAGAGACGCGACAGGAAACAGGACAGAGAAACCCTGCGATGCAGGCTGGCGGTATGAT…
PREDICTED: plasminogen [Cyprinodon variegatus]	PLMN_PIG(P06867)	Plasminogen	FE_G20230	FETU38590	-0.584627	0.000326954	0.0163859	5.20123	5.49344	5.34734	8.16027	7.8778	8.01903	236.632	249.926	371.254	358.403	GATATATAGGGGGACTTTGTATCTAAGATCTGTCAGAAGAAGCAACTATAACTCCCACCGTGATACACGACAACATGGCGAAAGAGATAATTTTAGTACTAGTCCTGGTCACTGTCCTTTGCTTGTCCACAACATACGCCCAGGGGGACGATGACTGTTTTTTGGGAAACGGCGCCTCCTACCGAGGTCAGGTGAACACTACAGATGACGGTCTGGTATGCCAGCGATGGGACGATCAGACCCCGCACGGTCACCAGTTCCTACCTTCCTCGGAATACAACATTTACGACCTGTCTGAGAACTACTGTCGTAACCCGGATGGAGCGGAGAGACCGTGGTGTTACACGCTGGACCCTAGCGTCCGCTGGCAGTACTGCCCCGTCAAATCCTGTGATTGTT…
	LITH_RAT(P10758)	Lithostathine	GE_G14403	GETU22206	-0.584585	0.00017752	0.00983042	20.1404	17.6446	18.8925	27.8562	28.802	28.3291	304.676	266.921	421.397	435.705	TGGCAGAAGCGAAGGAGTACTGCAAGACGGACCAGAAGGGCCACCTGGCGGACGTGAAGAGTCCTGCACTGCTCAACTTCCTGATGAACCCCATCAATAAAGTCGGGAAAACTAAGAACTACTGGGTCGGGCTGCACGATGCCACGGGCGAGGGCGGCTGGGAATGGGCGGACGGAGCTGCCCTGTCGAGCTGCAGCTACAAGAACTGGGCCTCCGGGGAGCCCAGCAACATCGGCGAGCACTCGTGTGTGCAGCTGTGGGCGGCAAAGGGCTTCCAGTGGGACACCGACGACTGCGGGGAGAAGAAGTTCTTCATCTGCCAGAGAGGACCCGGAGTTGTGGGGGCCTGTGGAGAGAAATCAGTTCGAGAAGTTGAAGCAGACGCTGAACCAGAAAACG…
	unannotated		ML_G14455	MLTU25704	-0.584403	1.2e-05	0.000964004	27.272	29.8856	28.5788	46.6204	39.0673	42.8438	529.121	579.828	904.51	757.967	ATCATTACAACTACTCGCTGTGTTAAtttaattgtgtttttttacagctataacgttatacttgTAAACACTGCGTTAAGTTCTGTCGCTtataagtacatgatgcattttcTTGTAATGATAGTAAGAAGCTATGCTAAGATGCTGTCTGTAACTTTACTGGTCGACAAAAAGATATAACTTATGATAACTTACATTAACTTGTGCCTTACGCTTTTTCCATACACTTTTGGATGTAGATAACAGATGCTAAAGAGAGATAATTTGCTTATTATATATTACTGTAAACGTTGTGCAGTTAATGTTGTATTCCTCGATAACATGTTGGTAAAGTCTCATCCTAATGACGTGTTTAAATGTTGCACCCATGATAGGGTCTGACTGGACGTCCTGGAGCTG…
	TITIN_HUMAN(Q8WZ42)	Titin	ML_G16959	MLTU30271	-0.58288	0.000921531	0.0388454	5.75536	6.4661	6.11073	10.659	7.63934	9.14919	287.411	322.904	532.291	381.493	GTTGTTCTTACGCGGGGACATAGCGGTTTTTGCAGCTGTCTTTAGTCAATAATCGTGATCTAAATACCTCTAATCCGTCCCCAAACTACTAAACACCTTTGTAAATTTTCCGATGATGTCCCAAACTAAAGACGTTTGTAAAGTTTCCCATGACTGAATGCTTCTCCTGTTCTTCACAGCGAGGAAGGTTGCTGAGGCCGAGTTCGTGAAGCCGATCTTCAGGGTGAGACTTGAGGAGACGTACGCGGCTGAGGGCGAGACCGCCCGTATGTCCGCGCGCGTGCTCGGCATCCCAGACCCCGTCGTGTCCTGGTTCAAGGACGGCAAGCCCCTCTATGACCAGGCTCCGTACGAGTTTGTGTACGAGGATGACGAATCCTGCACCCTGCTCATCCACAA…
	unknown	potential coding RNA	FE_G37007	FETU71446	-0.582854	0.00053128	0.0243866	3.04447	3.2148	3.12963	4.91421	4.45956	4.68688	223.429	235.93	360.647	327.281	TACTGGTAGTGGCTTGCTATATGTATCTTGACTGAACCTCTTAATTGATTGATACATCAATCAATATTATTGCCTATCATTTCACCAGGATGAAGAGCAGCATTGTGATTGGGTGCGCACACCTGACAATGACTTACAGCTGCAGGATATGGAGGACGAGTATGCGGATGATTTTGAGGAGTATGAATCTGATCCGGAACTGGAGGACATCATCAACGATGCACGGCAGGCGGCAGAGCTCAGGGCAACAGACGAGGACTTTGTTGAGGAGCCGATTTCACCCGGACCCCAGGCTTCACCCAAGGGAACACAGGCATGGAAGAACGTCATCAAGACCAAGTGTATAGAGGAGCTGGGAGCAGACTTGTTCCAGGAGATGCGAGGACAGCTGGAGCAGGG…
	ARSI_HUMAN(Q5FYB1)	Arylsulfatase I	NOVEL_10968	L5222665_seq0	-0.581198	2.66e-06	0.00025064	26.3736	23.717	25.0453	37.9445	36.9853	37.4649	599.196	538.84	862.081	840.289	CAACAACGAGATGATCCATGCTGTGGACTGGTTCCCAACGATCCTGGCGGCTGCGGGCGGCACTGCAGATGAGGCTATAGACGGGGTTAGTCAGCTGGACACCATTATGTCCGGCCAGCCCTCCCCACGTACCGAGTTTGTCTACAACATTGACGACGAGTTTCCTACTAAACAGGGGGCCATCAGGGTTGGTGACTACAAGCTGATCGAGGGGTATGCCGGGAAGCCTGACGGGTGGATCCTTCCCCCGAACCTGACAGGCAGTCAGCTGGACAGCGGGGACCCCGTCATCGGGACATGGCTGTTCAACCTGAAAGATGACCCGACAGAACACCACAACCTGGCGCACACCATGCCGGACAAGCTGAAGGAGATGCGGGCCAAGCTGGCGGAGTACAG…
	OGT1_RABIT(P81436)	UDP-N-acetylglucosamine--peptide N-acetylglucosaminyltransferase 110 kDa subunit	NOVEL_33429	L571336_seq1	-0.580596	7.13e-07	7.65e-05	16.2644	17.057	16.6607	27.3934	22.4299	24.9116	1118.16	1172.65	1883.27	1542.04	CCCAGATCCCCTGCAACGGGAAGGCCGCCGACCGCATCCACCAGGACGGCATCCACATCCTGGTCAACATGAACGGTTACACCAAGGGCGCGCGCAACGAGATCTTTGCCTTGAGACCTGCACCTATCCAGTCCATGTGGCTGGGATATCCAGGCACCAGTGGAGCGTCCTTCATGGACTACCTGATCACCGACGTCATCACGTCCCCCATTGAACAGGCCGACCAGTACTCTGAAAAACTGGCGTACATGCCCAACACCTTTTTCGTGGGAGACCACGCGCAGATGTTCCCCCACCTCAAGGAGCGAGCGGTGCTGGGGCCGACCACCTCGGGACTCAAGATCATCGATAATAAGTCTGTCATCAACGCTACCGACCTGAAGCCTGTTTTGGAGATGT…
	AGL12_HALVD(D4GU72)	Low-salt glycan biosynthesis protein Agl12	FE_G28101	FETU53940	-0.580096	6.15e-05	0.00395963	4.05411	3.74128	3.8977	5.64282	6.01136	5.82709	357.487	329.902	497.577	530.075	GGGCCTGCCAACGGAGACACACACGCTTCCGTGTCCGCACACCGGCGTCTTGAACTGAACAAGAAACAGCGTGCGCGTGCTCCTCAAGAAAAGTCTGCGCTACTCAGAGCTTCTCTGCAAGATTTACAGTCAAGTCAAACCAGCGACATGCCTAACATCACGAGTGAGAACGGACTGCGAGTGTTGGTGACGGGAGGGGCCGGGTACCTGGGCTCCTCGATGGTCCCCATGCTGCTCCACGAAGGCTACCACGTCACCGTCTACGACATCTTCGTGCACGGCATCTTCTCGCTCCTCCCGGTGGCGGACCACCCCAGGCTGCGCGTCGTCTGCGGAGACATCTTGGACGAGGAGCGGCTGGCGGCGGCCATGGCGGATGTTGACTTTGTTGTCCACCTG…
	CF157_XENTR(Q0VFN8)	Cilia- and flagella-associated protein 157	NOVEL_103728	transcript_5809	-0.579988	1.45e-06	0.000143861	7.75906	7.85729	7.80818	10.6456	12.7034	11.6745	812.47	822.755	1114.73	1330.21	gaacaacaacaaaggcagctgtaacagaagaaagtcatcagtaacgggagacactttgggctttacaactaaacttgtcgtaccacagattttcttacaaGTGGTGTTGTTTGTTACTGGAATACTAAAGAAAGCCGTCGTCGTTGACATGACACTATGGCGGCCTTGTGAACCCAGGACGCGACCTCGCTGAAGTTGGATCACTGCCCCCCTCCCTCCCTTACGTTTACACGTTTTACAAACTATTCTGTTGGAGATAAACAGCAGAGATGCCGCCGAAGAAGAAAGGAAAGGGAAAGAAGGGGAAGAAGAGTGCGAAGGGGAGCGCGAAGGGCTCCAAGTCTGGGGCCAAGCCGTCGTCTGCGGGACAACAGCTCAATGAACTTAGCAAAGAGTTTT…
PREDICTED: solute carrier family 22 member 5 [Jaculus jaculus]	ORCT_DROME(Q9VCA2)	Organic cation transporter protein	ML_G26007	MLTU46301	-0.579437	0.00037913	0.0184968	4.66756	4.11004	4.3888	6.20457	6.91259	6.55858	279.286	245.927	371.254	413.619	AGGTATGGAACTTTTGGACCATTCCAAACACACGATGTTTGGGATGAGCATGTACCTGTTCCTGGTCCTAGGGTATGTCGGACTGGGTGCCTTTGCTTACGTCATCAGGAACTGGCGAAAACTACAACTGGCGATTTCAGCTCCATTTCTACTCTGCCTGACTTACTGGTGGTTGTTACCGGAGTCTCCGCGGTGGTTAATTGTTACCGGGCGGATGAAACAGGCCAAAAGGGTGATCAAACGTGCGGCCAAAATGAACCAAGCTGACCTTCTGGACAAACTGTACCATGAAATGGACTGCAGCCTGATCCAGGATAATGGAAACGACAAAAATGGAAGAAGAGATCACAATCTACTGGATCTGGTGCGCACGCCAAACATCAGGAAAAATACGCTTGT…
	PHT44_ORYSJ(Q652N5)	Probable anion transporter 4 chloroplastic	ML_G20400	MLTU36408	-0.579303	0.000420874	0.0201008	10.8355	10.4121	10.6238	16.9022	14.8341	15.8682	255.928	245.927	399.219	350.371	ATCCTGGGGACGATGATGTTTATATCGTGTCTGGTGcacctgtttgtgccactgCCCATGAAGTTCCGTGATAGTCCTCACACAGCTGATGTCTCTGTGGCCGTCATGATGTTCATAGAGGGCAGCTGTCAGGGTGCGACTATACCAGCAGCCTATGGTGTGCTCCACCGATGGGCTCCTATATCAGAAAGAAGTACCATGGTCGCACTAACCTTAGCAACATATTACCTGGGGAAACTGTCGGGTCAGTTTGCGTGCGCTGCCTTACAAGAAGCTCATGGGTACCTTCCTGCTTTCTACATTTACGGCCCCCTCGGTCTAATTTGGGCCATAGTGTGGGTTCTCACGGTGAAGCCCAACCCCAGTTTAGACGACAACATTTCCACGAAGGAGAAGGAT…
	ATF3_HUMAN(P18847)	Cyclic AMP-dependent transcription factor ATF-3	FE_G35824	FETU69174	-0.57832	2.47e-06	0.000234278	7.56836	7.57721	7.57278	11.4405	11.1725	11.3065	535.214	535.841	809.044	790.092	CCCTACGTCACCGTCACATGGGGTGCCCAGTCAGATTGGCTTGCGTGGAAGATCAGATCACACACATTCCTCGGACCAAAACAAGCGGCGGTGGTGCGGCGAACTGCTTCAGCTCCTAACGAGGGGAAAGACAGCTCTTTTGCTTTTATATGATACAGACGACACTGAAAGCTACCACAGACAAAATGACTGCAGGGTTGGATTCAACACAGGCTGTAGACGTACAGAAGGCGGGAGTTACCATGGAGACCCTGTGTGAGGAAGAGCTCATTGAAGTGGACGGAGAGGGGGTGGTCAGCCAGGGAGGGAAGAGCGCAGCCGAACTGCTGCTGACCGCTCTGCAGAACATGGACGCTAGTCAAGCACAGGCGCTAGTAGTGGCCAATATGGCACAGTTTG…
PREDICTED: Krueppel-like factor 5 [Anser cygnoides domesticus]	unannotated		GE_G13488	GETU20791	-0.577918	8.61e-06	0.000715977	32.4397	29.6279	31.0338	46.4879	46.1505	46.3192	492.56	449.866	705.865	700.743	AGGCTGCACCAAGGTGTACACAAAGAGTTCCCACCTCAAAGCACATCAGAGGACACACACAGGTGAGAAACCATACAAGTGCACATGGGAAGGCTGCCAGTGGCGGTTTGCCCGCTCGGACGAACTCACCCGCCATTATAGGAAACACACGGGGGCAAAGCCATTCAAGTGCCAGGTGTGCGAGCGATGTTTCTCCCGCTCCGACCACCTCGCCCTTCACATGAAGAGGCATCAGAACTTCCACTGCTGAGAGAGTATCACCAACATCCTCCTCTGTACAGCTGGGTCACAAGGAGAAGCATATTTTGTTTATATGTATTTTCTAAATTTGATACGGTATGAATGATCTGTAAAGTTATGTAATGGTAAATGATGTGCTGTACTACATGTGACCAGCAC…
	EFHC2_DANRE(Q32TF8)	EF-hand domain-containing family member C2	NOVEL_59317	L621574_seq0	-0.577912	1.22e-07	1.51e-05	28.242	26.5648	27.4034	39.6873	42.125	40.9061	914.028	859.744	1284.44	1363.34	ATGACACCAGCAGGACCGGCAGCATCACAAGGAAGAAGGTGCGAATGGTGTCCAAGGCCTTCCATGTTCCAGTCTCCGATGATCTGCTTAGAGCAATCCTGGAGAAGCTTGCTGGTACAGATGACACCCCAGTGAACTACCAGGAGTTCGTTGACCTGCTGAACTGGAGAGAGACCCCGGTGGAACCGCTACACTACACGGCTGCACCCACCACGCGTGGAAAGTGGGTCGGTGCTGAGAGCAGAGACAACGTGATGATGGTCCAGTACACACCTCTGATGGGGGAGATCTTCGGAGCAAACATGTCCGACTCTTAACTTGTGTCACTCTTTAGCCATATAACGTTCCCAAGCAGTTCGCAAAATTTATATGGTAAAAATAGGGAGAGAGTGAGAGAAA…
	MLP_ACRMI(B3EWY9)	Mucin-like protein (Fragment)	NOVEL_102230	transcript_2092	-0.576024	9.08e-11	1.91e-08	15.9781	15.7921	15.8851	23.8286	23.5316	23.6801	2249.53	2223.34	3354.79	3312.97	gtaaccctgcccactgaccaaggcccatgctgacctcgacacgaggtttaaagcggcaagtgacgtctccactggaggaagagcctgctatgaacagaaCGATGGTTCTTCTTTCACAAACGGTGGAAACAGCCTTTGCTGCTATGGAGAATCTGATGGTGCCTTCAAGCTGAACAACAAAGAGATGTCCGGCAACGTTCATCGATATGCCCGGGACTCCCAGAACTACCAggactatgatgtaaagcccagacagtactgctgccaggacacctccagctcctacTGCAGTATGTACTTTGAGAAGAGACCAATGATGTCAAGTGACGGATACGAGGCTCCTCAGCAGAGTGCTGGAGCAGGTGATCCTCATATCACTACACTGGACGGCTTCTCCTA…
	TEFF2_MOUSE(Q9QYM9)	Tomoregulin-2	NOVEL_51267	L615625_seq0	-0.575428	0.000598932	0.0269779	5.62266	7.29363	6.45815	9.45582	9.79736	9.62659	239.679	310.908	403.076	417.635	GAACAGGGCGTCATCCTGCTCCTTCCAAGGAAACGTCGTGGACTGGCACAGCTCGACCTTGAAGCTTCGCGGCGATGTCAAGAGGTCATCCTATGACTGTGGTGTTGGGCGGTGCAGGTACGGCGCCGTGTTCGTGGAGGCGACCGGTGAGTGCCAGTGTCCTCAGGCTTGTCCGTATAACTACAACCCGGTGTGCGGCTCCGACGGACGCCAGTACCCGAACGAGTGCGCCATGAGAGTGGCCGGGTGCAACAGCCAGCAGGACGTGTACAGCACCGGCCGACCGCCGTGCGATGGGGGGACAGGCAATGTGGGGAGACCAGATGGAAGACCGAGCTCTTATTATCCAGACGGCACCTCGGATGTAAGGCCGGGATCGTACTACCCAGGCCAGAGGCC…
	unknown	potential coding RNA	NOVEL_103063	transcript_20786	-0.574532	0.0011979	0.0483453	4.09909	3.69239	3.89574	5.52601	6.07806	5.80204	215.304	193.942	290.253	319.25	agcctcattcagaagggtgtagctgctagcgaaagtcTCAGAGGTCACAGGGAATGCTTTGAGAGGTGGCACGACATTTTGCGACGGTCAACGCCCAGCCCGCACCGGTCTCCTGTCCCGAAAGCCGCAGTCTCCGCAAGACCTGAACAGTCGACCTATTCCGAAGTCAAAGACTTTGTCAGCACGACGCTACGGTGGTTCAAGAACGACGCGCAGAAATCCAACACAAGAATGCCGAGCGTACCAGACAGCAGATACCAGAACGTCACCATGCCTAGCAGGTACTGCAGCAAACGCATGGACACAAGGAACAAGTTCCTGGCCCAACTACAGGGACTCCCTGTGTACAAAGACAATACTCTCCTAAATTTGGTGAAAAAGAAGAAGGCCCCAAGACCG…
	unannotated		GE_G14794	GETU22782	-0.574387	0.000183732	0.0101259	8.61218	7.92962	8.2709	12.2937	12.3356	12.3147	298.583	274.918	426.219	427.674	ACAATGTGTGACGTGATTGTCTTTCCCAGGAGACGGACGGGTCCCAGTGGAGATCATCGCTAAGGGCCATGACTCACGATTCGTCAAAGTCGGTCTGCATGCCGTCAACAAGGCGGGGTCATTGGAGGAACTGCGCAGTGAGCTCCAGCAGGCCTTCCCCAGACTGAGGACCGGCCACTTCCTGTTCCTGAACGGGACCATGACGGACGTGATGCCGCAGGCCCGGGAGGAGTACACCGATGTGAAGGACATGGGGGACGGGCCCATTCTCCTCAAGCTGTACTGAAGATTGTCCGGCTTCACAGATGAAGATTGATCACTGAAGTACAATGTTTCAATGGTTGGATTATGCCATGTTTCAATGGTTACATCCAGAAGTATTTTTGATTGCTGAAATCA…
	lncRNA	lncRNA predited by CPC2	GE_G19788	GETU30377	-0.57287	1.15e-06	0.000117528	32.3314	30.8472	31.5893	48.9919	44.9691	46.9805	693.646	661.803	1051.08	964.776	ATTTCGCACCTGACTAAGTTCAAACACCAGTAAATCAGAAACCACAATTAGTTCAGAGCTGTCTTTTGCAACATAACCCATAGAGATATGAATTATTAAACATACAAAATTTCATTTAGATCAGACAACTGGAAGTGGGTCAGGACCATTACTTATTGCACGCCCCTCGTACATGCTAGAGATGTTTAGTGTCATCACCATTCACATTGATTGGTCAGGAGGTGGTTTGGGTATACAGCAGCTGGAGTTAAGATAGTTCATTGTAGCATCAGCAACCTTTCTTAAATGCACATCTTAGCCAAAATTACGAGTGCCGGTCCTGTTGCAGGAAAACCCAAAAGTTTAAAAACCCAAATCCTCCTTTAAGTTAGCAGGCTTGGGTGTTCATGGCTTTTTCAT…
PREDICTED: ADP-ribosylation factor-like protein 13B isoform X2 [Pelodiscus sinensis]	AR13B_MOUSE(Q640N2)	ADP-ribosylation factor-like protein 13B	FE_G41586	FETU80007	-0.572563	0.000262744	0.0136955	2.63911	2.69737	2.66824	3.86915	4.06816	3.96866	265.068	270.919	388.611	408.599	GTTTACTTGGTTGCCTGGGGCACCAGTGTTGGTCACGTTACCCCGCGATATGCAAATGAGTCATCATAACAATGAGAAACATGGCGGCGTTTCGGGGTTGTGCCACGGAATTCCACTGGATTTCGTAATTTTTCGCCGTTCCTGAGGAATTTCAGTCCGTGTTACACTACTTGGCTGTCGACAAAGCTGTTGTAGAAGATCTAGACTTAGGAAAATCTCGTTAAGGAACTCACAAGTGTTGAACGGGAAGAAAAAATCGCCCAAACCCAGCCGATGTTAAGCATGATGGGCGGCTGTCTATCTGGGTTATTGAACAAGGAACAGAGAAGATCAGTAACACTCCTGACAGTAGGACTTGACAATGCTGGCAAGACATCCACTATCAAAGTAGTCAGTGGA…
	ITA4_MOUSE(Q00651)	Integrin alpha-4	NOVEL_66321	L635416_seq2	-0.572495	0.000420674	0.0200995	4.53844	4.9142	4.72632	6.73318	7.3277	7.03044	243.741	263.921	361.611	393.54	CTGGTGCAAATTTCGGGTCGTCCGTTAATATCGTGGACCTGAATGGCGATGGGCTGTCTGAGCTGCTTGGCGGGGCGCCTCTCCATGGAGGGAATGACGAACGAGGACAAGTCTGCGTTTACTTCAACACTGGAGAGGGGTTAGAACGACGCCCGGAAGAATGCCTGTCAGGCTCCAGCAAACCACGGTCACGATTCGGAGTCGCCATAGAAGCCATTGGAGACATCAACGAAGATGGATTTCAGGATGTCGCCATCGGCGCACCGTTTGAAGACGACAAGAAAGGAGCAGTATACATCTACCACGGAACTAAGGACGGCCTCAACTCTACTTATGCACAGAGAATATCATCGCAGAATGATTTTGAGCTGCGAGGGTTGAAGATGTTTGGCGCCTCCA…
PREDICTED: uncharacterized protein LOC106597945, partial [Salmo salar]	unknown	potential coding RNA	FE_G24544	FETU47008	-0.572023	5.04e-06	0.000451001	4.60961	4.36331	4.48646	6.40118	6.93917	6.67018	555.526	525.844	771.437	836.273	GCGGACGTGGTACATGTGTTGCCTCATTTCTGGTGTTTTCGACCCAAAATAGGACGAATTTTGGTGCACACGGGATTGTGAATAAGATATTGCAGAGTATTTGCAGCAACAATATTTCAACCACCACCATGGGATGTGGAACCTCTACAACAAAGGCTACTGCGCCCCCCAATCAAGTATACCCTGCACAGGCCAGGCCTGTAGCGCCGGTACAGCCACAGATGCAGCCGTACCAACAACCACCGATGCAACAACCGGTACCTCAACCAGTCAAACAGCCACCTTATCAGCAACCACCTGCTCAACAGCCACTTCAACAACCAGCTCCGATCCAGCAGCCACCAGCCGCTCCTCAGGAAGATGATGACGTTGGAGAGGTGCCCCAGGTGACGATTGATG…
	CA158_BOVIN(Q2TA11)	Uncharacterized protein C1orf158 homolog	NOVEL_48278	L603578_seq0	-0.571307	0.000215956	0.0115978	5.7978	6.77594	6.28687	8.94804	9.74109	9.34457	287.411	335.9	443.576	482.89	CGTGACACGAGACGATACACACTTCCACGCGACATTTGTTGTCCCAATTTTCGCCCTTCTAAGCCCAAAAATGGCGCAAGGAGACCCCAGAAAGTGGAATATGCCAGGATGGAGGATAGAGCAACGTTATGCCAACAGAGTTCTCATTGGAAACTGGTCAGAAGAGAGATATCAGTTTGAGAAAGGACGTTACCGGCACACCAGCACACACAGACTGGACTTCAGGGACTGGAAGGGCCACAAACCTGACATCACCATTCGCAGGGCGGCACTACAGAGGAACGAGGGCCTCCCCAAGTCGCTTGTGTTTGACCACCACGGCAAGCACTACTCCAACAACATGATCTCCTGGTATGACCAGCAGTTTAACAAGCGAGAGCTGGACGAGGGAACTCTCCC…
	MLP_ACRMI(B3EWY9)	Mucin-like protein (Fragment)	NOVEL_103488	transcript_1499	-0.570076	9.91e-11	2.07e-08	16.2519	16.1969	16.2244	24.2233	23.9497	24.0865	2365.3	2357.3	3525.47	3485.64	GAAAACGGCGTGAAAGATTGCAGCGGCACGAACGTGTACTGCATGGACAGCAGGGCGGTGAGCGGTGTGTGGACCCAGGCGGACGACAACGCCGACAACTGGGTCAACCCGAGGAAGTGGTGTGCCGATTGGTACAATGCTGAACCGGCAGTCAGCACGTTTGCCAGTGCCGTACCCTGCCCACTGACCAAGGCCCATGCTGACCTCGACACGAGGTTTAAAGCGgcaagtgacgtctccactggaggaagagcctgctatgaacagaaCGATGGTTCTTCTTTCACAAACGGTGGAAACAGCCTTTGCTGCTATGGAGAATCTGATGGTGCCTTCAAGCTGAACAACAAAGAGATGTCCGGCAACGTTCATCGATATGCCCGGGACTCCCAGAACTAC…
PREDICTED: vesicular glutamate transporter 2 [Nothobranchius furzeri]	VGLU3_DANRE(Q1L8X9)	Vesicular glutamate transporter 3	FE_G31150	FETU59959	-0.568832	3.06e-09	5.21e-07	7.97992	7.93957	7.95975	11.846	11.7675	11.8067	1416.74	1409.58	2103.13	2089.18	AATATAGAAAGTAAAGATTCAGCTTAGATGTCGTACCTCAAAGGAAGGGAGCTCATGAAAAGATGTCCCCGTGATTTACGTTTTGGAACGTGCGGAAAGCGAGGTCGCTTTAGGCCTTTCACTTTTTAATTGTCACCCTTTTGGATTTCTTGAGGAACAACATGGAGAAACTTGACGCCGGATGATCCGAGTGCGTGCGCCTCCCAGGTAGTGAGTAGCGGGCCGTGATGGGGCTGGTGTCGGACGCGTGGCGCAGGGTGCCCCGCCGGTTCTCCGTGCTGGGGCTGATGATCCTGGCGCTGATCGCGCACGGAGGGCTGCAGCCAAACTTCCAGGTGGCCGTGGTCAAGGTGGTCAAGTCAGCTATGCTGAAGGACAAACCTGGTGACCAGGGAACTC…
	unknown	potential coding RNA	FE_G27558	FETU52819	-0.567758	1.22e-07	1.51e-05	36.6108	34.515	35.5629	54.9644	50.4443	52.7044	1057.23	996.703	1587.23	1456.7	GGAGATGCGGTTATTCTGGAGATGATGAGGATTTTTATAAATAGACATTATGATTATTTTGTAGATGATTGACACCAGACAAAAGGAATCCGAAATTAGATTGTGTAAAGTCCTTCTGACTGTGACTTCAGGTGCACAACGGTGTTGGAGTAATGATAGTACAAAATGTAGTTTCTCAGGGTTCTTGGCCATGGTTCTTTACTTTGTGGTGAGTTTGGGGTCCCAATTTATTGGATGAAGTACAATTATTGGAATAGTCCCAAAAGTTCATGCACAATTGTCAGGTTGATATAACGTTACTGTTTAAGAAATGCATGATGAAATAATGTGTCCCCAAGAACTAACTCTTACGTCGGATAGATTTCAGAATTGGCGAACAATAATTGACAAATACTTAGT…
	SP63_STRPU(Q07929)	63 kDa sperm flagellar membrane protein	GE_G8866	GETU13700	-0.565796	5.73e-07	6.26e-05	12.5637	11.939	12.2513	18.537	17.7279	18.1325	762.706	724.784	1125.33	1076.21	CAATGTCTTAACTAGTTGTCCAATTGCTTTTACAGCGGAGAGTCAGTGTCTTGTCAAGAACTGTACTCCAAGTGGCATTGCATCCTGTGCTGTCATCAACAGTGTTGAGACCTGTCTCTGTGCTGACGGGTACGAGGCCAACGATACAATGTGTGTTGATGTGAATGAATGTTCGACGATGTGCAAAGGTACCAACATGCAGTGCAACAACACAGTGGGTTCATACATGTGCAGCTGTGTTGCCGGATTCGTCCAGAAGACTGTGAACGGCAGCATGACTTGTGAAGAAACGAAGGCGTTCTCGGGCTCTATCAGGATCACCAGCGTTTCCTTCACATCTGACCTGGCCGACACGTCATCGTCTGCGTTCAAGACTCTGGCCGCCAGCGTGGAGTCTTC…
PREDICTED: cyclic nucleotide-binding domain-containing protein 1 [Callorhinchus milii]	CNBD1_HUMAN(Q8NA66)	Cyclic nucleotide-binding domain-containing protein 1	FE_G35628	FETU68808	-0.565559	0.00012617	0.00730522	2.17548	2.22927	2.20238	3.1147	3.40554	3.26012	321.941	329.902	460.934	503.973	TGACGTCACGTAATTACCTGGGAACGCAGGACGCAGAGCCGAACACGCGTGTAGGATTACAACAGAGGCGGTAGCTAGGCACTGACAGGTCTACACAGAAACCTACGGGACATGTAGCTTTTTAATAACCCATAGGTACAATACAGCCGCTTTTGGGGCATAGAAATGGCACTTCTGAAGTCAAGAGGAGGAAAGAATGCCAGTGGGGACTGGTCCAGCAAACCGAGCTGGGAGACAAGGCTGAAACGTACACCACAACAGAGAGTACCTAGAGAAACCACCAAGGAGCTGATAGACTATGACCAGCTGTCCTGGCTGACCAACATCCCTGGGCTCAGTAGCAAATATAGTCCTGAGACAAGCGCGGATGCCCACAGAACCTTCATGGAAAACTACCAC…
	FBN1_BOVIN(P98133)	Fibrillin-1	NOVEL_85789	L6511289_seq0	-0.56371	1.68e-05	0.00129961	7.76904	8.53225	8.15065	12.8875	11.2036	12.0455	517.949	568.831	859.188	746.923	CGCATAACTGCACTGACATAGACGAATGCACCATGGGGTATGATGGCTGTGACCATAACTGTGTGAATACTGTAGGAAGCTATTTCTGCACCTGTTCACCAGGGTACGAGCTTTCTGGGACAACAGCCTGCATTGATATCAACGAATGCAGCAGCGGCAATGGCGGCTGCGACCACAACTGTACGAATACAGCAGGAGGGTACTACTGTACCTGTAGGACTGGCTTTCAACTGTCGGGAACACACGACTGTGGTGACATAGATGAGTGTACAATAGGGAATGGAGGCTGTGATCACAACTGTGTGAATACAGAAGGAAGCTTTCACTGCACCTGCCGGTTGGGATACCAGCTTTTGGATACAGCAAGCTGCATCGATGTCAACGAATGTCTCAACAACA…
PREDICTED: tektin-4 [Latimeria chalumnae]	TEKT4_XENLA(Q5PPV2)	Tektin-4	FE_G2986	FETU5425	-0.563651	3.3e-07	3.79e-05	18.6722	19.03	18.8511	27.0639	28.6656	27.8647	804.345	819.756	1165.83	1234.83	GTACACAAATGCTTGGTGTTGTCTAGGGAGTGAGCGAGTGTTTTCACCGGCCATTCAATCCCTTTTGGACGGAGTATTTTGTGGTGGCATACTGTGATTGAGCTAAATTATTATCTCACAACTTTATCGTGAATTCTAGGTACATTCGACGAGTTCTAAACCCCAGAAAACATGTCGACAGGAGCGTTGCTACTCTCTCGCGAGCGGGATCCGCCCAAGCCCGTAGCTGATTTCTTCAAAACCCAGACGACCCATGCAGATGAGATCGCGGCTCAGGCCCAGGCCTCGGCCGGGCTGGCGACGGCAGGGTTCCGTACGTCCAAGTACAGGCCTGACGAGTGGCACAAGTCTAACTACGACAAGTACTACAAGGCCTTCGCCGACAGGGATATAGCAGAG…
PREDICTED: EF-hand domain-containing family member C2 isoform X1 [Latimeria chalumnae]	EFHC2_DANRE(Q32TF8)	EF-hand domain-containing family member C2	FE_G6133	FETU11634	-0.56318	7.18e-06	0.000611524	5.92659	5.6849	5.80574	8.53489	8.62095	8.57792	516.934	495.852	744.437	751.943	AGCTGAGTTGTGTACATCAGTTTGTGTTCTGTCTTGGTTTCATTCAGTGCACAAGCAGGACTCGGGCTCTTTACATCGACTTTTTATACGTTTTCCGAGGACTACAATAACTTAAACATGGCTCTGCCGTTTCTACCAGGGAATTCTTTCAACCCAAACTTGGGTAAAACCAAGTTCCACAAGTCGCAGTTGTTCGACTACCGCAACGACATCTCCACCATGGTCGGCGAGCACAAGTCTGGCATCGGAGGTGCGCCTCTGCCCGGACAGAAGCTGAAACCACGACACAGCGCGTTTCCCAGCGGGGAGGGGAGTGACAAACCCGCGTGGCTCGCCTTCGACAGACAGGTCCTGAGTTTCGATGCGTACTTCCAGGAAGCTGTGAATGAGAAGCGAGAG…
PREDICTED: fibrocystin-L [Haplochromis burtoni]	PKHL1_MOUSE(Q80ZA4)	Fibrocystin-L	FE_G42110	FETU81049	-0.563037	5.95e-12	1.47e-09	25.6574	26.698	26.1777	39.5642	37.7839	38.674	7417.85	7718.7	11438.5	10923.8	ATGACGACATGGATGACCCGATGACAATCGGCACATATCATGTCATCGCCCTGTCAGTCAACAACCGTGGAGACGCCGTGACAGAAATTACGCGTATTCAAGACCGCAGCTTTGTTCTGCTCTCCAACGTTGATAGTGTATCTCCCGCACTGGGCTCTCTCGCTGGCGGAACTCGGGTGGTCATCACAGGAAACGGATTCTCGTCTGCTACGCAGGTCACGGTGGCCGGACAGGCGTGTAACATCGTTAGTGTCACATACACCCAGATCGTGTGCAAGACAAGCGCGCACCAATCCCGCAAGCGTTCCACTGACCAGAATGTTGCCGGGCAGGTTGCAGTCAGCCAATCCATCAACGGTGTGACTGTGCAGGTGGCGTGTTCTTCGAACTGCGGGTACA…
Zinc finger C2HC domain-containing protein 1C, partial [Pelecanus crispus]	ZC21C_RAT(Q6AYP4)	Zinc finger C2HC domain-containing protein 1C	FE_G21157	FETU40560	-0.560772	8.71e-07	9.13e-05	7.8161	7.28936	7.55273	10.4614	11.8223	11.1419	927.231	864.743	1241.05	1402.49	GGCTTACAATAACAATCAAAGTGGATAGGATTTAGGCTGATGGCGATGCATATTTTTCAATCGCTTTCCTATTAAAGAAAAAGCCGTTTGTGCCTTATATACGGAGATTCAAACAAGGTGTCTACAGAGGTGATAGATACCACCAAACTCCGGGACTTGTCAGATAATGACCACAGCATTCCCCTACCCTCCTCGACACGTGGTGCCCACGTCTAGACTCCCAGCATCACGGATTCCTGCGCCATCAGACAACATGAAGAAACAGGATCCACAGCAGAGGTTGGTAGGGAACACACGGTCTCGGCTGGAGGTACTGCAGCAACAGTATCAGCAGAAGCTGCTCAGGGAACGAGAAGCCAAGATGATCGAAATTTACCAGAAGAATCAGCAGGCAGCTCT…
	unknown	potential coding RNA	ML_G28818	MLTU51395	-0.558178	0.00120853	0.0486384	10.9384	11.8867	11.4126	17.1215	16.4869	16.8042	205.149	222.934	321.111	309.21	GTCACAAACTTCAAGCTGGAGACGTCCAACGACGGCTCCACCTGGACGCAGGTGTTCGCCACCGGCAGTGTGCGCCCGGGAACGACGGCTCCGCAGCCGTTCGGCGGCTTTTATGGCAGCGGTCGCTACTGGCGGTTCACGGCCACCAGAACGGCGTCCGGCTGGCAGCCGTACCTCGTCGGGCTGATATTTTACGGAGTGGAAGGGACGCCCAACAACAAGGCCCTTACCATGTCCACGAGCGGCATCAGCTCGTCCGGCACGGCAGGTGGACAGAACGGTCCGCAGAACACCGTCGACGGAAACCCCAACACCTACTGGAGCCCGCAAGGTCTCCCGATGAACCACAACAACTGGTGGATCATCTTCGACTTCCAGAGGGTCTTCACCCTGTCCGCT…
PREDICTED: integrin beta-1-like isoform X1 [Callorhinchus milii]	ITB5_BOVIN(P80747)	Integrin beta-5	ML_G39073	MLTU69499	-0.557932	9.69e-06	0.000795135	7.20132	8.28848	7.7449	10.6174	12.1924	11.4049	654.038	752.776	964.296	1107.33	ATGCATACACGACTAAGTTAATCGAAAGATGCGTTGTGCTATGTTGAAATCTTGATTTCGGTCATTGTTTCTTTAATACAAAGGTGAAGTTTATCGAATACTGCACGGATGGTACCGATGACTGCTACAGTCTCCCTGTACAGAACCCCAAACAGACTGAGACTAACAAAGGAAATAGTTTCCTACCCGACACAAACATGGCCGATACCTCCATGACACAACCACCCAAGGTCACAACTACAATCAAGAAAATTATCTCTGCTACAAAGAAGCCAGAAGTTCCAGAAACCGAGGATCAGGAGGAGCTGGAAAAACCTTTGATGCCCTTGAAGGAAACCGTAGACAAGGACTCCAAGAAGGAGGTTGACGCGCTGCCTGACAGCAAGCCCATCATCGTAG…
PREDICTED: fibrocystin-L-like [Equus przewalskii]	PKHL1_MOUSE(Q80ZA4)	Fibrocystin-L	GE_G26778	GETU41036	-0.557328	0.000153505	0.00866236	5.68499	5.56257	5.62378	7.82208	8.73247	8.27727	339.206	331.901	466.719	521.039	CCCTCGGACCTTGCACCAAATGGACCAGGTATGGAATTATTTTGAATGATTTTTTTGGTCATGGCCATTACAGCATATTTAGCCTGCTTAAGCCCGTGGTCATATTGAGAAATTAAGATGGCACACACTGCTTCCTCTACCTAATACAATGTATCACTCAGCACTTATGGAACGAGTATGATCATGGTAAACAAAAATACTTGTGCAACCAGTTGCTTGCATGAGTATCAGGGCTAAAGGCCATAAAATAGAAAAGGCACAGCCCTATCCACCTTACAGGACCAAAGATGTGGGAATTCATCTGATGAGTGCTGACTTAGAATAGACGTTGTACTTACTGTGATAATGAACACCAGATTACATAATACTGCCAGGTCACACATCCCAGAAGAAGGTGTC…
PREDICTED: inositol monophosphatase 1 [Callorhinchus milii]	IMPA1_MOUSE(O55023)	Inositol monophosphatase 1	FE_G33105	FETU63919	-0.557132	0.000196107	0.0106908	4.46916	4.34176	4.40546	6.32358	6.64123	6.48241	310.77	301.91	439.719	461.808	GTACAGGTAAATGTTTGGATGGGTTTACCTGTCACGGTGACGCACAAAAGAAGATGTTCAGCGGCTAATCATCTGCTACTGATGGACCGTTGCCAAATTTGGTGTGACCTTTAACAATTATTCGTTTTATGCTAATCAGCTATGTGACTTTGCTAATCGACAACTTTCTGTCCCAGACAACTTTTGGCATTTGGAATTATATCTTTGAAGTCTTCCCGTCGCTGTGCCCCCCTCCCCACGGATATCGTGCTCGCAATAGTAACGATCGTGGTGACATCTGTTTATTTGTTGACGGACAAAAAGTCGTTGTTGCGGAGAGGCTGAGCTGGCACGTAGAACAGGCGACCCGGTGACAACATGGCAACTTGCGAGCTGCTCAGTTCTAGCTCGTCTCAGTAC…
	HPLN1_BOVIN(P55252)	Hyaluronan and proteoglycan link protein 1	ML_G21206	MLTU37787	-0.555631	0.000760758	0.0332565	7.22989	7.42226	7.32608	11.1957	10.3369	10.7663	236.632	242.928	366.433	338.324	ttgtgcaagtAACTGGCTTCTACGGTATTGCTAAAATCAATTTTGTCAATCATTGTGCAACCATTGCAGCCTTGCCTGGCTGAATGATGCTACGGTGGCCCATCCCATCCACATTGCCAGGGAGTACTGCCCTGATGTGGGCGTGGTTCATGGTGGCAGCATTGAGTTCTCTGAGAAACATGACGTCTGGTGCACCCCCATCAACAGCAACAAACTTGAGTGTGAAACATTCAAACAATTCACCTGTGACAATGGGTTGTGTGTTCCCCGCTGGGCCCTGTGTAATGGCATCAACAACTGTGGAGACAATAGTGATGAGGACCACTGCAGGCCAACCTTCCTGCTACCAGGCGCACAGGGCCAGTATAACCTGACCTTCAGAGCAGCAGAAGCTGAATG…
PREDICTED: 60S ribosomal protein L21 [Larimichthys crocea]	RL21_PIG(P49666)	60S ribosomal protein L21	GE_G13088	GETU20157	-0.554003	9.08e-09	1.4e-06	85.4161	87.9965	86.7063	126.966	127.637	127.301	1395.42	1437.57	2074.2	2085.16	TGACCACACAAGCCGACAATTTCCCACAGTTTCAATCCATGTAAAATTACTAAAAACAACATTATTTTCTCATTCCAGCTGAAAGATGACGAACGGCCATGGTTATCGCCGCGGTACGCGGTACATGTTCAGCCGCAAATTCAGGGCACGTGGTCCCATCCATCTGTCCACCTACCTCCATGTCTACAAGCGCGGTGACATCGTGGACGTCAAGGGCACGGGCACCGTGCAGAAGGGCATGCCGTACAAAGCTTACCACGGCCGCACCGGGCGCATCTTCAACGTCACAAACCACGCTGTCGGTGTCATCGTCAACAAGAGAGTAGGGAACCGCATCATCCCGAAGCGCATCAACCTCCGCGTGGAGCACGTGAAGCACTCCCGCTCCAGGGAAGACTT…
PREDICTED: C3 and PZP-like alpha-2-macroglobulin domain-containing protein 8 [Egretta garzetta]	CPMD8_HUMAN(Q8IZJ3)	C3 and PZP-like alpha-2-macroglobulin domain-containing protein 8	ML_G9677	MLTU17426	-0.553938	0.000123756	0.00718344	7.39537	7.32303	7.3592	11.118	10.4871	10.8025	341.237	337.899	513.006	483.894	ggcctatcTACGTCACAAAGTACCCTCACCTTTGGTGAGTCATCCGATATCATTACGGTTGCAAGACACAAAAGGCTATTTTTGAGCAGGTGACGTCTTGGTTTTTGAATGCTACCTGCTGAGTCTGACGTCAACCGGTAGTTTTCCGACAATCCCGAAAGACAAGTTGTGCAACCCTCATTCGGTAGAAGACTCGACAAGGTTTGGTGCCAGTGTGTGATGCCGGACTTGTTGTGCACATGGACAGTACTTGTCGTCGTTTTATTCTTTTGTGAACAGTTGTCAGCAATTGAAAGTCGAGGGTACGTGAGCCTGGGCTGTTGGAAGGACAACAGTGACCGCGCCATTCCCATACTCGAGGGCACCGACCCACGACTAGACGGCTCGTACCGTGAACGC…
	CB050_BOVIN(Q1JPL0)	Uncharacterized protein C2orf50 homolog	GE_G1828	GETU2765	-0.553119	0.000941322	0.0396075	6.40439	6.58819	6.49629	9.31316	9.75297	9.53306	225.46	231.931	327.861	343.344	ATCTTTCATAACATATTCTATCGACACAATAGGATTGTGTGCACTTTGCTTCATGCCATACAAAAACACGTTATAGTTGACATCACTTATTATGTAACGAAGAAAGTAATCAATCAAAGTGTTTAAAGAGCTATGATAGTGTAAACAGTGTTTCTAAGATGCAAGCATTAGGGCTTAATAGAACCTTCGGTAAAAAATCTGATCATGACATATGGGCAGGGGAAAGAAAATACACAGGTATGTGTCTTCGTTGTGACAACAATGCGTTTGCGTCTTCCCTATTGTTCCGAAGGAATTTTTTCGGCAGCTGCGTTTATCATCCAACAATAGACCAAAGCGTGTGCACTTATGGTTCTCACACGATGGGTTGTCAATGGTCTTGTCGTTCCACATGCTAGC…
PREDICTED: vesicular glutamate transporter 3 [Clupea harengus]	VGLU3_DANRE(Q1L8X9)	Vesicular glutamate transporter 3	ML_G20392	MLTU36400	-0.550485	1.17e-07	1.46e-05	13.6828	13.1393	13.4111	20.1171	19.1625	19.6398	1079.57	1036.69	1587.23	1511.92	ACTCGACCACTTTTGTTCTGAAGAAAATGGCGGAGCTGTGAGGCGATAGGCATCCAGAAGGACTGCAGTATCGTCTTCTTCAGGCATACATCTTGTCTGAGTCACCATCTTTTTGAAGATAATAGCCTGCAAGCATGATTTAGACTTTGAAAAAAGGTGTAGAAAGTCGTTTGTTTGAGATCCGaccagaaaaaaagacaatttggGGGCGAGTACTCGTTTTGCTCGAGGCAAGTAGATTCAGAGGGCCCTGTAAAGATGAGGAGTCCTCCCAAACGTCTGCTGGTGTACTCCCTCCTCCTGGCCAGCTTCTTCATATCAGGAGGTCTGTATCCCAGCATGCAACTGGGCTTGTCTGAAGCGGTGACCAAATGGGAAATCGGAGAGGAAACACCAAGC…
	3BHS_MYCTU(P9WQP7)	3 beta-hydroxysteroid dehydrogenase/Delta 5-- 4-isomerase	GE_G7514	GETU11530	-0.550444	8.33e-06	0.000694638	70.3433	63.5131	66.9282	108.01	87.9771	97.9938	1018.63	919.726	1564.09	1273.99	TGAGTAGTACCATTGCGACGGCAAAAGTTCCACACTTCGACAGAGCGACTTCAGATCACAGACTTCAGTCTTCGATTCTCAATTCTTCAGACATGGACAGCTTTGTAGATCTCACTCCTGAGAATGGCCAGCACGTGTTGGTGACCGGTGGGGCAGGGTACGTCGGCTCAACGCTCGTCCCCATCCTGCTACAGGAGGGCTACCACGTCACGGTGTTCGACATCTTCAACTTCGGGGTGTTCCCGCTGCTGCCCGTGGCCGGCCACCCCAGACTCAGGCTCATGGAGGGGAGCATCACGGACGAAGTCAAGCTGGCGGACGCCATGGCTGATGTGGACGCCATCGTTCACCTGGCCGCCATTGTGGGATTTCCTGCCTGCGCGGCCCACCCGGAGAAGG…
	unknown	potential coding RNA	ML_G13638	MLTU24298	-0.549031	4.29e-07	4.82e-05	30.5759	32.5185	31.5472	46.5971	45.7183	46.1577	845.984	899.732	1289.26	1264.95	ATAACAGATCGCCATAGTGGTAGCAGTGGCCGAAAAAGGATGATCATAGTTTTATAAGATCACGTGCTGTGAGTAGTGGGTTATTCTACCAGAAGAAGGTGAAACACGCACAAGAGGAAAGTCTACAGTGTTAGGCCTTTCTGAGACATCTGGGTGTCTTTTGCCAGCACAAATGCATtttagacctacatgtatagggcCACAGGAAGAATACCAAACTAATAGTGGATCTTACTTGTCAACGTTAAAACTAAGGGCAAAATCAACGATGTTGTCAAAACCAGTGACATTCAACGTTGCTGACATCTTATTATGtttttttCAATCCCTCTTCAGGTAGGGAACACGGTGTACTGTAAGACCAGCGCGGAGTGTTCGTCCGGCACATCTTGTATCACC…
PREDICTED: transcription factor MafG [Tauraco erythrolophus]	MAFG_MOUSE(O54790)	Transcription factor MafG	FE_G3763	FETU6973	-0.548986	1.6e-05	0.00124446	9.80217	9.62948	9.71583	14.7082	13.7173	14.2128	505.762	496.852	758.901	707.77	TACCTCTTTGAAGAGTCTGATTACAAGGCTATCAAGCACGCTGTGTTATGAATTTCCCAGACGGATTGCATTGCTGTGTGTACACATTGTAGATTTCTTTCCCGCCACGCACGCAGGGGCCACGCAGGACCACCGCCTTTTACTACGCCGTTTCCTGGACCCAAGTCGACATTATTGTACGGAACGTCAATATCCACCAAGCACCGATGAACGACCTACGGAAAGCTTCCTCGACAATTCAAACCGAGCCTCTCTCTTTAAAAATCAAGAAAGAGCCAGAGGACCCGGAACTGAGCCCAAATAACGGCCTGCACCTAAGCGACATGGAACTGGTGCAGCTCACCGTCCGGGAGTTGAATCGCCGGTTGCGCGGGCTCTCGAAGGAGGAGATAATGCGGC…
	unknown	potential coding RNA	ML_G34242	MLTU61025	-0.548799	1.19e-07	1.48e-05	77.083	82.0638	79.5734	115.609	117.216	116.412	1033.87	1100.67	1550.59	1572.15	cacaaTCCCTACAACCACAATCCCAACAACCACGACTCCGGCAACCACAACCGACATCAGTACTACAACTAtcCCAATTACAAAAACTACACCTGAAGATGACCCCGAATGTGCGGACACCCAGGCGGCTAACGGTCAGTCCGGTCAGTGCGCGCACGTGGACAGCTGTCCCTTCGGCTTCTACGTCACCAACAAGTGTCCCGACTACGGAAACGACATCAAGTGTTGCTACAACTGTCACCTGGGCGGATGTTCCCTCTCTGCTCCCACCACCACCTTAActccggcaacaaccacaacaaccacaaccccgacaaccacaacTGATAAAACTACAACTATTGAACCCGAATGTGCGGACACCCAGGCGTCTAACGGTCAGTCCGGTGAGTGCGCGCA…
Patched domain-containing protein 3 [Chelonia mydas]	PTHD3_MOUSE(Q0EEE2)	Patched domain-containing protein 3	FE_G20349	FETU38842	-0.547099	2.22e-05	0.00165134	3.91843	4.30903	4.11373	6.21906	5.80208	6.01057	485.451	533.841	770.473	718.813	CTCGCCAATAACACGCTATGTTAACTTAGAAAACAAACCATAAAAAAACGAAAAGCAAGCTGAGAATATCACATTTATTTTCTTGCATTTTATGACAGGTTCAATTAAGAAAACAACACACAACAGAAATCTCGATAAAGTCTTCACATAACTTATAACATAAGCACAATATCAAAGGTGATAACTGCAAAAGAGGATTTAATTGCTCAAACATAAATAGCAATTTTCTTGTGTAAACCCATCATACATATTAATTAGGACATTAAAAAGACATACAAAACGTACATAGCAACGGTTGTTGCAACTTCCACTGCATACACCTTGACATTGTAACAAACATACAAGTTGCATTGTTGTTGCATCTCTCTCAAATATCATATAGATATAACATTTGCAGCT…
PREDICTED: NXPE family member 3-like isoform X1 [Danio rerio]	NXPE3_HUMAN(Q969Y0)	NXPE family member 3	ML_G22802	MLTU40724	-0.546369	0.000573848	0.0260179	5.58194	4.70456	5.14325	7.4824	7.53748	7.50994	310.77	261.922	416.576	419.642	AAAGAAATGGACAAAATGTTAGGGAATGAGCTGCCTCCGAGCAAAGATGGACGACATCAGAATTCTCCAAACAAGGAAAAAAGTCAAGGACAGAGAGTGATTGACAACGCTGCCTCCAGTGGAAATAAACAACCAATCATGTCAAAAGAAAAGGACACAGTGTTACCCAATCAGAACTCTGCTAACAAGGATGGAGGGCAAGGAAAGAATAGAGATGACAACTCGGTCTCGAGTGCAAATGACAAACCAATAATCTCccaagaaaaagacaaagtttTACCCAATCAGAACGCCGCAAACAAGGACGAGAGGCAGGGAAAGAACTCAAATAACAACACTGCCTCCAGTGCAAATGTCCAACCAATCATCTCAAAAGAAAACGACAAAGCGCTACCCAAT…
Macrophage mannose receptor 1, partial [Anas platyrhynchos]	MLRP1_ACRMI(B3EWZ5)	MAM and LDL-receptor class A domain-containing protein 1 (Fragment)	ML_G32589	MLTU58253	-0.545828	1.45e-05	0.00113606	12.2639	13.7291	12.9965	18.7683	19.1831	18.9757	517.949	579.828	792.651	810.171	ACCGGCGCAATTGTGACCTTTGCATAAGGCTGCCTTTTGAGGAATGATGTACAATAACACGTCGGTTAGACAGCAAGGGAAAGATTGACAAGCTGGCAATATCCTgtaatctttcttttttttccaggcGTGTTGAGCGACACCGACCCACCTCCAATCTACCCTCACCAGCTCTGGGCAGACAGGACGTGTAACGCTACTATTGAATTCGCCTCCCAGTTCACGCACGCGTGTCCTGACGGCTGGACCGGCGGCCTGTCGTCCTGTTACCTGTTCCAGCAGGACCTGAAGCCCTGGGCGGTGGCCCGGGTGGACTGTCAGAGGCGGGGCGGAGACCTCGTCAGCGTCAACTCGGACATGGAGTGGAACTGGATCCTTGGCCAGACGCTGAGCTCGTAC…
	MLP_ACRMI(B3EWY9)	Mucin-like protein (Fragment)	NOVEL_102565	transcript_102	-0.545586	1.01e-10	2.11e-08	17.8197	18.1887	18.0042	26.3518	26.2068	26.2793	3437.76	3508.96	5083.77	5055.79	agctaccactgctggggccggaaccaccacatcactagcaacgacccctttcttcagcacccttgctctgtcgaCAGCTTGTGTTTGCCCGCCAGGATACGTGCAAATATTTGGCACCGCCAGTTCAGCACCCGCTAGTACAGTACGCGCGAGCACAGTACCCGCGAGTACAGCAGCTGCCACAACCTTGGCCCTCGTTGACGAGTGCACCTTGGGCACCCATAACTGCCACGCCGATGCTACATGTGTGGACAGCAACCCCCACGTTGGTTTCACCTGTACCTGCAATGACGGATATCAGGGAAACGGCACATACTGTGAAGATAAGGACGAATGTGCGCTTAGCCCCGCTGTCTGTGGAAGTCACACTACATGTGCGAACCTAGTTGGTTCGTTCCG…
	unknown	potential coding RNA	FE_G33625	FETU64834	-0.544939	5.67e-05	0.00370696	3.3175	3.23359	3.27555	4.65544	4.90305	4.77925	414.36	403.88	581.471	612.397	CAGACTGTTCCGCATTCTATTTAAATTCGCAGTGAGTCACCATCACGAGAGCATACATGCGTGGGGGTTCCCGAAGGTTTCGGTCATGTGAACTTGCATCAACTGCAGTTTCTTCTTCTAGTAGTGCTACGTTTCTTCGTACAGTTTTTGTAGGAAGGAACTTTATTCTCGTGTCGTTACGCCATGAAGGGCTACCTTTGGGTGCTTTTCGTGTCCCTTGGTGTTGGTTATTCTGGTGGAACACCACACACCACGGAAAGCTCGCTTGTGTCCAAGCTAGTCACCGACATTGTGACCACCCGACAGCCAACAGCGCGTGTAGGTCATGGTCTCAACCTGACCACAGAGTCTGCCCGCCTGCCGACACCATCCTCTGCGGAGACCACTACGTCGGAAAGA…
PREDICTED: tektin-2 [Chrysemys picta bellii]	TEKT2_MACFA(Q4R5V1)	Tektin-2	FE_G26642	FETU50948	-0.544591	4.87e-08	6.63e-06	21.8679	20.8562	21.362	29.3803	32.9417	31.161	1828.06	1743.48	2456.06	2753.78	ACGGAGACGCTAACTGCCCTTGTTTAGGCACTGCAGCACACAAACAGTTCTGCGCTCATTGAAACCGGCAGAGGACCGCTTTACCAGGCTGCTATTTGAAAACAGAATTCTGAAGCCATGGCTACCCTGAGTCAGAAGCCAGTGACACGGTACAACCCTCCTGATTGGTTCACCTCCAACTTCACCATCTCTACAAATGCTGAGAGACAACGCGATGCCTCGCACCAGATCCGCCAGGAGGCGCGCAACCTCCGCAACGAGACCGACAACCAGACGAGGTGGGACCAGTACGACAACAACACGCGTCTGTCTGACAGGTGTCGCGACATCGACCAATGGAAGCAGACCCTGGAGAAGACCCTTAGAGACTGTGATGCAGAGATCGATGCTCTGGAGAGG…
	EURL_HUMAN(Q9NYK6)	Protein EURL homolog	ML_G20697	MLTU36933	-0.544144	1.24e-05	0.000991677	6.6953	6.17496	6.43513	9.40402	9.36123	9.38263	563.651	519.845	791.687	788.085	GCTGCGTCATAGGTAATCCCGGCTATCGTAGGAGGTAATTTCGTTGGCCTTTGTTGTTGCGTGTCCACGATACAGCTAGCGTCACGCTAAACATTTTCTGCTCAACAAAGCTTATTGTTCCTTTGTGTTCGCTACAGACTGACTAAGACTCGACCATAGAAGAGCCGGGTTGCGATTTTTGCAAAAGAAGTGTCCAAGGAGGAGCGTCAAGGATGCGTCAGCTGGACCTGACACGTTTTGAGCTGGTTGACCTTAACACGTCAGAGTGCGACGTCTGTCACCAAGTCACCAGAGAGGAGCTGGTCCACTGTCCAGAGTGTCTGGAAAACTCTCCCAGTACAACAGAAAAAACTCCTCACACAAACTCAAGAGGTCACAGGGAATGCTTTGAGAGGTGGC…
	lncRNA	lncRNA predited by CPC2	GE_G25723	GETU39483	-0.544007	0.00104357	0.0431405	30.3294	30.2267	30.2781	46.841	41.4264	44.1337	244.756	243.927	378.004	334.308	GGATCTAAGGGAGAGGCTGGTGCCGGCGGTGCTCGCGGTCCCCCCGGTGCCCAGGGAGAGCGTGGTGAGCCCGGCTCACCTGGTCCCTCTGGTATCGCTGGTCTGCAGGGCCCTGCTGGTATCGACGGTATCCCCGGTGCTAAGGGATCTGCTGGTGCTGCTGGTCCACAAGGACCTCCCGGCTTCCCCGGACCCCGTGGCCCACCCGGTAACGCTGGTAGCCCCGGCTCCGTTGGTGCCAAGGGACCACCTGGTGCCCCAGGTCTGCCCGGATTCAAGGGAGATGC
[truncated: 762 more rows]

## Sheet: All 42h Cdx
			Gene	trancript_id	log2FoldChange	pvalue	padj	BfCdx,aa,2_fpkm	BfCdx,aa,3_fpkm	mean-aa	BfCdx,WT,1_fpkm	BfCdx,WT,2_fpkm	mean-wt	#r_BfCdx,aa,2	#r_BfCdx,aa,3	#r_BfCdx,WT,1	#r_BfCdx,WT,2	sequence
[truncated: 51,295 more rows]

[truncated: 8 more sheets: Sig 36+42h Cdx, All 36+42h Cdx, Sig Pdx, All Pdx, Bla gut genes, Gut contigs, Pdx DEG gut name, Cdx DEG gut name]
